# Supplementary material for: Neural crest induction requires SALL4-mediated BAF recruitment to lineage specific enhancers
Source: Development. 2025 Dec 19;152(24):dev205248. doi: 10.1242/dev.205248 (PMC12752504; doi:10.1242/dev.205248)
Supplement: Table S1. List of AlphaFold predicted contacts between SALL4A and DPF2. [file develop-152-205248-TableS1.xlsx]

## Sheet: Model_0
Table S1. List of AlphaFold predicted contacts between SALL4A and DPF2.
SALL4A		DPF2
Position	Domain	Position	Domain	PAE
595	C2H2 ZF 5	362	PHD-type 2	29.3
596	C2H2 ZF 5	355	PHD-type 2	28.7
596	C2H2 ZF 5	360	PHD-type 2	28.2
597	C2H2 ZF 5	360	PHD-type 2	28.7
598	C2H2 ZF 5	354	PHD-type 2	29.1
598	C2H2 ZF 5	355	PHD-type 2	29.1
598	C2H2 ZF 5	356	PHD-type 2	28.4
598	C2H2 ZF 5	357	PHD-type 2	29.6
598	C2H2 ZF 5	358	PHD-type 2	28.9
598	C2H2 ZF 5	359	PHD-type 2	28.7
598	C2H2 ZF 5	360	PHD-type 2	28.4
598	C2H2 ZF 5	361	PHD-type 2	29.2
598	C2H2 ZF 5	362	PHD-type 2	28.8
599	C2H2 ZF 5	341	PHD-type 2	28.9
599	C2H2 ZF 5	353	PHD-type 2	29.8
599	C2H2 ZF 5	354	PHD-type 2	29.6
599	C2H2 ZF 5	355	PHD-type 2	28.9
599	C2H2 ZF 5	356	PHD-type 2	27.9
599	C2H2 ZF 5	357	PHD-type 2	29.5
599	C2H2 ZF 5	359	PHD-type 2	28.7
599	C2H2 ZF 5	360	PHD-type 2	29
599	C2H2 ZF 5	361	PHD-type 2	29.5
599	C2H2 ZF 5	362	PHD-type 2	29.3
599	C2H2 ZF 5	363	PHD-type 2	29.8
600	C2H2 ZF 5	355	PHD-type 2	28.7
600	C2H2 ZF 5	360	PHD-type 2	28.6
600	C2H2 ZF 5	361	PHD-type 2	29.1
600	C2H2 ZF 5	362	PHD-type 2	29.2
601	C2H2 ZF 5	338	PHD-type 2	28.4
601	C2H2 ZF 5	339	PHD-type 2	28.9
601	C2H2 ZF 5	340	PHD-type 2	28.7
601	C2H2 ZF 5	341	PHD-type 2	28.6
601	C2H2 ZF 5	353	PHD-type 2	29.7
601	C2H2 ZF 5	354	PHD-type 2	29.1
601	C2H2 ZF 5	355	PHD-type 2	27.4
601	C2H2 ZF 5	360	PHD-type 2	28.1
601	C2H2 ZF 5	361	PHD-type 2	29.1
601	C2H2 ZF 5	362	PHD-type 2	29.1
602	C2H2 ZF 5	362	PHD-type 2	29.3
603	C2H2 ZF 5	338	PHD-type 2	28.9
603	C2H2 ZF 5	355	PHD-type 2	28.8
611	C2H2 ZF 5	337	PHD-type 2	29.2
611	C2H2 ZF 5	338	PHD-type 2	29.1
612	C2H2 ZF 5	337	PHD-type 2	28.7
612	C2H2 ZF 5	338	PHD-type 2	28.9
612	C2H2 ZF 5	341	PHD-type 2	29
612	C2H2 ZF 5	354	PHD-type 2	28.9
612	C2H2 ZF 5	355	PHD-type 2	29
612	C2H2 ZF 5	356	PHD-type 2	28.2
612	C2H2 ZF 5	360	PHD-type 2	28.2
613	C2H2 ZF 5	355	PHD-type 2	28.4
614	C2H2 ZF 5	337	PHD-type 2	28.6
615	C2H2 ZF 5	332	PHD-type 2	28.7
615	C2H2 ZF 5	333	PHD-type 2	27.8
615	C2H2 ZF 5	335	PHD-type 2	29.3
615	C2H2 ZF 5	337	PHD-type 2	29.2
615	C2H2 ZF 5	338	PHD-type 2	28.8
615	C2H2 ZF 5	353	PHD-type 2	29.4
615	C2H2 ZF 5	355	PHD-type 2	27.9
615	C2H2 ZF 5	356	PHD-type 2	27.6
616	C2H2 ZF 5	332	PHD-type 2	28.7
616	C2H2 ZF 5	333	PHD-type 2	28.4
616	C2H2 ZF 5	337	PHD-type 2	29.1
616	C2H2 ZF 5	353	PHD-type 2	30
616	C2H2 ZF 5	354	PHD-type 2	29.3
616	C2H2 ZF 5	355	PHD-type 2	29.2
616	C2H2 ZF 5	356	PHD-type 2	28.3
616	C2H2 ZF 5	357	PHD-type 2	29.5
616	C2H2 ZF 5	358	PHD-type 2	29.1
616	C2H2 ZF 5	359	PHD-type 2	28.9
616	C2H2 ZF 5	360	PHD-type 2	28.8
616	C2H2 ZF 5	361	PHD-type 2	29.4
617		355	PHD-type 2	28
618		332	PHD-type 2	28.2
618		333	PHD-type 2	27.9
618		335	PHD-type 2	28.5
618		337	PHD-type 2	28.8
619		330	PHD-type 1 and type 2	28.7
619		332	PHD-type 2	28.8
619		333	PHD-type 2	28.3
619		334	PHD-type 2	29.3
619		335	PHD-type 2	29.1
619		337	PHD-type 2	29
619		353	PHD-type 2	28.8
619		355	PHD-type 2	28.8
619		356	PHD-type 2	28.6
619		357	PHD-type 2	29.4
620		332	PHD-type 2	27.8
620		333	PHD-type 2	27
620		355	PHD-type 2	28.7
620		356	PHD-type 2	27.4
620		357	PHD-type 2	29.3
620		358	PHD-type 2	28.1
622		332	PHD-type 2	27.5
623		331	PHD-type 2	28.6
623		332	PHD-type 2	28
623		333	PHD-type 2	27.5
623		334	PHD-type 2	28.7
623		335	PHD-type 2	28
623		337	PHD-type 2	29
623		353	PHD-type 2	29.1
623		355	PHD-type 2	28.9
623		356	PHD-type 2	28.3
624		331	PHD-type 2	28.8
624		332	PHD-type 2	28.1
624		333	PHD-type 2	27.2
624		334	PHD-type 2	28.3
624		356	PHD-type 2	28
625		332	PHD-type 2	27.9
626	C2H2 ZF 6	332	PHD-type 2	28.2
626	C2H2 ZF 6	333	PHD-type 2	27.7
626	C2H2 ZF 6	334	PHD-type 2	27.7
627	C2H2 ZF 6	330	PHD-type 1 and type 2	28
627	C2H2 ZF 6	331	PHD-type 2	28.2
627	C2H2 ZF 6	332	PHD-type 2	28.3
627	C2H2 ZF 6	333	PHD-type 2	27.7
627	C2H2 ZF 6	334	PHD-type 2	27.9
628	C2H2 ZF 6	321	PHD-type 1	28
628	C2H2 ZF 6	331	PHD-type 2	28.1
628	C2H2 ZF 6	334	PHD-type 2	27.2
629	C2H2 ZF 6	321	PHD-type 1	28.2
630	C2H2 ZF 6	296	PHD-type 1	28
630	C2H2 ZF 6	297	PHD-type 1	27.4
630	C2H2 ZF 6	320	PHD-type 1	28.6
630	C2H2 ZF 6	321	PHD-type 1	27.8
630	C2H2 ZF 6	322	PHD-type 1	28.3
630	C2H2 ZF 6	323	PHD-type 1	28.3
631	C2H2 ZF 6	296	PHD-type 1	28
631	C2H2 ZF 6	297	PHD-type 1	28
631	C2H2 ZF 6	320	PHD-type 1	28.8
631	C2H2 ZF 6	321	PHD-type 1	28.2
631	C2H2 ZF 6	322	PHD-type 1	28.4
631	C2H2 ZF 6	323	PHD-type 1	28.3
631	C2H2 ZF 6	329	PHD-type 1 and type 2	27.1
631	C2H2 ZF 6	330	PHD-type 1 and type 2	28.4
631	C2H2 ZF 6	331	PHD-type 2	28.1
631	C2H2 ZF 6	334	PHD-type 2	27.6
631	C2H2 ZF 6	350	PHD-type 2	28.9
632	C2H2 ZF 6	296	PHD-type 1	28.4
632	C2H2 ZF 6	319	PHD-type 1	29.5
632	C2H2 ZF 6	320	PHD-type 1	29
632	C2H2 ZF 6	321	PHD-type 1	28.4
632	C2H2 ZF 6	323	PHD-type 1	28.4
632	C2H2 ZF 6	329	PHD-type 1 and type 2	27.7
632	C2H2 ZF 6	330	PHD-type 1 and type 2	28.3
632	C2H2 ZF 6	331	PHD-type 2	28.7
632	C2H2 ZF 6	332	PHD-type 2	28.3
632	C2H2 ZF 6	333	PHD-type 2	28.1
632	C2H2 ZF 6	334	PHD-type 2	28.4
632	C2H2 ZF 6	335	PHD-type 2	28.1
632	C2H2 ZF 6	350	PHD-type 2	28.8
632	C2H2 ZF 6	352	PHD-type 2	29.1
632	C2H2 ZF 6	373	PHD-type 2	29.4
633	C2H2 ZF 6	295	PHD-type 1	27.5
633	C2H2 ZF 6	296	PHD-type 1	27.7
633	C2H2 ZF 6	297	PHD-type 1	28.1
633	C2H2 ZF 6	298	PHD-type 1	27.7
633	C2H2 ZF 6	321	PHD-type 1	27.6
633	C2H2 ZF 6	323	PHD-type 1	27.9
633	C2H2 ZF 6	326	PHD-type 1	27.5
633	C2H2 ZF 6	327	PHD-type 1 and type 2	27.2
633	C2H2 ZF 6	328	PHD-type 1 and type 2	27.3
633	C2H2 ZF 6	329	PHD-type 1 and type 2	27.3
633	C2H2 ZF 6	330	PHD-type 1 and type 2	27.4
633	C2H2 ZF 6	331	PHD-type 2	27.5
633	C2H2 ZF 6	332	PHD-type 2	27.3
633	C2H2 ZF 6	333	PHD-type 2	27.4
633	C2H2 ZF 6	334	PHD-type 2	27.2
633	C2H2 ZF 6	335	PHD-type 2	27.7
633	C2H2 ZF 6	336	PHD-type 2	26.9
634	C2H2 ZF 6	329	PHD-type 1 and type 2	28
634	C2H2 ZF 6	330	PHD-type 1 and type 2	27.6
634	C2H2 ZF 6	331	PHD-type 2	26.7
634	C2H2 ZF 6	332	PHD-type 2	27.8
634	C2H2 ZF 6	333	PHD-type 2	27.3
634	C2H2 ZF 6	334	PHD-type 2	27.7
634	C2H2 ZF 6	335	PHD-type 2	27.3
634	C2H2 ZF 6	336	PHD-type 2	27
634	C2H2 ZF 6	352	PHD-type 2	29.1
634	C2H2 ZF 6	356	PHD-type 2	27
635	C2H2 ZF 6	329	PHD-type 1 and type 2	26.8
635	C2H2 ZF 6	332	PHD-type 2	27.8
635	C2H2 ZF 6	333	PHD-type 2	27.3
635	C2H2 ZF 6	334	PHD-type 2	28
635	C2H2 ZF 6	335	PHD-type 2	27.8
636	C2H2 ZF 6	333	PHD-type 2	27.7
636	C2H2 ZF 6	335	PHD-type 2	26.8
636	C2H2 ZF 6	337	PHD-type 2	27.5
644	C2H2 ZF 6	296	PHD-type 1	28.1
644	C2H2 ZF 6	297	PHD-type 1	27.9
644	C2H2 ZF 6	323	PHD-type 1	28
644	C2H2 ZF 6	329	PHD-type 1 and type 2	27.4
644	C2H2 ZF 6	334	PHD-type 2	27.9
647	C2H2 ZF 6	266		28.8
647	C2H2 ZF 6	267		28.6
648	C2H2 ZF 6	266		29.1
648	C2H2 ZF 6	267		29.5
648	C2H2 ZF 6	296	PHD-type 1	27.8
648	C2H2 ZF 6	297	PHD-type 1	28.4
648	C2H2 ZF 6	321	PHD-type 1	28.2
648	C2H2 ZF 6	323	PHD-type 1	28.1
649		267		28.7
649		321	PHD-type 1	28.1
650		263		30
650		264		30
650		265		29.4
650		266		29.1
650		267		29
651		262		30.4
651		263		30.3
651		264		30.5
651		265		30.2
651		266		29.6
651		267		29.6
651		268		28.9
651		321	PHD-type 1	28.5
652		263		30.5
652		264		30.5
652		265		30.5
652		266		29.9
652		267		30.4
652		268		29.5
652		321	PHD-type 1	28.7
653		263		29.8
653		264		30.2
653		265		30.1
653		266		29.6
653		267		30.1
653		268		28.6
654		262		30.5
654		263		30.6
654		264		30.9
654		265		30.8
654		266		30.5
654		267		30.8
654		268		29.6
655		263		30.5
655		264		30.9
655		265		30.5
656		263		30.6
656		264		30.9
656		265		30.4
656		266		30
657		264		30.6
777		337	PHD-type 2	31.4
778		335	PHD-type 2	31.5
778		336	PHD-type 2	31.5
778		337	PHD-type 2	31.5
778		338	PHD-type 2	31.5
779		337	PHD-type 2	31.5
779		338	PHD-type 2	31.4
780		337	PHD-type 2	31.3
782		335	PHD-type 2	31.5
782		337	PHD-type 2	31.4
863	C2H2 ZF 7	263		30.8
863	C2H2 ZF 7	266		30.7
864	C2H2 ZF 7	266		30.4
866	C2H2 ZF 7	266		30.7
866	C2H2 ZF 7	296	PHD-type 1	30.4
866	C2H2 ZF 7	297	PHD-type 1	30.1
866	C2H2 ZF 7	298	PHD-type 1	30.4
867	C2H2 ZF 7	263		30.8
867	C2H2 ZF 7	266		30.6
867	C2H2 ZF 7	267		30.6
867	C2H2 ZF 7	296	PHD-type 1	30.2
867	C2H2 ZF 7	297	PHD-type 1	29.9
867	C2H2 ZF 7	298	PHD-type 1	30.2
867	C2H2 ZF 7	299	PHD-type 1	30.6
867	C2H2 ZF 7	327	PHD-type 1 and type 2	30.3
868	C2H2 ZF 7	265		30.9
868	C2H2 ZF 7	266		31.1
868	C2H2 ZF 7	267		31.1
868	C2H2 ZF 7	268		30.8
868	C2H2 ZF 7	269		30.8
868	C2H2 ZF 7	270	PHD-type 1	30.6
868	C2H2 ZF 7	295	PHD-type 1	30.3
868	C2H2 ZF 7	296	PHD-type 1	30.8
868	C2H2 ZF 7	297	PHD-type 1	30.7
868	C2H2 ZF 7	298	PHD-type 1	31.1
868	C2H2 ZF 7	299	PHD-type 1	31.1
868	C2H2 ZF 7	300	PHD-type 1	30.4
868	C2H2 ZF 7	321	PHD-type 1	30.6
868	C2H2 ZF 7	324	PHD-type 1	30.5
868	C2H2 ZF 7	327	PHD-type 1 and type 2	30.6
869	C2H2 ZF 7	254		30.5
869	C2H2 ZF 7	257		30.4
869	C2H2 ZF 7	258		30.5
869	C2H2 ZF 7	260		30.3
869	C2H2 ZF 7	261		30.8
869	C2H2 ZF 7	262		30.7
869	C2H2 ZF 7	263		30.9
869	C2H2 ZF 7	264		30.9
869	C2H2 ZF 7	265		30.8
869	C2H2 ZF 7	266		31
869	C2H2 ZF 7	267		30.7
869	C2H2 ZF 7	268		30.5
869	C2H2 ZF 7	269		30.4
869	C2H2 ZF 7	270	PHD-type 1	30.2
869	C2H2 ZF 7	271	PHD-type 1	30.4
869	C2H2 ZF 7	272	PHD-type 1	30.5
869	C2H2 ZF 7	295	PHD-type 1	29.6
869	C2H2 ZF 7	296	PHD-type 1	30
869	C2H2 ZF 7	297	PHD-type 1	30.2
869	C2H2 ZF 7	298	PHD-type 1	30.2
869	C2H2 ZF 7	299	PHD-type 1	30.4
869	C2H2 ZF 7	300	PHD-type 1	30.1
869	C2H2 ZF 7	301	PHD-type 1	30.3
869	C2H2 ZF 7	327	PHD-type 1 and type 2	30
870	C2H2 ZF 7	258		30.4
870	C2H2 ZF 7	266		30.8
870	C2H2 ZF 7	297	PHD-type 1	30.3
870	C2H2 ZF 7	298	PHD-type 1	30.4
870	C2H2 ZF 7	299	PHD-type 1	30.2
870	C2H2 ZF 7	326	PHD-type 1	30.1
870	C2H2 ZF 7	327	PHD-type 1 and type 2	29.7
871	C2H2 ZF 7	258		30.5
871	C2H2 ZF 7	266		30.6
872	C2H2 ZF 7	258		30.3
873	C2H2 ZF 7	258		30.3
874	C2H2 ZF 7	258		30.2
875	C2H2 ZF 7	250		30.5
875	C2H2 ZF 7	251		30.5
875	C2H2 ZF 7	254		30.8
875	C2H2 ZF 7	255		30.3
875	C2H2 ZF 7	258		30.3
876	C2H2 ZF 7	250		30.5
876	C2H2 ZF 7	251		30.7
876	C2H2 ZF 7	253		30.6
876	C2H2 ZF 7	254		30.8
876	C2H2 ZF 7	255		30.6
876	C2H2 ZF 7	256		30.5
876	C2H2 ZF 7	257		30.5
876	C2H2 ZF 7	258		30.7
876	C2H2 ZF 7	259		30.4
877	C2H2 ZF 7	250		30.8
877	C2H2 ZF 7	251		30.8
877	C2H2 ZF 7	253		30.6
877	C2H2 ZF 7	254		30.8
877	C2H2 ZF 7	255		30.5
877	C2H2 ZF 7	257		30.3
877	C2H2 ZF 7	258		30.4
878	C2H2 ZF 7	250		30.7
878	C2H2 ZF 7	253		30.5
878	C2H2 ZF 7	254		30.7
878	C2H2 ZF 7	255		30.5
878	C2H2 ZF 7	256		30.3
878	C2H2 ZF 7	257		30.3
878	C2H2 ZF 7	258		30.5
878	C2H2 ZF 7	259		30.3
878	C2H2 ZF 7	261		30.2
878	C2H2 ZF 7	262		30.5
878	C2H2 ZF 7	266		30.8
878	C2H2 ZF 7	270	PHD-type 1	30.2
878	C2H2 ZF 7	272	PHD-type 1	30.2
878	C2H2 ZF 7	298	PHD-type 1	29.3
878	C2H2 ZF 7	300	PHD-type 1	29.9
879	C2H2 ZF 7	254		30.5
879	C2H2 ZF 7	257		30.2
879	C2H2 ZF 7	297	PHD-type 1	30.2
879	C2H2 ZF 7	298	PHD-type 1	30
879	C2H2 ZF 7	299	PHD-type 1	30.2
879	C2H2 ZF 7	300	PHD-type 1	30.4
879	C2H2 ZF 7	324	PHD-type 1	30.1
879	C2H2 ZF 7	326	PHD-type 1	30.1
879	C2H2 ZF 7	327	PHD-type 1 and type 2	30.1
880	C2H2 ZF 7	274	PHD-type 1	30.2
880	C2H2 ZF 7	295	PHD-type 1	29.7
880	C2H2 ZF 7	297	PHD-type 1	30.3
880	C2H2 ZF 7	298	PHD-type 1	30
880	C2H2 ZF 7	299	PHD-type 1	30.3
880	C2H2 ZF 7	300	PHD-type 1	30.2
880	C2H2 ZF 7	324	PHD-type 1	30.1
880	C2H2 ZF 7	325	PHD-type 1	30
880	C2H2 ZF 7	326	PHD-type 1	30.2
880	C2H2 ZF 7	327	PHD-type 1 and type 2	29.7
880	C2H2 ZF 7	328	PHD-type 1 and type 2	30.1
881	C2H2 ZF 7	297	PHD-type 1	30.2
881	C2H2 ZF 7	298	PHD-type 1	30.1
881	C2H2 ZF 7	300	PHD-type 1	30.2
881	C2H2 ZF 7	324	PHD-type 1	30
881	C2H2 ZF 7	325	PHD-type 1	30
881	C2H2 ZF 7	326	PHD-type 1	30.4
881	C2H2 ZF 7	327	PHD-type 1 and type 2	30.1
881	C2H2 ZF 7	328	PHD-type 1 and type 2	30
881	C2H2 ZF 7	336	PHD-type 2	29.7
882	C2H2 ZF 7	298	PHD-type 1	29.9
882	C2H2 ZF 7	326	PHD-type 1	30
882	C2H2 ZF 7	327	PHD-type 1 and type 2	29.8
883	C2H2 ZF 7	326	PHD-type 1	29.8
883	C2H2 ZF 7	327	PHD-type 1 and type 2	29.9
883	C2H2 ZF 7	336	PHD-type 2	29.9
884	C2H2 ZF 7	300	PHD-type 1	30.2
884	C2H2 ZF 7	326	PHD-type 1	30.2

## Sheet: Model_1
SALL4A		DPF2
Position	Domain	Position	Domain	PAE
384	C2H2 ZF 2	23		30.8
385	C2H2 ZF 2	15		31
385	C2H2 ZF 2	16		30.7
385	C2H2 ZF 2	19		30.8
386	C2H2 ZF 2	15		31
386	C2H2 ZF 2	16		31
386	C2H2 ZF 2	17		30.8
386	C2H2 ZF 2	18		31
386	C2H2 ZF 2	19		30.9
386	C2H2 ZF 2	20		30.6
386	C2H2 ZF 2	21		30.7
386	C2H2 ZF 2	22		30.9
386	C2H2 ZF 2	23		30.8
386	C2H2 ZF 2	24		30.4
386	C2H2 ZF 2	26		30.6
387	C2H2 ZF 2	19		30.9
387	C2H2 ZF 2	23		30.8
400	C2H2 ZF 2	23		30.7
403	C2H2 ZF 2	22		30.8
403	C2H2 ZF 2	23		30.7
403	C2H2 ZF 2	26		30.6
404	C2H2 ZF 2	18		31
404	C2H2 ZF 2	19		30.9
404	C2H2 ZF 2	22		30.9
404	C2H2 ZF 2	23		30.8
404	C2H2 ZF 2	26		30.6
405		15		30.9
405		18		30.7
405		19		30.7
405		22		30.5
405		23		30.5
405		26		30.4
406		22		30.7
414	C2H2 ZF 3	220		28.8
415	C2H2 ZF 3	220		28.4
417	C2H2 ZF 3	219		28.7
427	C2H2 ZF 3	222		28.7
428	C2H2 ZF 3	220		28.4
428	C2H2 ZF 3	222		28.4
429	C2H2 ZF 3	222		28.4
430	C2H2 ZF 3	220		28.3
430	C2H2 ZF 3	222		28
431	C2H2 ZF 3	219		28.8
431	C2H2 ZF 3	220		28.8
431	C2H2 ZF 3	221		29.3
431	C2H2 ZF 3	222		28.3
431	C2H2 ZF 3	223		28.9
431	C2H2 ZF 3	226		28.3
432	C2H2 ZF 3	219		29.4
432	C2H2 ZF 3	220		29
432	C2H2 ZF 3	221		29.2
432	C2H2 ZF 3	222		29.1
432	C2H2 ZF 3	223		29.7
433		208		29.5
433		209		29.6
433		219		29.2
433		220		29.5
433		221		29.7
433		222		29.9
433		223		29.6
433		298	PHD-type 1	30.8
433		300	PHD-type 1	30.9
433		326	PHD-type 1	30.7
434		209		29.4
434		220		29.1
434		222		30.1
435		222		30
435		300	PHD-type 1	30.9
435		326	PHD-type 1	30.7
436		274	PHD-type 1	30.9
436		298	PHD-type 1	30.8
436		300	PHD-type 1	30.9
436		324	PHD-type 1	30.9
436		326	PHD-type 1	30.7
491		265		31.5
491		266		31.5
491		267		31.6
491		268		31.6
491		270	PHD-type 1	31.6
491		272	PHD-type 1	31.5
494		272	PHD-type 1	31.5
495		271	PHD-type 1	31.5
495		272	PHD-type 1	31.6
498		272	PHD-type 1	31.5
498		277	PHD-type 1	31.6
502		277	PHD-type 1	31.6
543		15		31.5
545		15		31.3
545		18		31.2
546		14		31.3
546		15		31.3
546		18		31.2
547		15		31.3
547		18		31.2
547		19		30.9
547		22		30.8
548		14		31.3
548		15		31.3
548		18		31.2
548		19		31
549		15		31.2
549		18		31.1
550		18		31.1
551		15		31.1
551		18		30.9
551		19		30.8
551		22		30.7
552		18		31
559		149		30.6
560		149		30.4
561		146		30.3
561		147		30.4
561		148		30.5
561		149		30.7
561		150		30.2
562		145		30.6
562		148		30.7
562		149		30.6
563		148		30.3
563		149		30.3
564		148		30.3
564		149		30.3
564		151		30.1
564		153		30.2
565		147		30.6
565		148		30.5
565		149		30.7
565		150		30.4
565		151		30.5
565		152		30.1
565		153		30.3
565		154		29.7
565		156		29.5
565		157		29.4
566	C2H2 ZF 5	144		30.3
566	C2H2 ZF 5	145		30.5
566	C2H2 ZF 5	148		30.6
566	C2H2 ZF 5	149		30.5
566	C2H2 ZF 5	151		30.2
566	C2H2 ZF 5	153		30.4
566	C2H2 ZF 5	156		29.3
566	C2H2 ZF 5	157		29.6
567	C2H2 ZF 5	25		30.4
567	C2H2 ZF 5	153		30.2
567	C2H2 ZF 5	154		29.7
567	C2H2 ZF 5	157		29.3
568	C2H2 ZF 5	157		29.4
569	C2H2 ZF 5	32		30.3
569	C2H2 ZF 5	35		30.1
569	C2H2 ZF 5	153		29.8
569	C2H2 ZF 5	154		29.2
569	C2H2 ZF 5	157		28.8
569	C2H2 ZF 5	158		28.9
570	C2H2 ZF 5	28		30.7
570	C2H2 ZF 5	29		30.3
570	C2H2 ZF 5	30		30.1
570	C2H2 ZF 5	31		30.5
570	C2H2 ZF 5	32		30.7
570	C2H2 ZF 5	33		30
570	C2H2 ZF 5	34		30.3
570	C2H2 ZF 5	35		30.6
570	C2H2 ZF 5	36		30.2
570	C2H2 ZF 5	37		29.8
570	C2H2 ZF 5	39		30.5
570	C2H2 ZF 5	154		29.2
571	C2H2 ZF 5	25		30.6
571	C2H2 ZF 5	26		30.4
571	C2H2 ZF 5	28		30.4
571	C2H2 ZF 5	29		30.4
571	C2H2 ZF 5	30		30.3
571	C2H2 ZF 5	31		30.4
571	C2H2 ZF 5	32		30.4
571	C2H2 ZF 5	33		30.2
571	C2H2 ZF 5	34		30.3
571	C2H2 ZF 5	35		30.3
571	C2H2 ZF 5	36		30.2
572	C2H2 ZF 5	25		30.5
572	C2H2 ZF 5	28		30.5
572	C2H2 ZF 5	29		30.3
572	C2H2 ZF 5	32		30.3
573	C2H2 ZF 5	25		30.4
573	C2H2 ZF 5	29		30.2
573	C2H2 ZF 5	33		30
576	C2H2 ZF 5	145		30.3
576	C2H2 ZF 5	148		30.1
577	C2H2 ZF 5	144		30
577	C2H2 ZF 5	145		30.3
577	C2H2 ZF 5	148		30.1
577	C2H2 ZF 5	157		28.5
578	C2H2 ZF 5	139		30.2
578	C2H2 ZF 5	140		30.2
578	C2H2 ZF 5	143		30.2
578	C2H2 ZF 5	144		30.4
578	C2H2 ZF 5	145		30.4
578	C2H2 ZF 5	147		30.4
578	C2H2 ZF 5	148		30.2
578	C2H2 ZF 5	149		30.2
578	C2H2 ZF 5	151		30.2
578	C2H2 ZF 5	152		29.8
578	C2H2 ZF 5	153		30
578	C2H2 ZF 5	154		29.6
578	C2H2 ZF 5	155		29.7
578	C2H2 ZF 5	156		29.3
578	C2H2 ZF 5	157		29.3
578	C2H2 ZF 5	158		28.9
578	C2H2 ZF 5	160		29.2
578	C2H2 ZF 5	161		28.8
579	C2H2 ZF 5	144		30.1
579	C2H2 ZF 5	145		30.4
579	C2H2 ZF 5	148		30.1
579	C2H2 ZF 5	157		28.7
579	C2H2 ZF 5	161		28.7
579	C2H2 ZF 5	226		26.5
579	C2H2 ZF 5	230		27.8
580	C2H2 ZF 5	157		28.9
581	C2H2 ZF 5	148		30.2
581	C2H2 ZF 5	153		30
581	C2H2 ZF 5	154		29.6
581	C2H2 ZF 5	157		29.3
582	C2H2 ZF 5	153		29.7
582	C2H2 ZF 5	156		29
582	C2H2 ZF 5	157		28.1
582	C2H2 ZF 5	158		28.5
582	C2H2 ZF 5	160		28.9
582	C2H2 ZF 5	161		28.9
582	C2H2 ZF 5	162		28.4
582	C2H2 ZF 5	163		28.4
582	C2H2 ZF 5	164		27.9
582	C2H2 ZF 5	165		28
582	C2H2 ZF 5	166		27.6
582	C2H2 ZF 5	169		28
583	C2H2 ZF 5	157		29.1
583	C2H2 ZF 5	165		28.3
583	C2H2 ZF 5	226		26.8
583	C2H2 ZF 5	230		27.7
584	C2H2 ZF 5	33		30.2
584	C2H2 ZF 5	36		30.2
584	C2H2 ZF 5	157		29.5
585	C2H2 ZF 5	36		30.3
585	C2H2 ZF 5	153		29.8
585	C2H2 ZF 5	154		29.5
585	C2H2 ZF 5	157		28.6
585	C2H2 ZF 5	158		28.6
586	C2H2 ZF 5	36		30.3
586	C2H2 ZF 5	157		28.8
586	C2H2 ZF 5	161		28.6
586	C2H2 ZF 5	162		28.5
586	C2H2 ZF 5	163		28.4
586	C2H2 ZF 5	164		28.1
586	C2H2 ZF 5	165		28.1
586	C2H2 ZF 5	166		27.5
586	C2H2 ZF 5	169		27.7
587	C2H2 ZF 5	33		30.2
587	C2H2 ZF 5	36		30.3
587	C2H2 ZF 5	37		30.2
587	C2H2 ZF 5	38		30.2
588	C2H2 ZF 5	29		30.3
588	C2H2 ZF 5	32		30.6
588	C2H2 ZF 5	33		30.2
588	C2H2 ZF 5	34		30.5
588	C2H2 ZF 5	35		30.6
588	C2H2 ZF 5	36		30.3
588	C2H2 ZF 5	37		30.2
588	C2H2 ZF 5	38		30.5
588	C2H2 ZF 5	39		30.6
588	C2H2 ZF 5	40		30.5
589		36		30
589		37		30.1
589		38		30.4
589		39		30.5
589		40		30.5
589		81		30.7
589		158		29
589		162		28.7
590		36		30.1
590		37		30.3
590		40		30.6
591		81		30.7
591		158		28.9
591		162		28.7
591		165		28.1
591		166		28.2
592		165		28.3
592		166		28.5
593		161		29.1
593		162		29.2
593		164		28.5
593		165		28.3
593		166		28.3
593		167		28.5
593		169		28.3
593		170		28.4
594		161		29
594		164		28.5
594		165		28.3
594		166		28.4
594		167		28.5
594		168		28.7
594		169		28.3
594		170		28.3
594		173		28.5
595		165		27.9
595		170		28
596		170		28.2
597		170		28.2
597		171		28.9
597		173		28.2
597		174		28.7
604		165		28.4
605		165		28.3
605		169		27.8
605		226		26.2
605		230		27.1
606		164		27.9
606		165		27.6
606		168		27.7
606		169		27.2
606		170		27.9
606		172		27.6
606		173		28
606		174		28.3
606		226		26.1
606		229		25.5
606		230		26.9
606		231		27.2
606		232		27.6
606		233		27.2
606		234		28.2
607		169		27.4
607		226		26.5
607		229		26.5
607		230		27
607		233		27.6
607		337	PHD-type 2	28.9
608		226		26.1
608		230		27
609		169		27.9
609		170		27.9
609		173		28.1
609		337	PHD-type 2	28.6
610		169		27.2
610		173		27.4
610		227		26.8
610		228		26.9
610		229		26
610		230		27
610		231		27.3
610		232		27.5
610		233		27.1
610		234		27.9
610		235		28.3
610		335	PHD-type 2	29
610		337	PHD-type 2	28.7
610		338	PHD-type 2	28.9
610		355	PHD-type 2	28.7
611		226		25.8
611		229		25.5
611		230		26.8
611		233		27.5
611		337	PHD-type 2	28.7
611		338	PHD-type 2	28.8
612		337	PHD-type 2	28.9
612		338	PHD-type 2	28.9
613		233		27.7
613		237		28.8
613		337	PHD-type 2	28.9
613		338	PHD-type 2	28.8
613		355	PHD-type 2	28.9
614		337	PHD-type 2	27.8
614		338	PHD-type 2	27.8
614		340	PHD-type 2	28.8
614		341	PHD-type 2	28.5
614		355	PHD-type 2	28.3
615		337	PHD-type 2	28.6
615		338	PHD-type 2	28.5
615		355	PHD-type 2	28.1
616		338	PHD-type 2	28.6
616		341	PHD-type 2	28.9
616		355	PHD-type 2	29
617		233		26.9
617		237		28.7
617		330	PHD-type 1 and 2	29
617		333	PHD-type 2	28.6
617		335	PHD-type 2	29.2
617		337	PHD-type 2	29.3
617		338	PHD-type 2	28.6
617		340	PHD-type 2	29.4
617		341	PHD-type 2	28.4
617		353	PHD-type 2	28.9
617		354	PHD-type 2	29.2
617		355	PHD-type 2	28.2
617		356	PHD-type 2	28.8
617		360	PHD-type 2	28.6
617		361	PHD-type 2	29.5
617		362	PHD-type 2	29.3
618		337	PHD-type 2	28.9
618		338	PHD-type 2	28.5
618		339	PHD-type 2	29
618		340	PHD-type 2	28.9
618		341	PHD-type 2	28.8
618		354	PHD-type 2	29.2
618		355	PHD-type 2	28.6
618		361	PHD-type 2	29.6
618		362	PHD-type 2	29
619		338	PHD-type 2	28.6
619		340	PHD-type 2	28.8
619		341	PHD-type 2	28.7
619		355	PHD-type 2	28.5
619		362	PHD-type 2	28.9
620		341	PHD-type 2	28.9
620		354	PHD-type 2	29.3
620		355	PHD-type 2	29
620		360	PHD-type 2	29
620		361	PHD-type 2	29.6
620		362	PHD-type 2	29.4
620		363	PHD-type 2	29.7
620		364	PHD-type 2	29.5
621		340	PHD-type 2	29.1
621		341	PHD-type 2	28.8
621		354	PHD-type 2	29.2
621		361	PHD-type 2	29.5
621		362	PHD-type 2	29.6
621		363	PHD-type 2	29.9
621		364	PHD-type 2	29.4
622		340	PHD-type 2	28.9
622		341	PHD-type 2	29.2
622		354	PHD-type 2	29.4
622		361	PHD-type 2	29.5
622		362	PHD-type 2	29.6
622		363	PHD-type 2	29.7
622		364	PHD-type 2	29.4
622		365	PHD-type 2	29.6
623		340	PHD-type 2	28.9
623		354	PHD-type 2	29.4
623		362	PHD-type 2	29.8
623		363	PHD-type 2	29.9
623		364	PHD-type 2	29.3
624		354	PHD-type 2	29.1
624		362	PHD-type 2	29.7
624		363	PHD-type 2	29.7
624		364	PHD-type 2	29.3
624		365	PHD-type 2	29.5
624		366	PHD-type 2	30.2
624		367	PHD-type 2	30
625		364	PHD-type 2	29
625		366	PHD-type 2	29.8
626	C2H2 ZF 6	364	PHD-type 2	28.3
626	C2H2 ZF 6	365	PHD-type 2	29.1
626	C2H2 ZF 6	366	PHD-type 2	29.5
626	C2H2 ZF 6	367	PHD-type 2	29.5
626	C2H2 ZF 6	368	PHD-type 2	29.3
635	C2H2 ZF 6	340	PHD-type 2	27.9
635	C2H2 ZF 6	364	PHD-type 2	28.6
636	C2H2 ZF 6	339	PHD-type 2	27.4
636	C2H2 ZF 6	340	PHD-type 2	27.7
636	C2H2 ZF 6	341	PHD-type 2	27.9
636	C2H2 ZF 6	342	PHD-type 2	27.6
636	C2H2 ZF 6	343	PHD-type 2	27.4
636	C2H2 ZF 6	344	PHD-type 2	27.4
636	C2H2 ZF 6	354	PHD-type 2	27.4
636	C2H2 ZF 6	363	PHD-type 2	28.7
636	C2H2 ZF 6	364	PHD-type 2	27.2
636	C2H2 ZF 6	365	PHD-type 2	28.6
636	C2H2 ZF 6	366	PHD-type 2	29.2
636	C2H2 ZF 6	367	PHD-type 2	29
637	C2H2 ZF 6	339	PHD-type 2	27.4
637	C2H2 ZF 6	340	PHD-type 2	27.6
637	C2H2 ZF 6	341	PHD-type 2	27.9
637	C2H2 ZF 6	342	PHD-type 2	27.8
637	C2H2 ZF 6	343	PHD-type 2	27.2
637	C2H2 ZF 6	344	PHD-type 2	27.6
637	C2H2 ZF 6	345	PHD-type 2	28.4
637	C2H2 ZF 6	346	PHD-type 2	28.5
637	C2H2 ZF 6	352	PHD-type 2	28.3
637	C2H2 ZF 6	354	PHD-type 2	27.6
637	C2H2 ZF 6	363	PHD-type 2	28.7
637	C2H2 ZF 6	364	PHD-type 2	27.7
637	C2H2 ZF 6	365	PHD-type 2	28.9
637	C2H2 ZF 6	366	PHD-type 2	29.8
637	C2H2 ZF 6	367	PHD-type 2	29.3
637	C2H2 ZF 6	368	PHD-type 2	28.8
637	C2H2 ZF 6	369	PHD-type 2	28.6
638	C2H2 ZF 6	343	PHD-type 2	28.4
638	C2H2 ZF 6	344	PHD-type 2	28.1
638	C2H2 ZF 6	346	PHD-type 2	28.8
638	C2H2 ZF 6	364	PHD-type 2	28.3
638	C2H2 ZF 6	365	PHD-type 2	29.1
638	C2H2 ZF 6	366	PHD-type 2	29.9
638	C2H2 ZF 6	367	PHD-type 2	29.7
638	C2H2 ZF 6	368	PHD-type 2	29.4
638	C2H2 ZF 6	369	PHD-type 2	29.2
638	C2H2 ZF 6	387		30.5
639	C2H2 ZF 6	313	PHD-type 1	28.9
639	C2H2 ZF 6	325	PHD-type 1	27.5
639	C2H2 ZF 6	328	PHD-type 1 and 2	28.5
639	C2H2 ZF 6	342	PHD-type 2	27.9
639	C2H2 ZF 6	343	PHD-type 2	28.2
639	C2H2 ZF 6	344	PHD-type 2	28.4
639	C2H2 ZF 6	345	PHD-type 2	28.3
639	C2H2 ZF 6	346	PHD-type 2	29.2
639	C2H2 ZF 6	347	PHD-type 2	29.2
639	C2H2 ZF 6	349	PHD-type 2	28.2
639	C2H2 ZF 6	350	PHD-type 2	29.2
639	C2H2 ZF 6	351	PHD-type 2	28.8
639	C2H2 ZF 6	365	PHD-type 2	29
639	C2H2 ZF 6	366	PHD-type 2	29.8
639	C2H2 ZF 6	367	PHD-type 2	29.8
639	C2H2 ZF 6	368	PHD-type 2	29.8
639	C2H2 ZF 6	369	PHD-type 2	29
639	C2H2 ZF 6	370	PHD-type 2	29.2
639	C2H2 ZF 6	383		29.8
640	C2H2 ZF 6	325	PHD-type 1	27.1
640	C2H2 ZF 6	338	PHD-type 2	27.6
640	C2H2 ZF 6	339	PHD-type 2	27.3
640	C2H2 ZF 6	340	PHD-type 2	27.4
640	C2H2 ZF 6	341	PHD-type 2	28
640	C2H2 ZF 6	342	PHD-type 2	27.6
640	C2H2 ZF 6	343	PHD-type 2	28.1
640	C2H2 ZF 6	344	PHD-type 2	27.7
640	C2H2 ZF 6	346	PHD-type 2	28.1
640	C2H2 ZF 6	352	PHD-type 2	28.5
640	C2H2 ZF 6	354	PHD-type 2	28.3
640	C2H2 ZF 6	364	PHD-type 2	28.5
640	C2H2 ZF 6	367	PHD-type 2	29.1
641	C2H2 ZF 6	344	PHD-type 2	27.8
641	C2H2 ZF 6	346	PHD-type 2	28.7
642	C2H2 ZF 6	307	PHD-type 1	28.6
642	C2H2 ZF 6	308	PHD-type 1	28.8
642	C2H2 ZF 6	309	PHD-type 1	28.7
642	C2H2 ZF 6	310	PHD-type 1	29.5
642	C2H2 ZF 6	313	PHD-type 1	28.8
642	C2H2 ZF 6	325	PHD-type 1	26.9
642	C2H2 ZF 6	344	PHD-type 2	27.9
642	C2H2 ZF 6	345	PHD-type 2	28.4
642	C2H2 ZF 6	346	PHD-type 2	28.6
642	C2H2 ZF 6	347	PHD-type 2	29.3
642	C2H2 ZF 6	349	PHD-type 2	27.9
642	C2H2 ZF 6	367	PHD-type 2	29.8
642	C2H2 ZF 6	368	PHD-type 2	29.5
642	C2H2 ZF 6	369	PHD-type 2	28.9
642	C2H2 ZF 6	383		30
643	C2H2 ZF 6	307	PHD-type 1	28.5
643	C2H2 ZF 6	308	PHD-type 1	28.9
643	C2H2 ZF 6	309	PHD-type 1	28.8
643	C2H2 ZF 6	313	PHD-type 1	28.9
643	C2H2 ZF 6	322	PHD-type 1	28.5
643	C2H2 ZF 6	323	PHD-type 1	28.3
643	C2H2 ZF 6	324	PHD-type 1	28.1
643	C2H2 ZF 6	325	PHD-type 1	27.5
643	C2H2 ZF 6	326	PHD-type 1	27.4
643	C2H2 ZF 6	328	PHD-type 1 and 2	27.6
643	C2H2 ZF 6	342	PHD-type 2	27.7
643	C2H2 ZF 6	343	PHD-type 2	28.3
643	C2H2 ZF 6	344	PHD-type 2	27.7
643	C2H2 ZF 6	345	PHD-type 2	28.6
643	C2H2 ZF 6	346	PHD-type 2	28.7
643	C2H2 ZF 6	349	PHD-type 2	28.2
643	C2H2 ZF 6	350	PHD-type 2	28.9
644	C2H2 ZF 6	308	PHD-type 1	28.8
644	C2H2 ZF 6	325	PHD-type 1	27.4
644	C2H2 ZF 6	344	PHD-type 2	28.4
645	C2H2 ZF 6	308	PHD-type 1	28.5
646	C2H2 ZF 6	275	PHD-type 1	27.9
646	C2H2 ZF 6	304	PHD-type 1	29.1
646	C2H2 ZF 6	306	PHD-type 1	28.8
646	C2H2 ZF 6	307	PHD-type 1	28.3
646	C2H2 ZF 6	308	PHD-type 1	28.9
646	C2H2 ZF 6	309	PHD-type 1	28.6
646	C2H2 ZF 6	310	PHD-type 1	29.3
646	C2H2 ZF 6	313	PHD-type 1	28.7
646	C2H2 ZF 6	322	PHD-type 1	28.4
646	C2H2 ZF 6	325	PHD-type 1	26.7
646	C2H2 ZF 6	344	PHD-type 2	27.2
646	C2H2 ZF 6	345	PHD-type 2	28.5
646	C2H2 ZF 6	346	PHD-type 2	28.3
646	C2H2 ZF 6	347	PHD-type 2	29.2
646	C2H2 ZF 6	349	PHD-type 2	27.4
647	C2H2 ZF 6	275	PHD-type 1	27.2
647	C2H2 ZF 6	307	PHD-type 1	27.7
647	C2H2 ZF 6	308	PHD-type 1	28.2
647	C2H2 ZF 6	325	PHD-type 1	26.6
648	C2H2 ZF 6	308	PHD-type 1	28.6
649		285	PHD-type 1	28.8
649		306	PHD-type 1	28.4
649		308	PHD-type 1	28
650		275	PHD-type 1	28.3
650		285	PHD-type 1	29.8
650		306	PHD-type 1	28.9
650		307	PHD-type 1	28.5
650		308	PHD-type 1	28.9
651		274	PHD-type 1	28.6
651		275	PHD-type 1	28.3
651		276	PHD-type 1	28.9
651		277	PHD-type 1	28.7
651		285	PHD-type 1	29.9
651		305	PHD-type 1	29.2
651		306	PHD-type 1	28.3
651		307	PHD-type 1	28.9
651		308	PHD-type 1	28.7
652		274	PHD-type 1	29
652		275	PHD-type 1	28.1
652		276	PHD-type 1	29.3
652		285	PHD-type 1	29.7
652		306	PHD-type 1	28.9
652		308	PHD-type 1	28.8
653		275	PHD-type 1	27.5
654		275	PHD-type 1	28.7
654		285	PHD-type 1	29.8
655		273	PHD-type 1	29.4
655		274	PHD-type 1	29.4
655		275	PHD-type 1	29.3
655		276	PHD-type 1	29.5
655		277	PHD-type 1	29.5
655		278	PHD-type 1	29.9
655		283	PHD-type 1	30
655		284	PHD-type 1	30.3
655		285	PHD-type 1	30
655		286	PHD-type 1	30.1
655		306	PHD-type 1	29.4
656		275	PHD-type 1	28.9
656		276	PHD-type 1	29
656		277	PHD-type 1	29
658		276	PHD-type 1	30
658		277	PHD-type 1	29.4
658		284	PHD-type 1	30.1
659		275	PHD-type 1	29.6
659		276	PHD-type 1	29.7
659		277	PHD-type 1	29.3
659		284	PHD-type 1	30.1
660		277	PHD-type 1	29.7
661		277	PHD-type 1	29.9
662		274	PHD-type 1	30.1
662		275	PHD-type 1	30.1
662		277	PHD-type 1	30.2
663		270	PHD-type 1	30.3
663		272	PHD-type 1	30.6
663		273	PHD-type 1	30.5
663		274	PHD-type 1	30.2
663		275	PHD-type 1	30.1
663		276	PHD-type 1	30.5
663		277	PHD-type 1	30.5
663		300	PHD-type 1	30
664		272	PHD-type 1	30.4
664		273	PHD-type 1	30.5
664		274	PHD-type 1	30.6
664		275	PHD-type 1	30.7
664		276	PHD-type 1	30.6
664		277	PHD-type 1	30.4
664		300	PHD-type 1	30.4
664		326	PHD-type 1	29.9
665		270	PHD-type 1	30.3
665		272	PHD-type 1	30.5
665		274	PHD-type 1	30.4
665		277	PHD-type 1	30.4
665		300	PHD-type 1	30.2
665		326	PHD-type 1	30.2
666		274	PHD-type 1	30.9
666		275	PHD-type 1	30.8
666		300	PHD-type 1	30.6
666		326	PHD-type 1	30.6
668		274	PHD-type 1	30.8
836		285	PHD-type 1	31.1
836		305	PHD-type 1	30.9
836		306	PHD-type 1	30.9
836		308	PHD-type 1	31.1
836		309	PHD-type 1	31
839		285	PHD-type 1	31.2
839		308	PHD-type 1	30.9
860		325	PHD-type 1	29
861		326	PHD-type 1	29
862		326	PHD-type 1	28.8
863		300	PHD-type 1	29.8
863		325	PHD-type 1	29.6
863		326	PHD-type 1	29.2
863		327	PHD-type 1	30
863		339	PHD-type 2	29.5
864		325	PHD-type 1	29.2
864		326	PHD-type 1	29.5
864		328	PHD-type 1 and 2	29.7
864		336	PHD-type 2	29.9
864		337	PHD-type 2	29.8
864		338	PHD-type 2	29.8
864		339	PHD-type 2	29.6
864		340	PHD-type 2	29.5
864		341	PHD-type 2	29.8
864		342	PHD-type 2	29.8
864		343	PHD-type 2	30.1
864		344	PHD-type 2	29.7
864		351	PHD-type 2	30.1
865		326	PHD-type 1	29.3
865		339	PHD-type 2	29.3
866		222		28.6
866		300	PHD-type 1	30.1
866		326	PHD-type 1	29.3
867		221		28.9
867		222		28.7
867		225		28.1
867		300	PHD-type 1	30.2
867		324	PHD-type 1	29.8
867		325	PHD-type 1	29.4
867		326	PHD-type 1	29.9
867		327	PHD-type 1	30
867		336	PHD-type 2	29.5
867		339	PHD-type 2	29.7
868		221		28.9
868		225		27.9
868		297	PHD-type 1	29.7
868		323	PHD-type 1	29.7
868		324	PHD-type 1	30.1
868		325	PHD-type 1	28.9
868		326	PHD-type 1	29.8
868		327	PHD-type 1 and 2	29.8
868		328	PHD-type 1 and 2	29.4
868		329	PHD-type 1 and 2	29.6
868		330	PHD-type 1 and 2	30.1
868		335	PHD-type 2	30
868		336	PHD-type 2	29.7
868		337	PHD-type 2	29.9
868		338	PHD-type 2	29.9
868		339	PHD-type 2	29.2
868		342	PHD-type 2	29.9
868		344	PHD-type 2	29.8
869		222		27.8
869		223		28.5
869		339	PHD-type 2	29.2
870	C2H2 ZF 7	226		28.4
870	C2H2 ZF 7	229		27.9
870	C2H2 ZF 7	336	PHD-type 2	29.8
870	C2H2 ZF 7	337	PHD-type 2	29.8
870	C2H2 ZF 7	338	PHD-type 2	29.9
870	C2H2 ZF 7	339	PHD-type 2	29.8
871	C2H2 ZF 7	339	PHD-type 2	29.5
876	C2H2 ZF 7	340	PHD-type 2	29.7
877	C2H2 ZF 7	340	PHD-type 2	29.7
878	C2H2 ZF 7	338	PHD-type 2	29.8
878	C2H2 ZF 7	339	PHD-type 2	29.8
878	C2H2 ZF 7	340	PHD-type 2	30.1
878	C2H2 ZF 7	341	PHD-type 2	29.9
879	C2H2 ZF 7	337	PHD-type 2	30.1
879	C2H2 ZF 7	338	PHD-type 2	30.1
879	C2H2 ZF 7	339	PHD-type 2	30.1
879	C2H2 ZF 7	340	PHD-type 2	30.2
880	C2H2 ZF 7	337	PHD-type 2	29.6
880	C2H2 ZF 7	338	PHD-type 2	29.5
880	C2H2 ZF 7	339	PHD-type 2	29.6
880	C2H2 ZF 7	340	PHD-type 2	30
881	C2H2 ZF 7	337	PHD-type 2	29.6
881	C2H2 ZF 7	338	PHD-type 2	29.6
901	C2H2 ZF 8	23		30.5
901	C2H2 ZF 8	26		30.1
901	C2H2 ZF 8	30		29.9
902	C2H2 ZF 8	30		29.8
914	C2H2 ZF 8	33		30.2
914	C2H2 ZF 8	37		29.7
917	C2H2 ZF 8	30		29.7
917	C2H2 ZF 8	34		30
918	C2H2 ZF 8	34		30.1
918	C2H2 ZF 8	37		29.9
918	C2H2 ZF 8	38		30.2
920	C2H2 ZF 8	30		30
920	C2H2 ZF 8	34		30.1
921		30		30
921		34		30.1
921		38		30.1
922		30		30.2
922		31		30.2
922		33		30.3
922		34		30.3
922		38		30.2
923		27		30.4
923		30		30.1
923		31		30.3
923		34		30.3
924		26		30.5
924		27		30.5
924		29		30.5
924		30		30.3
924		31		30.6
924		33		30.4
924		34		30.5
924		37		30.2
925		22		30.7
925		23		30.8
925		25		30.6
925		26		30.6
925		27		30.5
925		29		30.4
925		30		30.4
925		34		30.3
926		25		30.8
926		26		30.5
926		29		30.4
926		30		30.3
926		33		30.2
927		22		30.9
927		25		30.8
927		26		30.6
927		29		30.8
928		25		30.8
928		26		30.4
928		29		30.5
929		22		30.9
929		25		30.8
929		26		30.5
932		145		31
932		219		29.5
933		219		29.5
935		206		30.8
935		219		30.5
957		15		31.5

## Sheet: Model_2
SALL4A		DPF2
Position	Domain	Position	Domain	PAE
1		308	PHD-type 1	27.5
1		310	PHD-type 1	26.5
1		313	PHD-type 1	28.1
1		344	PHD-type 2	26.9
1		345	PHD-type 2	27
1		346	PHD-type 2	24.5
1		347	PHD-type 2	26.2
1		349	PHD-type 2	27.7
1		365	PHD-type 2	26.6
1		367	PHD-type 2	27.3
1		368	PHD-type 2	26.4
1		369	PHD-type 2	26.8
1		383		28.3
1		386		28.2
1		387		29.4
1		388		29.7
1		389		30.1
1		390		30.6
1		391		30.5
2		313	PHD-type 1	28.4
2		342	PHD-type 2	27.4
2		343	PHD-type 2	26.4
2		344	PHD-type 2	26.5
2		345	PHD-type 2	26.5
2		346	PHD-type 2	24
2		347	PHD-type 2	24.4
2		364	PHD-type 2	25.4
2		365	PHD-type 2	26.2
2		366	PHD-type 2	25.4
2		367	PHD-type 2	26.3
2		368	PHD-type 2	24.5
2		369	PHD-type 2	25.8
2		370	PHD-type 2	25
2		383		25.5
2		387		29.3
3		343	PHD-type 2	27.3
3		344	PHD-type 2	26.9
3		346	PHD-type 2	27
3		364	PHD-type 2	27
3		365	PHD-type 2	27.5
3		366	PHD-type 2	25.9
3		367	PHD-type 2	27.7
3		368	PHD-type 2	27.4
3		369	PHD-type 2	27.7
4		305	PHD-type 1	28.5
4		307	PHD-type 1	28.7
4		308	PHD-type 1	27.1
4		309	PHD-type 1	28.1
4		310	PHD-type 1	27.6
4		313	PHD-type 1	27.6
4		325	PHD-type 1	26.4
4		344	PHD-type 2	27
4		346	PHD-type 2	26.4
4		349	PHD-type 2	25.9
4		367	PHD-type 2	28
4		390		30.4
4		391		30.6
5		307	PHD-type 1	28.5
5		308	PHD-type 1	26.6
5		309	PHD-type 1	28.6
5		310	PHD-type 1	27.6
5		313	PHD-type 1	28.1
5		317	PHD-type 1	28.7
5		320	PHD-type 1	28.5
5		322	PHD-type 1	28.7
5		323	PHD-type 1	28
5		325	PHD-type 1	26.8
5		328	PHD-type 1 and 2	27.3
5		339	PHD-type 2	26.3
5		342	PHD-type 2	27.2
5		343	PHD-type 2	26.4
5		344	PHD-type 2	25.9
5		345	PHD-type 2	26.2
5		346	PHD-type 2	24.6
5		347	PHD-type 2	26.7
5		348	PHD-type 2	28.2
5		349	PHD-type 2	26.8
5		350	PHD-type 2	26.2
5		351	PHD-type 2	26.8
5		369	PHD-type 2	26.1
6		325	PHD-type 1	27.2
6		339	PHD-type 2	27.3
6		340	PHD-type 2	26.4
6		341	PHD-type 2	27.7
6		342	PHD-type 2	27.5
6		343	PHD-type 2	27.8
6		344	PHD-type 2	27.8
6		346	PHD-type 2	27
6		354	PHD-type 2	27.8
6		363	PHD-type 2	28.4
6		364	PHD-type 2	27.9
6		365	PHD-type 2	28.3
6		366	PHD-type 2	27.7
6		367	PHD-type 2	28.3
7		308	PHD-type 1	27.4
7		325	PHD-type 1	27.1
7		344	PHD-type 2	28.1
8		275	PHD-type 1	27.1
8		304	PHD-type 1	29.9
8		306	PHD-type 1	29.4
8		307	PHD-type 1	28.7
8		308	PHD-type 1	28.3
8		309	PHD-type 1	29.1
8		313	PHD-type 1	28.6
8		322	PHD-type 1	28.8
8		323	PHD-type 1	28.9
8		324	PHD-type 1	28.6
8		325	PHD-type 1	26.5
8		326	PHD-type 1	23.6
8		328	PHD-type 1 and 2	28.4
8		344	PHD-type 2	27.7
8		345	PHD-type 2	28.3
8		349	PHD-type 2	28.4
9		325	PHD-type 1	28.4
9		326	PHD-type 1	27.5
9		339	PHD-type 2	29
9		340	PHD-type 2	28.6
9		342	PHD-type 2	28.9
9		344	PHD-type 2	27.3
10		325	PHD-type 1	28
10		326	PHD-type 1	27.9
11		275	PHD-type 1	28.6
11		300	PHD-type 1	27.7
11		306	PHD-type 1	29
11		307	PHD-type 1	28.7
11		308	PHD-type 1	28.6
11		325	PHD-type 1	28.3
11		326	PHD-type 1	27.6
12		300	PHD-type 1	28.3
12		326	PHD-type 1	28.1
13		274	PHD-type 1	29.5
13		275	PHD-type 1	28.9
13		300	PHD-type 1	28.5
13		324	PHD-type 1	29.6
13		325	PHD-type 1	29.1
13		326	PHD-type 1	28.5
14		325	PHD-type 1	30.3
14		326	PHD-type 1	29.6
14		339	PHD-type 2	30.2
15		326	PHD-type 1	29.6
15		336	PHD-type 2	29.9
15		339	PHD-type 2	30.1
16		326	PHD-type 1	29.8
16		339	PHD-type 2	30.2
16		340	PHD-type 2	30.5
17		326	PHD-type 1	30
18		300	PHD-type 1	30.8
18		326	PHD-type 1	30.1
80	C2H2 ZF 1	338	PHD-type 2	31.1
81	C2H2 ZF 1	326	PHD-type 1	31.2
81	C2H2 ZF 1	336	PHD-type 2	31.1
81	C2H2 ZF 1	337	PHD-type 2	31.2
81	C2H2 ZF 1	338	PHD-type 2	31.3
81	C2H2 ZF 1	339	PHD-type 2	31.3
81	C2H2 ZF 1	340	PHD-type 2	31.4
81	C2H2 ZF 1	341	PHD-type 2	31.3
81	C2H2 ZF 1	353	PHD-type 2	31.3
82	C2H2 ZF 1	338	PHD-type 2	31.3
82	C2H2 ZF 1	339	PHD-type 2	31.3
82	C2H2 ZF 1	340	PHD-type 2	31.4
82	C2H2 ZF 1	341	PHD-type 2	31.3
83	C2H2 ZF 1	338	PHD-type 2	31.2
83	C2H2 ZF 1	339	PHD-type 2	31.2
83	C2H2 ZF 1	340	PHD-type 2	31.3
83	C2H2 ZF 1	341	PHD-type 2	31.2
84	C2H2 ZF 1	340	PHD-type 2	31.3
85	C2H2 ZF 1	339	PHD-type 2	31.2
85	C2H2 ZF 1	340	PHD-type 2	31.2
85	C2H2 ZF 1	341	PHD-type 2	31.2
85	C2H2 ZF 1	364	PHD-type 2	31.1
86	C2H2 ZF 1	339	PHD-type 2	31.4
86	C2H2 ZF 1	340	PHD-type 2	31.3
86	C2H2 ZF 1	341	PHD-type 2	31.2
86	C2H2 ZF 1	342	PHD-type 2	31.3
86	C2H2 ZF 1	344	PHD-type 2	31.2
86	C2H2 ZF 1	364	PHD-type 2	31.1
87	C2H2 ZF 1	340	PHD-type 2	31.5
101		274	PHD-type 1	31.1
101		277	PHD-type 1	31.2
153		277	PHD-type 1	31.5
156		273	PHD-type 1	31.6
156		274	PHD-type 1	31.5
156		275	PHD-type 1	31.6
156		276	PHD-type 1	31.5
156		277	PHD-type 1	31.6
156		300	PHD-type 1	31.5
157		275	PHD-type 1	31.6
157		276	PHD-type 1	31.5
157		277	PHD-type 1	31.5
157		285	PHD-type 1	31.5
158		275	PHD-type 1	31.6
158		285	PHD-type 1	31.5
159		274	PHD-type 1	31.5
159		275	PHD-type 1	31.6
159		285	PHD-type 1	31.5
159		306	PHD-type 1	31.6
159		308	PHD-type 1	31.5
160		274	PHD-type 1	31.6
160		275	PHD-type 1	31.6
160		276	PHD-type 1	31.6
160		277	PHD-type 1	31.6
160		285	PHD-type 1	31.6
160		306	PHD-type 1	31.6
160		308	PHD-type 1	31.5
161		275	PHD-type 1	31.6
161		285	PHD-type 1	31.6
161		308	PHD-type 1	31.5
162		285	PHD-type 1	31.5
162		308	PHD-type 1	31.5
175		276	PHD-type 1	31.4
175		283	PHD-type 1	31.5
175		284	PHD-type 1	31.5
175		285	PHD-type 1	31.4
175		286	PHD-type 1	31.4
179		276	PHD-type 1	31.4
179		277	PHD-type 1	31.5
179		284	PHD-type 1	31.5
182		276	PHD-type 1	31.4
182		277	PHD-type 1	31.5
182		278	PHD-type 1	31.5
182		284	PHD-type 1	31.5
183		275	PHD-type 1	31.4
183		276	PHD-type 1	31.4
183		277	PHD-type 1	31.5
183		278	PHD-type 1	31.4
183		284	PHD-type 1	31.5
184		277	PHD-type 1	31.5
186		271	PHD-type 1	31.4
186		272	PHD-type 1	31.5
186		273	PHD-type 1	31.4
186		276	PHD-type 1	31.4
186		277	PHD-type 1	31.5
186		278	PHD-type 1	31.5
186		279	PHD-type 1	31.4
186		284	PHD-type 1	31.5
187		277	PHD-type 1	31.5
189		271	PHD-type 1	31.4
189		272	PHD-type 1	31.4
190		270	PHD-type 1	31.4
190		272	PHD-type 1	31.4
190		273	PHD-type 1	31.5
190		274	PHD-type 1	31.4
190		275	PHD-type 1	31.5
190		276	PHD-type 1	31.4
190		277	PHD-type 1	31.4
190		300	PHD-type 1	31.2
190		301	PHD-type 1	31.4
191		272	PHD-type 1	31.3
193		270	PHD-type 1	31.4
193		272	PHD-type 1	31.3
194		272	PHD-type 1	31.2
209		266		31.4
210		262		31.5
210		263		31.5
210		266		31.5
210		268		31.5
211		262		31.5
211		266		31.5
212		266		31.4
213		266		31.4
213		267		31.4
213		268		31.4
214		262		31.5
214		263		31.5
214		264		31.5
214		265		31.5
214		266		31.4
214		267		31.5
214		268		31.5
215		266		31.4
215		267		31.4
216		266		31.3
217		263		31.3
217		266		31.4
217		267		31.4
217		268		31.5
217		269		31.4
217		270	PHD-type 1	31.4
217		271	PHD-type 1	31.4
217		272	PHD-type 1	31.3
217		298	PHD-type 1	31.2
217		299	PHD-type 1	31.3
217		300	PHD-type 1	31.2
218		265		31.4
218		266		31.4
218		267		31.4
218		268		31.3
220		271	PHD-type 1	31.3
220		272	PHD-type 1	31.3
221		266		31.2
221		267		31.3
221		269		31.2
221		270	PHD-type 1	31.3
221		271	PHD-type 1	31.3
221		272	PHD-type 1	31.3
222		271	PHD-type 1	31.2
224		271	PHD-type 1	31.3
224		272	PHD-type 1	31.3
224		277	PHD-type 1	31.2
224		278	PHD-type 1	31.3
224		279	PHD-type 1	31.3
225		271	PHD-type 1	31.3
225		279	PHD-type 1	31.3
228		284	PHD-type 1	31.4
592		340	PHD-type 2	28.3
596	C2H2 ZF 5	355	PHD-type 2	27.9
597	C2H2 ZF 5	360	PHD-type 2	27.7
598	C2H2 ZF 5	354	PHD-type 2	28.2
598	C2H2 ZF 5	355	PHD-type 2	28.1
598	C2H2 ZF 5	356	PHD-type 2	27.9
598	C2H2 ZF 5	357	PHD-type 2	28.6
598	C2H2 ZF 5	360	PHD-type 2	27.5
598	C2H2 ZF 5	361	PHD-type 2	28.6
598	C2H2 ZF 5	362	PHD-type 2	28.1
599	C2H2 ZF 5	338	PHD-type 2	28.3
599	C2H2 ZF 5	341	PHD-type 2	28.4
599	C2H2 ZF 5	354	PHD-type 2	28.5
599	C2H2 ZF 5	355	PHD-type 2	28.2
599	C2H2 ZF 5	356	PHD-type 2	27.6
599	C2H2 ZF 5	360	PHD-type 2	27.9
599	C2H2 ZF 5	361	PHD-type 2	28.9
599	C2H2 ZF 5	362	PHD-type 2	28.1
599	C2H2 ZF 5	363	PHD-type 2	29.1
600	C2H2 ZF 5	341	PHD-type 2	28.1
600	C2H2 ZF 5	355	PHD-type 2	28.1
600	C2H2 ZF 5	361	PHD-type 2	28.9
600	C2H2 ZF 5	362	PHD-type 2	28.7
601	C2H2 ZF 5	337	PHD-type 2	27.8
601	C2H2 ZF 5	338	PHD-type 2	27.4
601	C2H2 ZF 5	339	PHD-type 2	27.8
601	C2H2 ZF 5	340	PHD-type 2	28.1
601	C2H2 ZF 5	341	PHD-type 2	27.8
601	C2H2 ZF 5	342	PHD-type 2	28.3
601	C2H2 ZF 5	353	PHD-type 2	28.7
601	C2H2 ZF 5	355	PHD-type 2	26.8
601	C2H2 ZF 5	362	PHD-type 2	27.7
603	C2H2 ZF 5	337	PHD-type 2	28.2
603	C2H2 ZF 5	338	PHD-type 2	28.1
603	C2H2 ZF 5	355	PHD-type 2	28.1
611	C2H2 ZF 5	337	PHD-type 2	28.4
612	C2H2 ZF 5	337	PHD-type 2	28.5
612	C2H2 ZF 5	338	PHD-type 2	28.2
612	C2H2 ZF 5	341	PHD-type 2	28.1
612	C2H2 ZF 5	355	PHD-type 2	28.5
613	C2H2 ZF 5	355	PHD-type 2	27.8
614	C2H2 ZF 5	333	PHD-type 2	27.6
614	C2H2 ZF 5	335	PHD-type 2	28.3
614	C2H2 ZF 5	337	PHD-type 2	27.8
614	C2H2 ZF 5	355	PHD-type 2	27.8
614	C2H2 ZF 5	356	PHD-type 2	27.6
615	C2H2 ZF 5	330	PHD-type 1 and 2	27.9
615	C2H2 ZF 5	332	PHD-type 2	27.1
615	C2H2 ZF 5	333	PHD-type 2	27.3
615	C2H2 ZF 5	335	PHD-type 2	28.9
615	C2H2 ZF 5	337	PHD-type 2	28.6
615	C2H2 ZF 5	338	PHD-type 2	28
615	C2H2 ZF 5	353	PHD-type 2	29
615	C2H2 ZF 5	355	PHD-type 2	27.4
615	C2H2 ZF 5	356	PHD-type 2	27.3
615	C2H2 ZF 5	357	PHD-type 2	27.9
616	C2H2 ZF 5	333	PHD-type 2	27.6
616	C2H2 ZF 5	337	PHD-type 2	28.2
616	C2H2 ZF 5	341	PHD-type 2	27.8
616	C2H2 ZF 5	353	PHD-type 2	29.4
616	C2H2 ZF 5	354	PHD-type 2	28.4
616	C2H2 ZF 5	355	PHD-type 2	28.4
616	C2H2 ZF 5	356	PHD-type 2	27.7
616	C2H2 ZF 5	357	PHD-type 2	28.8
616	C2H2 ZF 5	358	PHD-type 2	28.7
616	C2H2 ZF 5	360	PHD-type 2	28
616	C2H2 ZF 5	361	PHD-type 2	28.9
617		332	PHD-type 2	27
617		333	PHD-type 2	27.4
617		355	PHD-type 2	27.7
617		356	PHD-type 2	27.7
618		332	PHD-type 2	25.8
618		333	PHD-type 2	26.3
618		356	PHD-type 2	27.3
618		358	PHD-type 2	27.3
619		235		27.7
619		332	PHD-type 2	26
621		235		26.5
621		332	PHD-type 2	26.1
621		333	PHD-type 2	26.2
621		335	PHD-type 2	27.5
622		235		25.9
622		239		27.7
622		330	PHD-type 1 and 2	27.5
622		331	PHD-type 2	27.9
622		332	PHD-type 2	26.9
622		333	PHD-type 2	26.9
622		334	PHD-type 2	27.5
622		335	PHD-type 2	27.3
622		356	PHD-type 2	27.6
623		212		28.8
623		213		27.1
623		214		26.5
623		215		28.4
623		216		27.3
623		227		27
623		231		26.3
623		232		26.9
623		235		25.9
623		239		27.7
623		332	PHD-type 2	26.2
623		333	PHD-type 2	25.7
624		214		27.6
624		216		27.6
624		231		26.5
624		232		26.8
624		235		25.1
625		216		27.8
625		230		25.3
625		231		25.7
625		235		25.2
625		239		27.5
625		330	PHD-type 1 and 2	27.3
625		332	PHD-type 2	26.4
625		333	PHD-type 2	26.1
625		334	PHD-type 2	27.4
625		335	PHD-type 2	27.8
625		336	PHD-type 2	27.4
626	C2H2 ZF 6	230		25.9
626	C2H2 ZF 6	333	PHD-type 2	26.3
626	C2H2 ZF 6	334	PHD-type 2	26.1
626	C2H2 ZF 6	335	PHD-type 2	27.1
627	C2H2 ZF 6	230		26.3
627	C2H2 ZF 6	231		26.3
627	C2H2 ZF 6	234		26
627	C2H2 ZF 6	235		26.7
627	C2H2 ZF 6	334	PHD-type 2	25.9
627	C2H2 ZF 6	335	PHD-type 2	26
628	C2H2 ZF 6	230		26.8
628	C2H2 ZF 6	234		24.7
628	C2H2 ZF 6	334	PHD-type 2	24.9
629	C2H2 ZF 6	230		26.9
630	C2H2 ZF 6	297	PHD-type 1	26.4
631	C2H2 ZF 6	296	PHD-type 1	27.2
631	C2H2 ZF 6	297	PHD-type 1	26.5
631	C2H2 ZF 6	298	PHD-type 1	26.2
631	C2H2 ZF 6	323	PHD-type 1	27
631	C2H2 ZF 6	326	PHD-type 1	26.6
631	C2H2 ZF 6	327	PHD-type 1	25.9
631	C2H2 ZF 6	329	PHD-type 1 and 2	25.6
631	C2H2 ZF 6	336	PHD-type 2	25.7
632	C2H2 ZF 6	230		27.1
632	C2H2 ZF 6	231		27
632	C2H2 ZF 6	233		27.2
632	C2H2 ZF 6	234		26.4
632	C2H2 ZF 6	235		27
632	C2H2 ZF 6	237		27
632	C2H2 ZF 6	238		27.5
632	C2H2 ZF 6	297	PHD-type 1	26.9
632	C2H2 ZF 6	323	PHD-type 1	27.2
632	C2H2 ZF 6	327	PHD-type 1	26.2
632	C2H2 ZF 6	329	PHD-type 1 and 2	25.6
632	C2H2 ZF 6	334	PHD-type 2	26.1
632	C2H2 ZF 6	335	PHD-type 2	26.2
632	C2H2 ZF 6	336	PHD-type 2	26.4
633	C2H2 ZF 6	297	PHD-type 1	26.6
633	C2H2 ZF 6	323	PHD-type 1	26.5
633	C2H2 ZF 6	324	PHD-type 1	26.5
633	C2H2 ZF 6	325	PHD-type 1	26.1
633	C2H2 ZF 6	326	PHD-type 1	26.1
633	C2H2 ZF 6	327	PHD-type 1	25.5
633	C2H2 ZF 6	328	PHD-type 1 and 2	26
633	C2H2 ZF 6	329	PHD-type 1 and 2	25.5
633	C2H2 ZF 6	333	PHD-type 2	25.9
633	C2H2 ZF 6	334	PHD-type 2	25.5
633	C2H2 ZF 6	335	PHD-type 2	24.6
633	C2H2 ZF 6	336	PHD-type 2	25.6
633	C2H2 ZF 6	337	PHD-type 2	25.1
633	C2H2 ZF 6	339	PHD-type 2	26.1
634	C2H2 ZF 6	231		26.7
634	C2H2 ZF 6	234		25.5
634	C2H2 ZF 6	235		26.5
634	C2H2 ZF 6	236		27
634	C2H2 ZF 6	237		26.5
634	C2H2 ZF 6	238		27.4
634	C2H2 ZF 6	239		28.3
634	C2H2 ZF 6	323	PHD-type 1	27.4
634	C2H2 ZF 6	327	PHD-type 1	26.3
634	C2H2 ZF 6	329	PHD-type 1 and 2	26.5
634	C2H2 ZF 6	330	PHD-type 1 and 2	26.6
634	C2H2 ZF 6	331	PHD-type 2	25
634	C2H2 ZF 6	332	PHD-type 2	25.8
634	C2H2 ZF 6	333	PHD-type 2	25.5
634	C2H2 ZF 6	334	PHD-type 2	26.8
634	C2H2 ZF 6	335	PHD-type 2	26.7
634	C2H2 ZF 6	336	PHD-type 2	25.6
634	C2H2 ZF 6	337	PHD-type 2	25.6
634	C2H2 ZF 6	353	PHD-type 2	26.1
635	C2H2 ZF 6	333	PHD-type 2	25.7
635	C2H2 ZF 6	334	PHD-type 2	25.3
635	C2H2 ZF 6	335	PHD-type 2	26.2
635	C2H2 ZF 6	336	PHD-type 2	25
635	C2H2 ZF 6	337	PHD-type 2	25.4
635	C2H2 ZF 6	338	PHD-type 2	24.5
636	C2H2 ZF 6	333	PHD-type 2	25.5
636	C2H2 ZF 6	334	PHD-type 2	25.5
636	C2H2 ZF 6	335	PHD-type 2	27
636	C2H2 ZF 6	336	PHD-type 2	25
636	C2H2 ZF 6	337	PHD-type 2	25.4
636	C2H2 ZF 6	338	PHD-type 2	25.5
636	C2H2 ZF 6	353	PHD-type 2	25.2
636	C2H2 ZF 6	355	PHD-type 2	26.5
636	C2H2 ZF 6	356	PHD-type 2	25.3
637	C2H2 ZF 6	335	PHD-type 2	26.1
637	C2H2 ZF 6	337	PHD-type 2	25.4
640	C2H2 ZF 6	335	PHD-type 2	26.2
640	C2H2 ZF 6	336	PHD-type 2	25.9
640	C2H2 ZF 6	337	PHD-type 2	25.4
640	C2H2 ZF 6	338	PHD-type 2	25.6
641	C2H2 ZF 6	230		26.8
641	C2H2 ZF 6	337	PHD-type 2	25.3
644	C2H2 ZF 6	326	PHD-type 1	26.2
644	C2H2 ZF 6	327	PHD-type 1	26.4
644	C2H2 ZF 6	336	PHD-type 2	26.7
644	C2H2 ZF 6	337	PHD-type 2	26.2
647	C2H2 ZF 6	326	PHD-type 1	26
647	C2H2 ZF 6	327	PHD-type 1	26.5
647	C2H2 ZF 6	336	PHD-type 2	25.6
648	C2H2 ZF 6	298	PHD-type 1	26.9
648	C2H2 ZF 6	327	PHD-type 1	26.1
848		300	PHD-type 1	31
849		274	PHD-type 1	31.2
849		298	PHD-type 1	31.2
849		300	PHD-type 1	31.3
849		326	PHD-type 1	31.3
850		298	PHD-type 1	31.1
850		300	PHD-type 1	31.2
850		326	PHD-type 1	31.2
850		327	PHD-type 1	31.1
851		298	PHD-type 1	30.9
851		300	PHD-type 1	30.9
852		270	PHD-type 1	31.1
852		272	PHD-type 1	31
852		274	PHD-type 1	31.1
852		297	PHD-type 1	30.9
852		298	PHD-type 1	31.2
852		299	PHD-type 1	31.1
852		300	PHD-type 1	31.2
852		324	PHD-type 1	30.8
852		326	PHD-type 1	31.2
852		327	PHD-type 1	31
853		270	PHD-type 1	31
853		274	PHD-type 1	31.1
853		295	PHD-type 1	31.1
853		297	PHD-type 1	31.3
853		298	PHD-type 1	31.3
853		299	PHD-type 1	31.2
853		300	PHD-type 1	31.3
853		324	PHD-type 1	31
853		326	PHD-type 1	31.2
853		327	PHD-type 1	31.2
854		297	PHD-type 1	30.8
854		298	PHD-type 1	31
854		300	PHD-type 1	31
854		326	PHD-type 1	30.8
854		327	PHD-type 1	30.7
855		268		30.8
855		270	PHD-type 1	30.6
855		272	PHD-type 1	30.7
855		297	PHD-type 1	30.5
855		298	PHD-type 1	30.5
855		299	PHD-type 1	30.6
856		267		30.7
856		268		31.1
856		269		30.7
856		270	PHD-type 1	31.1
856		272	PHD-type 1	30.8
856		294	PHD-type 1	30.8
856		295	PHD-type 1	30.6
856		296	PHD-type 1	30.9
856		297	PHD-type 1	31.1
856		298	PHD-type 1	30.9
856		299	PHD-type 1	31.1
856		300	PHD-type 1	31
856		327	PHD-type 1	30.6
857		268		30.7
857		295	PHD-type 1	30.3
857		296	PHD-type 1	30.6
857		297	PHD-type 1	30.8
857		298	PHD-type 1	30.8
857		299	PHD-type 1	30.7
857		300	PHD-type 1	30.7
857		324	PHD-type 1	30.1
857		327	PHD-type 1 and 2	30.5
858		263		30.6
858		268		30.4
858		297	PHD-type 1	30
858		298	PHD-type 1	29.9
859		262		30.8
859		263		30.9
859		264		30.9
859		266		30.8
859		267		30.4
859		268		30.7
859		269		30.2
859		270	PHD-type 1	30.3
859		296	PHD-type 1	30.1
859		297	PHD-type 1	30
859		298	PHD-type 1	29.9
859		299	PHD-type 1	30.1
860		237		29.7
860		260		30.7
860		263		30.9
860		268		30.7
860		295	PHD-type 1	29.8
860		296	PHD-type 1	30.3
860		297	PHD-type 1	30.3
860		298	PHD-type 1	30
860		299	PHD-type 1	30.3
860		321	PHD-type 1	30.2
861		234		29.3
861		237		29.8
861		263		30.8
861		268		30.2
861		296	PHD-type 1	30.1
861		297	PHD-type 1	29.9
861		321	PHD-type 1	30
862		237		29.5
862		259		30.4
862		263		30.9
862		266		30.3
862		268		30.2
863		233		28.6
863		234		28.8
863		237		29.6
863		256		30.6
863		259		30.8
863		260		30.7
863		261		30.8
863		262		30.8
863		263		30.7
863		264		30.6
863		266		30.4
863		268		30.1
863		321	PHD-type 1	29.4
864		228		28
864		229		29.1
864		230		28.5
864		231		28.8
864		232		28.3
864		233		29.7
864		234		29.6
864		235		29.8
864		236		29.9
864		237		29.9
864		238		30.3
864		239		30.3
864		259		30.5
864		260		30.5
864		263		30.6
864		296	PHD-type 1	30.1
864		297	PHD-type 1	29.9
864		298	PHD-type 1	29.9
864		321	PHD-type 1	29.5
864		323	PHD-type 1	30.1
865		229		28.2
865		230		27.7
865		233		28
865		234		29
865		237		29.7
866		229		28.1
866		233		28.3
866		237		29.8
866		255		30.6
866		256		30.7
866		257		30.6
866		258		30.6
866		259		30.7
866		260		30.5
866		261		30.7
866		262		30.6
866		263		30.7
866		266		30.3
867		225		27.6
867		226		28.1
867		228		27.8
867		229		28
867		230		27.8
867		231		28.4
867		232		28.7
867		233		28.5
867		234		28.8
867		237		29.8
867		256		30.6
867		259		30.4
868		225		26.5
868		226		27.5
868		227		27.9
868		228		27.6
868		229		27.8
868		230		27.5
868		231		27.7
868		233		28.7
868		237		29.8
869		172		29.7
869		225		26.2
869		228		27.1
869		229		27.2
869		233		27.9
869		255		30.2
870	C2H2 ZF 7	172		29.6
870	C2H2 ZF 7	225		26.3
870	C2H2 ZF 7	229		27.4
878	C2H2 ZF 7	226		26
878	C2H2 ZF 7	229		26.1
878	C2H2 ZF 7	237		29.4
878	C2H2 ZF 7	259		30.1
879	C2H2 ZF 7	225		25.7
879	C2H2 ZF 7	226		25.7
879	C2H2 ZF 7	229		27.3
880	C2H2 ZF 7	221		26.3
880	C2H2 ZF 7	222		25.8
880	C2H2 ZF 7	223		26.7
880	C2H2 ZF 7	224		26.8
880	C2H2 ZF 7	225		26.4
880	C2H2 ZF 7	226		25.9
880	C2H2 ZF 7	227		27.4
880	C2H2 ZF 7	228		27
880	C2H2 ZF 7	229		26.7
880	C2H2 ZF 7	230		27.5
881	C2H2 ZF 7	222		25.6
881	C2H2 ZF 7	225		25.7
881	C2H2 ZF 7	226		26.1
881	C2H2 ZF 7	229		26.5
884	C2H2 ZF 7	226		24
901	C2H2 ZF 8	34		30.4
901	C2H2 ZF 8	37		30
1040		284	PHD-type 1	31.5
1043		284	PHD-type 1	31.4
1044		282	PHD-type 1	31.5
1044		284	PHD-type 1	31.5
1044		287	PHD-type 1	31.5
1047		276	PHD-type 1	31.4
1047		277	PHD-type 1	31.5
1047		278	PHD-type 1	31.5
1047		282	PHD-type 1	31.5
1047		283	PHD-type 1	31.5
1047		284	PHD-type 1	31.5
1047		285	PHD-type 1	31.5
1047		286	PHD-type 1	31.5
1047		287	PHD-type 1	31.6
1048		282	PHD-type 1	31.5
1048		283	PHD-type 1	31.5
1048		284	PHD-type 1	31.5
1048		285	PHD-type 1	31.4
1048		286	PHD-type 1	31.5
1048		287	PHD-type 1	31.6
1048		288	PHD-type 1	31.6
1050		284	PHD-type 1	31.5
1050		285	PHD-type 1	31.4
1051		283	PHD-type 1	31.5
1051		284	PHD-type 1	31.5
1051		285	PHD-type 1	31.5
1051		286	PHD-type 1	31.5
1051		287	PHD-type 1	31.6
1051		288	PHD-type 1	31.6
1052		284	PHD-type 1	31.5
1052		285	PHD-type 1	31.5
1052		286	PHD-type 1	31.5
1052		287	PHD-type 1	31.6
1052		288	PHD-type 1	31.6
