# Supplementary material for: Neural crest induction requires SALL4-mediated BAF recruitment to lineage specific enhancers
Source: Development. 2025 Dec 19;152(24):dev205248. doi: 10.1242/dev.205248 (PMC12752504; doi:10.1242/dev.205248)
Supplement: Table S2. List of AlphaFold predicted contacts between SALL4B and DPF2. [file develop-152-205248-TableS2.xlsx]

## Sheet: MODEL 1
Table S2. List of AlphaFold predicted contacts between SALL4B and DPF2.
SALL4B		DPF2		PAE
Residue	Domain	Residue	Domain
64		266		30.4
66		280	PHD1	30.5
66		281	PHD1	30.7
67		258		30.5
67		268		30.4
67		269		30.2
67		271	PHD1	30.4
67		280	PHD1	30.5
67		291	PHD1	30.3
68		263		30.5
68		266		30.4
68		267		30.4
68		268		30.3
68		269		30.2
68		271	PHD1	30.4
68		280	PHD1	30.5
68		291	PHD1	30.4
68		292	PHD1	30.4
68		294	PHD1	30.2
69		280	PHD1	30.5
69		281	PHD1	30.8
69		289	PHD1	30.6
69		290	PHD1	30.4
69		291	PHD1	30.4
70		266		30.1
70		269		30.2
70		291	PHD1	30.4
80	C2H2 ZF1	318	PHD1	30.1
81	C2H2 ZF1	318	PHD1	30.1
82	C2H2 ZF1	289	PHD1	30.8
82	C2H2 ZF1	290	PHD1	30.5
82	C2H2 ZF1	291	PHD1	30.3
82	C2H2 ZF1	292	PHD1	30.3
82	C2H2 ZF1	314	PHD1	30.1
82	C2H2 ZF1	315	PHD1	30.1
82	C2H2 ZF1	318	PHD1	30.2
83	C2H2 ZF1	289	PHD1	30.7
83	C2H2 ZF1	291	PHD1	30.5
83	C2H2 ZF1	318	PHD1	30.3
85	C2H2 ZF1	289	PHD1	30.5
86	C2H2 ZF1	318	PHD1	30.2
100		379		30.8
101		376	PHD2	30.6
101		377	PHD2	29.9
101		378		30.3
101		379		30.7
101		381		30.6
102		377	PHD2	29.9
102		379		30.6
104		379		30.7
105		376	PHD2	30.8
105		377	PHD2	30.6
105		379		31
194		60		30.1
195		60		29.9
195		61		29.5
196		60		30.1
197		35		29.9
197		52		29.3
197		54		29.6
198		32		29.7
198		35		29.8
198		52		29.9
198		54		29.8
199		25		30.8
199		28		30.8
199		29		30.2
199		31		31.1
199		32		30.5
199		33		30.3
199		35		30.4
200		28		31
200		29		30.9
200		31		30.9
200		32		30.7
200		33		30.8
200		35		30.8
200		36		30.7
200		52		30.5
201		32		30.5
202		25		30.8
202		32		30.6
203		25		31.1
203		28		31.2
203		29		30.9
203		32		31
204		25		31
204		28		31.3
204		29		30.8
204		32		31.1
205		25		31
206		25		31.1
207		25		31
208		25		30.7
235		319	PHD1	30.9
242		373	PHD2	31.3
242		376	PHD2	31.4
242		377	PHD2	31.3
242		378		31.3
242		379		31.4
245		376	PHD2	31.4
245		379		31.4
246		376	PHD2	31.5
249		376	PHD2	31.5
254		52		31.3
255		54		31.1
255		77		31.3
256		52		31.5
256		54		31.4
256		77		31.5
256		78		31.5
257		54		31.2
257		77		31.5
257		78		31.5
257		79		31.5
257		80		31.4
257		81		31.4
258		53		31.3
258		54		31.4
258		55		31.5
258		56		31.5
258		57		31.4
258		61		31.4
258		75		31.4
258		76		31.5
258		77		31.6
258		78		31.6
258		79		31.6
259		54		31.3
259		77		31.5
260		78		31.5
260		80		31.4
261		78		31.4
262		78		31.5
264		78		31.3
264		80		31.2
295		78		31.4
296		78		31.4
296		80		31.4
296		83		31.3
297		78		31.4
297		80		31.5
297		83		31.4
298		78		31.4
298		80		31.4
298		83		31.4
299		78		31.4
299		80		31.4
299		83		31.4
300		78		31.4
300		80		31.4
300		83		31.4
301		83		31.4
322		379		31.5
324		97		31.3
324		101		31.4
325		97		31.4
325		98		31.3
325		101		31.5
326		379		31.5
326		380		31.5
327		101		31.5
327		108		31.3
327		379		31.6
327		380		31.6
327		385		31.4
328		97		31.3
328		98		31.4
328		100		31.4
328		101		31.5
328		102		31.5
328		104		31.4
328		105		31.4
328		108		31.4
328		379		31.6
328		380		31.6
329		94		31.2
329		96		31.3
329		97		31.3
329		98		31.3
329		99		31.4
329		100		31.4
329		101		31.5
329		104		31.4
329		379		31.5
329		380		31.5
330		376	PHD2	31.5
330		379		31.6
330		380		31.6
331		104		31.4
331		108		31.4
331		111		31.3
331		377	PHD2	31.6
331		378		31.6
331		379		31.6
331		380		31.6
331		381		31.6
332		100		31.4
332		101		31.4
332		103		31.4
332		104		31.4
332		105		31.4
332		106		31.3
332		107		31.4
332		108		31.4
332		111		31.3
332		379		31.6
332		380		31.6
332		381		31.5
333		104		31.4
333		108		31.3
333		380		31.5
334		104		31.3
334		111		31.3
334		377	PHD2	31.4
334		379		31.5
334		381		31.5
335		104		31.4
335		105		31.4
335		107		31.4
335		108		31.4
335		109		31.4
335		111		31.4
335		112		31.4
335		115		31.4
335		380		31.6
335		381		31.5
336		103		31.3
336		104		31.4
336		107		31.3
336		108		31.3
336		111		31.4
337		104		31.2
337		107		31.3
337		111		31.2
399		318	PHD1	30.9
399		319	PHD1	30.4
403		315	PHD1	30.7
403		316	PHD1	30.8
403		318	PHD1	30.9
403		319	PHD1	30.7
403		377	PHD2	30.8
404		381		31
406		311	PHD1	31
406		314	PHD1	31.1
406		315	PHD1	31.2
406		318	PHD1	31.2
407		119		31
407		311	PHD1	31.2
407		312	PHD1	31.2
407		314	PHD1	31.2
407		315	PHD1	31.3
407		316	PHD1	31.3
407		319	PHD1	31.2
407		377	PHD2	31.3
407		378		31.2
407		381		31.3
408		115		31.3
408		119		31
408		122		30.8
408		311	PHD1	30.9
408		315	PHD1	30.9
408		381		31
409		119		31
409		122		31
409		311	PHD1	31.2
409		314	PHD1	31.2
410		119		31.2
410		126		31.1
410		290	PHD1	31.1
410		304	PHD1	31.2
410		309	PHD1	31.3
410		310	PHD1	31.1
410		311	PHD1	31.2
410		312	PHD1	31.1
410		314	PHD1	31.2
410		315	PHD1	31.2
410		318	PHD1	31.2
411		115		31.4
411		118		31.3
411		119		31.3
411		120		31.3
411		122		31.3
411		123		31.3
411		126		31.2
411		309	PHD1	31.5
411		310	PHD1	31.4
411		311	PHD1	31.2
411		312	PHD1	31.3
411		314	PHD1	31.4
411		315	PHD1	31.4
412		118		31.3
412		119		31.3
412		121		31.3
412		122		31.3
412		123		31.3
412		124		31.3
412		125		31.2
412		126		31.3
412		127		31.2
412		288	PHD1	31.3
412		311	PHD1	31.3
412		314	PHD1	31.3
413		119		31.3
413		122		31.3
413		123		31.3
413		126		31.3
413		127		31.2
413		145		31.2
413		283	PHD1	31.1
413		286	PHD1	31.3
413		288	PHD1	31.4
413		289	PHD1	31.2
413		290	PHD1	31.2
413		304	PHD1	31.3
413		305	PHD1	31.4
413		309	PHD1	31.5
413		310	PHD1	31.2
413		311	PHD1	31.3
413		314	PHD1	31.3
414		119		31.3
414		122		31.2
414		123		31.3
414		124		31.4
414		126		31.3
414		127		31.3
414		134		31.3
414		138		31.4
414		139		31.4
414		141		31.4
414		142		31.4
414		145		31.4
414		283	PHD1	30.9
414		285	PHD1	31.2
414		286	PHD1	31.3
414		290	PHD1	31
414		304	PHD1	31.1
414		305	PHD1	31.1
414		306	PHD1	31.2
414		307	PHD1	31
414		308	PHD1	31.3
414		309	PHD1	31.3
414		310	PHD1	31
414		311	PHD1	31.2
414		312	PHD1	31
414		314	PHD1	30.9
415		119		31.2
415		120		31.3
415		123		31.1
415		126		31.3
415		138		31.3
415		141		31.3
415		142		31.3
415		145		31.3
415		304	PHD1	30.9
415		305	PHD1	30.7
415		308	PHD1	31
415		309	PHD1	31.1
415		310	PHD1	30.9
415		311	PHD1	31.2
415		312	PHD1	31
415		313	PHD1	30.9
415		314	PHD1	30.9
415		346	PHD2	30.8
415		386		31
416		123		31
416		137		31.2
416		138		31.3
416		139		31.3
416		140		31.3
416		141		31.3
416		142		31.3
416		143		31.2
416		144		31.3
416		145		31.3
416		146		31.2
416		304	PHD1	30.7
416		305	PHD1	30.6
416		306	PHD1	30.6
416		307	PHD1	30.9
416		308	PHD1	30.8
416		309	PHD1	31
416		310	PHD1	30.7
416		311	PHD1	30.8
416		313	PHD1	31
416		314	PHD1	30.7
417		141		31.3
417		142		31.3
417		145		31.3
417		304	PHD1	30.6
417		305	PHD1	30.7
417		307	PHD1	30.7
417		308	PHD1	30.9
417		309	PHD1	30.8
417		310	PHD1	30.8
417		311	PHD1	30.8
417		313	PHD1	30.6
417		314	PHD1	30.6
417		346	PHD2	30.6
418		137		31.2
418		138		31.2
418		140		31.1
418		141		31.2
418		142		31.1
418		145		31.2
418		154		30.8
418		155		30.6
418		275	PHD1	29.7
418		304	PHD1	30
418		305	PHD1	30.2
418		306	PHD1	29.9
418		307	PHD1	29.8
418		308	PHD1	30.3
418		309	PHD1	30.1
418		310	PHD1	29.9
418		313	PHD1	30
418		325	PHD1	29.5
418		346	PHD2	29.9
418		349	PHD2	29.4
419		141		31
419		275	PHD1	28.9
419		307	PHD1	29.7
419		308	PHD1	30.2
419		309	PHD1	30
419		310	PHD1	29.9
419		313	PHD1	29.9
419		317	PHD1	29.8
419		322	PHD1	29.4
419		324	PHD1	30.1
419		325	PHD1	29.8
419		328	PHD1	29.5
419		344	PHD2	29.8
419		345	PHD2	29.4
419		346	PHD2	30
419		347	PHD2	30
419		348	PHD2	30
419		349	PHD2	29.9
419		350	PHD2	29.6
420		141		31
420		154		30.4
420		208		27.4
420		209	ZF1	28.3
420		212	ZF1	27.1
420		275	PHD1	28.7
420		307	PHD1	29.1
420		308	PHD1	29.9
420		309	PHD1	30
420		325	PHD1	29.1
420		344	PHD2	29.2
420		346	PHD2	29.6
420		349	PHD2	29.4
421		137		31.1
421		138		31.1
421		141		31.1
421		154		30.6
421		212	ZF1	26.5
421		275	PHD1	28.7
421		285	PHD1	29.7
421		305	PHD1	29.6
421		306	PHD1	29.8
421		307	PHD1	28.9
421		308	PHD1	29.8
421		325	PHD1	28.8
422		274	PHD1	30
422		275	PHD1	28.5
422		293	PHD1	29.2
422		295	PHD1	28.9
422		298	PHD1	29.3
422		300	PHD1	28.7
422		301	PHD1	29.2
422		302	PHD1	29.1
422		303	PHD1	29.9
422		304	PHD1	29.8
422		306	PHD1	30.2
422		307	PHD1	29.3
422		308	PHD1	29.9
422		309	PHD1	29.9
422		313	PHD1	30
422		317	PHD1	29.7
422		322	PHD1	29
422		323	PHD1	29.2
422		324	PHD1	29
422		325	PHD1	29.2
422		326	PHD1	29.9
422		327	PHD1	29.5
422		328	PHD1	29.2
422		349	PHD2	29.6
423		209	ZF1	28.2
423		210	ZF1	27.9
423		212	ZF1	26.9
423		221	ZF1	27.8
423		224	ZF1	28.4
423		228	ZF1	26.7
423		275	PHD1	29.1
423		307	PHD1	29.7
423		322	PHD1	29.7
423		324	PHD1	29.6
423		325	PHD1	29.2
423		326	PHD1	29.1
423		344	PHD2	29.8
424		137		30.8
424		210	ZF1	27.5
424		211	ZF1	27.3
424		212	ZF1	26.6
424		224	ZF1	27.7
424		228	ZF1	26.4
424		275	PHD1	29.3
424		325	PHD1	29.3
424		326	PHD1	29.3
425		212	ZF1	27.4
425		228	ZF1	27.6
425		273	PHD1	30.1
425		274	PHD1	29.7
425		275	PHD1	29.2
425		276	PHD1	29.8
425		277	PHD1	29.8
425		285	PHD1	30.1
425		300	PHD1	29.6
425		306	PHD1	30
425		307	PHD1	29.9
425		326	PHD1	29.6
426		212	ZF1	27.3
426		228	ZF1	27
426		274	PHD1	30.1
426		275	PHD1	29.8
426		298	PHD1	29.6
426		300	PHD1	30
426		301	PHD1	30.3
426		307	PHD1	30.5
426		324	PHD1	30
426		325	PHD1	30.3
426		326	PHD1	30
427		208		27.6
427		209	ZF1	27
427		210	ZF1	27.8
427		211	ZF1	27.3
427		212	ZF1	27.9
427		213	ZF1	26.7
427		220	ZF1	28.2
427		221	ZF1	27.4
427		222	ZF1	28.1
427		224	ZF1	27.3
427		225	ZF1	27.2
427		228	ZF1	27
427		229	ZF1	27.4
427		234		27.1
427		274	PHD1	29.8
427		300	PHD1	29.6
427		324	PHD1	29.9
427		325	PHD1	29.7
427		326	PHD1	29.5
427		327	PHD1	29.7
427		339	PHD2	29.7
427		344	PHD2	30.4
428		211	ZF1	28
428		212	ZF1	27.6
428		213	ZF1	27
428		228	ZF1	26.9
428		234		28
428		235		28.8
428		237		28.7
428		238		29.3
428		241		29.8
428		274	PHD1	29.9
428		275	PHD1	29.9
428		326	PHD1	29.4
429		212	ZF1	27
429		228	ZF1	27
429		234		27.9
429		235		29.3
429		236		29.3
429		237		29.4
429		238		29.5
429		239		29.9
429		241		30
429		242		29.7
429		245		30.2
429		248		30.2
429		252		30
429		272	PHD1	30.6
429		273	PHD1	30.7
429		274	PHD1	30.3
429		275	PHD1	30.5
429		276	PHD1	30.5
429		277	PHD1	30.6
429		300	PHD1	30.2
430		228	ZF1	27.9
430		234		28.2
430		235		29.1
430		238		29.7
430		242		29.9
430		252		30
430		256		30.1
430		300	PHD1	30
430		326	PHD1	29.9
431		225	ZF1	28
431		226	ZF1	28.5
431		227	ZF1	28
431		228	ZF1	28
431		229	ZF1	27.7
431		230	ZF1	28.1
431		231	ZF1	28.5
431		232	ZF1	28.3
431		233		28.4
431		234		28.6
431		235		29.5
431		236		29.8
431		242		30
431		256		30.1
431		300	PHD1	30.1
431		326	PHD1	29.8
432		221	ZF1	28
432		225	ZF1	27.7
432		235		29
432		256		30.3
432		270	PHD1	30.6
432		274	PHD1	30.4
432		295	PHD1	30.1
432		297	PHD1	30.1
432		298	PHD1	29.9
432		299	PHD1	30.2
432		300	PHD1	30
432		324	PHD1	30
432		325	PHD1	30.2
432		326	PHD1	29.7
432		327	PHD1	29.9
433		221	ZF1	28.3
433		222	ZF1	27.8
433		224	ZF1	28.4
433		225	ZF1	28.3
433		226	ZF1	28.1
433		228	ZF1	28.3
433		229	ZF1	28.1
433		235		29.6
433		326	PHD1	29.8
434	C2H2 ZF 7	235		29.4
434	C2H2 ZF 7	260		30.3
435	C2H2 ZF 7	260		30.1
436	C2H2 ZF 7	256		30.4
436	C2H2 ZF 7	257		30.3
436	C2H2 ZF 7	259		30.3
436	C2H2 ZF 7	260		30.2
436	C2H2 ZF 7	261		30.4
436	C2H2 ZF 7	262		30.5
436	C2H2 ZF 7	264		30.4
436	C2H2 ZF 7	297	PHD1	30
437	C2H2 ZF 7	260		30.2
437	C2H2 ZF 7	261		30.2
437	C2H2 ZF 7	262		30.3
437	C2H2 ZF 7	263		30.3
437	C2H2 ZF 7	264		30.3
437	C2H2 ZF 7	265		30.3
439	C2H2 ZF 7	260		30.2
441	C2H2 ZF 7	235		29.5
442	C2H2 ZF 7	225	ZF1	28.1
442	C2H2 ZF 7	229	ZF1	28.1
442	C2H2 ZF 7	230	ZF1	28
443	C2H2 ZF 7	221	ZF1	28.2
443	C2H2 ZF 7	222	ZF1	27.4
443	C2H2 ZF 7	223	ZF1	28
443	C2H2 ZF 7	224	ZF1	28.1
443	C2H2 ZF 7	225	ZF1	27.9
443	C2H2 ZF 7	226	ZF1	28
443	C2H2 ZF 7	227	ZF1	27.6
443	C2H2 ZF 7	228	ZF1	28.1
443	C2H2 ZF 7	229	ZF1	27.4
443	C2H2 ZF 7	230	ZF1	28.3
444	C2H2 ZF 7	221	ZF1	28.5
444	C2H2 ZF 7	222	ZF1	27
444	C2H2 ZF 7	223	ZF1	27.9
444	C2H2 ZF 7	225	ZF1	28
444	C2H2 ZF 7	226	ZF1	27.6
444	C2H2 ZF 7	229	ZF1	28
444	C2H2 ZF 7	230	ZF1	28.1
445	C2H2 ZF 7	221	ZF1	28.1
445	C2H2 ZF 7	222	ZF1	27.1
445	C2H2 ZF 7	225	ZF1	27.8
445	C2H2 ZF 7	226	ZF1	27.6
445	C2H2 ZF 7	326	PHD1	30
445	C2H2 ZF 7	327	PHD1	29.8
445	C2H2 ZF 7	336	PHD2	29.7
445	C2H2 ZF 7	339	PHD2	29.7
446	C2H2 ZF 7	221	ZF1	28.4
446	C2H2 ZF 7	222	ZF1	25.8
446	C2H2 ZF 7	225	ZF1	27.7
446	C2H2 ZF 7	336	PHD2	29.6
446	C2H2 ZF 7	337	PHD2	29.4
446	C2H2 ZF 7	338	PHD2	29.8
446	C2H2 ZF 7	339	PHD2	29.6
447	C2H2 ZF 7	222	ZF1	27.5
449	C2H2 ZF 7	221	ZF1	28
449	C2H2 ZF 7	297	PHD1	30
449	C2H2 ZF 7	326	PHD1	29.7
449	C2H2 ZF 7	327	PHD1	29.9
449	C2H2 ZF 7	328	PHD1	30
449	C2H2 ZF 7	329	PHD1	29.8
449	C2H2 ZF 7	334	PHD2	30
449	C2H2 ZF 7	335	PHD2	29.7
449	C2H2 ZF 7	336	PHD2	29.7
449	C2H2 ZF 7	337	PHD2	29.7
449	C2H2 ZF 7	339	PHD2	29.7
450	C2H2 ZF 7	337	PHD2	29.6
452	C2H2 ZF 7	264		30.3
452	C2H2 ZF 7	297	PHD1	30
453	C2H2 ZF 7	334	PHD2	30.1
453	C2H2 ZF 7	335	PHD2	29.8
453	C2H2 ZF 7	336	PHD2	29.8
453	C2H2 ZF 7	337	PHD2	29.7
455	C2H2 ZF 7	264		30.3
456	C2H2 ZF 7	264		30.4
456	C2H2 ZF 7	265		30.3
457		264		30.2
458		264		30.3
458		265		30.2
458		334	PHD2	30
460		333	PHD2	29.9
460		334	PHD2	29.9
460		335	PHD2	29.4
461		333	PHD2	30
461		334	PHD2	30
461		335	PHD2	29.8
461		336	PHD2	29.8
461		337	PHD2	29.6
463	C2H2 ZF 8	30		28.5
464	C2H2 ZF 8	23		29
464	C2H2 ZF 8	26		28.6
464	C2H2 ZF 8	27		28.6
464	C2H2 ZF 8	30		28.3
464	C2H2 ZF 8	34		28.7
465	C2H2 ZF 8	23		29.4
465	C2H2 ZF 8	26		28.9
465	C2H2 ZF 8	27		29.2
465	C2H2 ZF 8	30		28.5
465	C2H2 ZF 8	34		29
466	C2H2 ZF 8	23		29.3
466	C2H2 ZF 8	30		28.5
467	C2H2 ZF 8	23		29.3
471	C2H2 ZF 8	337	PHD2	29.5
472	C2H2 ZF 8	337	PHD2	29.6
473	C2H2 ZF 8	333	PHD2	29.8
473	C2H2 ZF 8	335	PHD2	29.6
473	C2H2 ZF 8	337	PHD2	29.3
473	C2H2 ZF 8	338	PHD2	29.7
473	C2H2 ZF 8	353	PHD2	30
473	C2H2 ZF 8	355	PHD2	29.8
473	C2H2 ZF 8	356	PHD2	30
474	C2H2 ZF 8	337	PHD2	29.4
480	C2H2 ZF 8	30		28.6
483	C2H2 ZF 8	30		28.6
485		30		29.5
485		34		29.5
488		34		29.7
488		35		29.9
488		37		29.6
488		38		29.9
489		34		30
489		37		29.6
489		38		30.1
490		30		29.9
490		33		30
490		34		30
490		35		29.8
490		36		30.1
490		37		29.7
490		38		30.1
491		27		30
491		30		29.5
491		33		29.5
491		34		29.7
491		37		29.1
491		38		29.7
492		332	PHD2	30.2
492		333	PHD2	30.1
492		341	PHD2	30.3
492		354	PHD2	30.7
492		355	PHD2	30.1
492		356	PHD2	30.2
492		357	PHD2	30.4
492		358	PHD2	30.6
492		359	PHD2	30.7
492		360	PHD2	30.5
492		361	PHD2	30.8
493		37		29.1
493		332	PHD2	30
493		333	PHD2	30
493		355	PHD2	30.2
493		356	PHD2	30.1
493		357	PHD2	30.2
493		358	PHD2	30.6
494		26		29.8
494		27		30.1
494		28		30
494		29		29.9
494		30		29.7
494		31		30
494		32		29.8
494		33		29.6
494		34		30
494		35		30
494		37		29.3
494		38		29.8
494		332	PHD2	30.1
495		332	PHD2	30.3
495		333	PHD2	30.3
495		334	PHD2	30.4
495		335	PHD2	30.2
496		330	PHD1	29.9
496		331	PHD2	30.2
496		332	PHD2	30.4
496		333	PHD2	30.5
496		334	PHD2	30.7
496		335	PHD2	30.2
496		337	PHD2	30.2
496		338	PHD2	30
496		353	PHD2	30.2
496		355	PHD2	30.3
496		356	PHD2	30.4
496		357	PHD2	30.4
497		331	PHD2	30.2
497		332	PHD2	30.4
497		333	PHD2	30.4
497		334	PHD2	30.6
497		356	PHD2	30.4
498		26		29.3
498		30		29.5
498		332	PHD2	30.5
498		333	PHD2	30.4
498		334	PHD2	30.6
499		332	PHD2	30.6
499		333	PHD2	30.8
499		334	PHD2	30.9
499		335	PHD2	30.3
499		337	PHD2	30.3
499		355	PHD2	30.5
499		356	PHD2	30.5
500		329	PHD1	30.1
500		330	PHD1	30.4
500		331	PHD2	30.5
500		332	PHD2	30.8
500		333	PHD2	30.9
500		334	PHD2	30.7
500		335	PHD2	30.4
501		331	PHD2	30.4
501		332	PHD2	30.6
501		333	PHD2	30.6
501		334	PHD2	30.6
502		333	PHD2	30.4
503		321	PHD1	30.5
503		329	PHD1	30.1
503		333	PHD2	30.7
503		334	PHD2	30.7
503		335	PHD2	30.4
504		321	PHD1	30.3
504		334	PHD2	30.4
506		264		31
507		263		31.1
507		264		31.2
507		265		31.2
507		266		30.8
507		297	PHD1	30.4
507		321	PHD1	30.6
508		265		31
508		321	PHD1	30.5
510		263		31.2
510		264		31.3
510		265		31.2
511		262		31.1
511		263		31.3
511		264		31.3
511		265		31.3
511		266		31.1
511		267		30.9
511		296	PHD1	30.8
511		297	PHD1	30.6
511		321	PHD1	30.7
512		263		31.2
513		264		31.2
514		259		31
514		260		31
514		261		31.1
514		262		31.3
514		263		31.4
514		264		31.3
514		265		31.3
514		266		31.1
515		261		31.2
515		263		31.4
516		258		31
516		260		31
516		261		31.3
516		262		31.3
516		263		31.4
516		264		31.3
516		268		30.9
517		261		31.1
517		262		31.3
517		263		31.4
517		264		31.3
517		266		31.2
518		263		31.4
519		261		31.2
519		262		31.3
519		268		31
520		261		31.1
520		262		31.3
520		263		31.4
520		266		31.2
520		268		31.1
520		269		31.1
522		263		31.4
522		266		31.1
524		266		31.1
525		263		31.4
525		266		31.3
525		267		31.2
525		268		31.1
525		269		31.1
525		321	PHD1	30.8
526		263		31.3
526		264		31.2
526		265		31.3
526		266		31.2
526		267		31.1
526		321	PHD1	30.7
527		266		31
527		321	PHD1	30.7
528		266		31
528		319	PHD1	30.8
528		320	PHD1	31.2
528		321	PHD1	30.8
529		265		31.2
529		266		31.2
529		296	PHD1	31.1
529		319	PHD1	31
529		320	PHD1	31.2
529		321	PHD1	31.1
529		322	PHD1	31
530		266		30.9
530		320	PHD1	30.9
530		321	PHD1	30.7
531		319	PHD1	30.8
531		320	PHD1	31
531		321	PHD1	30.9
532		316	PHD1	30.9
532		318	PHD1	31.1
532		319	PHD1	31.1
532		320	PHD1	31.1
532		321	PHD1	31.2
532		331	PHD2	30.8
532		350	PHD2	30.7
532		373	PHD2	31
532		377	PHD2	31
533		265		31.1
533		296	PHD1	30.9
533		297	PHD1	30.6
533		319	PHD1	30.8
533		320	PHD1	31
533		321	PHD1	31
533		322	PHD1	30.8
533		323	PHD1	30.5
533		329	PHD1	30.7
533		331	PHD2	30.7
533		350	PHD2	30.5
533		373	PHD2	31
534		321	PHD1	30.7
534		331	PHD2	30.7
534		350	PHD2	30.8
535		319	PHD1	30.8
535		320	PHD1	31
535		331	PHD2	30.6
535		350	PHD2	30.5
535		373	PHD2	30.9
535		376	PHD2	31.2
535		377	PHD2	30.9
536		319	PHD1	31
536		320	PHD1	31
536		321	PHD1	30.9
536		331	PHD2	30.9
536		332	PHD2	31
536		350	PHD2	30.6
536		352	PHD2	30.4
536		372	PHD2	31.1
536		373	PHD2	31.2
537		331	PHD2	30.7
537		332	PHD2	30.8
537		350	PHD2	30.5
537		372	PHD2	31
537		373	PHD2	31
538		331	PHD2	30.6
538		372	PHD2	31
538		373	PHD2	30.9
539		331	PHD2	30.8
539		350	PHD2	30.7
539		372	PHD2	31.3
539		373	PHD2	31.2
539		376	PHD2	31.4
539		377	PHD2	31.1
540		330	PHD1	31
540		331	PHD2	31.1
540		332	PHD2	31.2
540		333	PHD2	31.2
540		350	PHD2	30.8
540		351	PHD2	31
540		352	PHD2	31.1
540		357	PHD2	31
540		358	PHD2	31.2
540		371	PHD2	31.2
540		372	PHD2	31.2
540		373	PHD2	31.3
540		374	PHD2	31.1
541		331	PHD2	30.7
541		332	PHD2	30.7
541		358	PHD2	31
541		372	PHD2	30.9
541		373	PHD2	31
542		372	PHD2	30.9
542		373	PHD2	31
542		376	PHD2	31.2
543		358	PHD2	31.3
543		371	PHD2	31
543		372	PHD2	31.4
543		373	PHD2	31.4
543		374	PHD2	31.2
543		375	PHD2	31.3
543		376	PHD2	31.5
543		377	PHD2	31.3
544		332	PHD2	31.1
544		356	PHD2	30.9
544		357	PHD2	30.8
544		358	PHD2	31.3
544		359	PHD2	31.2
544		372	PHD2	31.2
544		373	PHD2	31.2
544		376	PHD2	31.4
545		358	PHD2	31.4
545		372	PHD2	31.3
545		376	PHD2	31.4
546		36		30.1
546		37		30.1
546		357	PHD2	31.1
546		358	PHD2	31.4
546		359	PHD2	31.3
546		360	PHD2	31.2
547		29		30.1
547		32		30.3
547		33		30.2
547		34		30.5
547		35		30.2
547		36		30.4
547		37		30.3
548		29		30
548		30		30.3
548		32		30
548		33		30
548		34		30.4
548		35		30.3
548		36		29.9
548		37		30.1
548		358	PHD2	31.3
549		33		29.8
549		36		29.8
549		37		29.7
549		332	PHD2	31.1
549		355	PHD2	31
549		356	PHD2	31
549		357	PHD2	31
549		358	PHD2	31.4
550		29		29.9
550		33		29.9
551		25		30.8
551		26		30.5
551		28		30.6
551		29		30.3
551		30		30.7
551		31		30.7
551		32		30.4
551		33		30.3
551		34		30.7
551		36		30.5
551		37		30.2
552		26		30.1
552		29		29.8
552		30		30.2
552		32		30
552		33		30.1
552		34		30.1
553		25		30.4
553		26		30
553		29		30
554		22		30.7
554		25		30.7
554		26		30.5
554		28		30.7
554		29		30.2
554		30		30.6
555		22		30.9
555		25		31.1
555		26		30.7
555		27		31.1
555		28		30.8
555		29		30.4
555		30		30.9
555		31		30.8
555		33		30.8
556		25		30.8
556		26		30.5
556		29		30.3
557		22		30.8
557		25		30.7
557		26		30.5
558		18		31.3
558		19		31.1
558		21		31.1
558		22		31.3
558		23		31.1
558		24		30.9
558		25		31.1
558		26		30.9
558		27		31.2
558		29		31
559		22		31.4
559		23		31.3
559		25		31.2
559		26		31.2
560		22		31.2
560		26		31
561		18		31.3
561		22		31.3
562		15		31.3
562		18		31.3
562		19		31.3
562		22		31.4
562		23		31.2
562		26		31.1
565		15		31.3
565		18		31.3
565		19		31.1
565		22		31.1
584		261		31.3
604		15		31.1
607		18		30.8
607		22		30.6
608		15		31.1
608		18		30.9
609		18		30.8
610		18		30.7
611		18		30.6
611		22		30.3
612		14		31.3
612		15		31.1
612		18		30.8
613		18		30.5
615		14		30.8

## Sheet: MODEL 3
SALL4B		DPF2		PAE
Residue	Domain	Residue	Domain
1		169		30.9
1		170		30.8
1		171		30.8
1		172		30.9
1		173		30.9
1		174		30.8
1		175		30.9
1		176		30.9
1		180		30.8
1		197		30.6
1		201		30.3
2		92		30.6
2		173		30.7
3		205		30
4		109		30.6
4		172		30.4
4		176		30.1
4		194		30.3
4		197		30.1
4		198		30.4
4		201		29.8
4		205		29.3
5		92		30.7
5		95		30.2
5		98		30.4
5		109		30.7
5		165		30.5
5		166		30.6
5		168		30.7
5		169		30.8
5		170		30.6
5		171		30.6
5		172		30.5
5		173		30.7
5		205		29.8
6		92		30.8
6		93		30.4
7		92		30.8
7		109		30.8
7		205		29.7
8		92		30.8
8		98		30.6
8		102		30.9
8		105		30.9
8		106		30.6
8		107		30.8
8		108		30.6
8		109		31
8		110		30.8
8		165		30.6
8		168		30.7
8		169		30.7
8		170		30.6
8		172		30.3
8		205		29.7
9		82		29.6
9		89		30.3
9		91		30.8
9		92		30.9
9		98		30.5
9		102		30.9
9		105		30.7
9		109		30.8
10		87		30.1
10		88		30.1
10		92		30.9
11		109		30.8
11		205		30.6
12		101		30.9
12		102		31
12		104		30.8
12		105		30.9
12		106		30.8
12		108		30.9
12		109		30.9
12		205		30.3
13		82		30.1
13		105		30.6
14		205		30.3
14		206		30
15		108		30.7
15		205		30.9
15		206		30.8
15		207		30.6
15		208		30
15		209	C2H2 ZF	29.9
15		219	C2H2 ZF	31
15		220	C2H2 ZF	30.3
16		205		30.3
16		206		29.7
17		205		30.4
17		206		29.7
18		109		30.7
18		112		30.7
18		201		30.8
18		202		30.9
18		203		30.8
18		204		30.9
18		205		30.9
18		206		31.1
18		207		30.9
18		208		30.4
19		202		30.8
19		205		30.9
19		206		30.7
20		202		30.5
20		206		30.1
21		202		30.8
21		205		30.8
22		197		30.8
22		198		31.2
22		199		31
22		200		30.9
22		201		31
22		202		31.1
22		203		31
22		205		31.2
22		206		31.2
23		202		31
23		206		30.2
24		202		30.7
25		198		31.2
25		201		30.8
25		205		30.7
26		195		31
26		198		31.2
26		199		30.9
26		202		30.9
27		195		31
27		198		31.2
28		195		31
54		195		30.9
55		195		30.9
56		195		30.8
57		195		30.8
58		189		31.2
58		191		31.2
58		192		31.1
58		193		30.9
58		195		30.9
58		196		30.7
59		189		31.2
59		191		31.2
59		195		30.8
60		195		30.7
61		191		31.1
61		194		30.7
61		195		30.9
62		189		31.2
62		190		31
62		191		31.1
62		192		30.9
62		194		30.7
62		195		30.7
65		190		30.8
65		191		31.1
65		192		30.8
65		193		30.8
65		194		30.7
65		195		30.6
65		196		30.7
65		198		30.4
66		194		30.6
69		180		30.8
69		194		30.5
76		194		30.3
76		195		30.2
76		197		29.9
76		198		30.2
76		199		30.2
76		201		29.6
105		202		30.3
105		206		30
109		203		31
109		206		31
109		207		31
112		203		31
112		207		30.9
113		203		31
113		207		31
113		217	C2H2 ZF	31.1
113		218	C2H2 ZF	31.1
113		219	C2H2 ZF	31.1
114		258		30.8
114		261		31
114		263		30.9
115		242		30.7
115		255		30.9
115		258		31
115		259		31
116		216	C2H2 ZF	31
116		239		30.9
116		242		31
116		243		30.8
116		258		31
116		259		30.9
116		261		31.1
117		239		30.9
117		242		31
117		243		31
117		258		31
118		119		30.7
118		203		31.2
118		216	C2H2 ZF	31.3
118		239		31
118		243		31
118		258		30.8
119		119		30.7
119		123		30.6
119		126		30.8
119		196		31.2
119		203		31.2
119		243		31.1
119		258		30.8
120		243		30.9
120		255		30.9
120		258		30.8
121		196		31.2
122		199		31.2
123		191		31.3
123		192		31.2
123		195		31.2
123		196		31.1
123		199		31.2
124		195		31.2
124		196		31.1
124		198		31.2
124		199		31.3
124		200		31
124		202		31.2
125		202		31
127		195		31.2
180		207		29.8
180		219	C2H2 ZF	29.6
183		219	C2H2 ZF	30.4
184		207		30.3
184		219	C2H2 ZF	30.5
187		206		30.6
187		207		30.2
187		219	C2H2 ZF	30.5
380		82		31.4
380		83		31.4
380		85		31.4
381		82		31.4
381		83		31.4
381		85		31.4
382		82		31.4
383		82		31.5
383		83		31.5
383		89		31.1
384		80		31.4
384		81		31.5
384		82		31.4
384		83		31.5
384		84		31.5
384		85		31.4
384		86		31.2
384		89		31
385		81		31.4
385		82		31.5
385		83		31.5
386		82		31.5
387		51		31.4
387		77		31.4
387		82		31.5
387		100		31.2
387		101		31.4
387		104		31.2
388		39		31.1
388		40		31.3
388		41		31.3
388		48		31.5
388		49		31.5
388		50		31.4
388		51		31.3
388		52		31.3
388		104		31.2
389		40		31.2
389		49		31.5
390		82		31.2
391		36		30.9
391		39		31.2
391		40		31.3
391		51		31.3
391		101		31.2
391		104		31.2
391		105		31.2
391		108		31.1
392		37		30.6
392		38		30.9
392		39		30.6
392		40		30.8
392		41		31
392		42		31.1
392		49		31.3
392		104		31
393		40		30.9
394		209	C2H2 ZF	30.6
395		36		30.8
395		37		31.1
395		39		31.1
395		40		31
395		108		31
395		209	C2H2 ZF	31
395		219	C2H2 ZF	31.4
395		220	C2H2 ZF	31.4
395		221	C2H2 ZF	31.3
395		222	C2H2 ZF	31.3
396		220	C2H2 ZF	31.4
396		222	C2H2 ZF	31.3
397		220	C2H2 ZF	31.2
398		108		31.1
398		208		31.3
398		209	C2H2 ZF	31.3
398		219	C2H2 ZF	31.5
398		220	C2H2 ZF	31.5
398		221	C2H2 ZF	31.4
398		222	C2H2 ZF	31.4
399		33		31
399		34		31.1
399		36		30.9
399		37		31
399		38		31
399		39		30.9
399		108		31.1
399		209	C2H2 ZF	31
399		219	C2H2 ZF	31.4
399		220	C2H2 ZF	31.4
399		221	C2H2 ZF	31.3
399		222	C2H2 ZF	31.3
399		223	C2H2 ZF	31.3
400		220	C2H2 ZF	31.4
400		222	C2H2 ZF	31.3
401		219	C2H2 ZF	31.4
401		220	C2H2 ZF	31.5
402		206		31.3
402		207		31.2
402		209	C2H2 ZF	31.3
402		218	C2H2 ZF	31.2
402		219	C2H2 ZF	31.3
402		220	C2H2 ZF	31.4
402		221	C2H2 ZF	31.4
402		222	C2H2 ZF	31.3
402		223	C2H2 ZF	31.4
402		224	C2H2 ZF	31.2
403		219	C2H2 ZF	31.4
403		220	C2H2 ZF	31.5
403		222	C2H2 ZF	31.3
403		223	C2H2 ZF	31.4
404		220	C2H2 ZF	31.3
405		219	C2H2 ZF	31.4
405		220	C2H2 ZF	31.3
409		263		31.2
409		264		31.1
410		263		31.1
410		264		31.1
411		263		31.1
411		264		31.2
412		263		31.1
412		264		31
413		262		31.1
413		263		31.2
413		264		31.2
413		268		30.6
414		262		31
414		263		31.2
414		264		31.1
414		265		31
414		266		30.8
414		268		30.2
414		321	PHD type 1	30.5
415		264		30.7
416		268		29.9
417		268		30.2
417		269		30.2
418		264		30.8
418		266		30
418		268		29.5
418		269		30
418		321	PHD type 1	29.9
420		269		29.9
420		291	PHD type 1	30.2
420		292	PHD type 1	30
421		291	PHD type 1	30
422		291	PHD type 1	30.1
422		292	PHD type 1	30
422		318	PHD type 1	29.9
422		319	PHD type 1	30.2
423		318	PHD type 1	30
423		319	PHD type 1	30.3
424		318	PHD type 1	30.1
425		291	PHD type 1	30.3
425		318	PHD type 1	30.3
425		319	PHD type 1	30.1
426		315	PHD type 1	30.4
426		316	PHD type 1	30.4
426		317	PHD type 1	30.4
426		318	PHD type 1	30.4
426		319	PHD type 1	30.5
426		320	PHD type 1	30.1
427		318	PHD type 1	30.3
427		319	PHD type 1	30.2
429		315	PHD type 1	30.6
429		316	PHD type 1	30.5
429		318	PHD type 1	30.6
429		319	PHD type 1	30.7
429		377	PHD type 2	30.6
430		319	PHD type 1	30.6
430		320	PHD type 1	30.2
430		350	PHD type 2	30.5
430		377	PHD type 2	30.7
431		377	PHD type 2	30.7
432		319	PHD type 1	30.6
432		331	PHD type 2	30.4
432		350	PHD type 2	30.5
432		352	PHD type 2	30.6
432		371	PHD type 2	30.5
432		372	PHD type 2	30.7
432		373	PHD type 2	30.5
432		374	PHD type 2	30.5
432		375	PHD type 2	30.8
432		376	PHD type 2	30.9
432		377	PHD type 2	30.7
433		373	PHD type 2	30.7
434	C2H2 ZF 7	319	PHD type 1	30.8
434	C2H2 ZF 7	320	PHD type 1	30.6
434	C2H2 ZF 7	350	PHD type 2	30.6
434		373	PHD type 2	30.7
435	C2H2 ZF 7	319	PHD type 1	30.8
435	C2H2 ZF 7	320	PHD type 1	30.7
435	C2H2 ZF 7	321	PHD type 1	30.5
435	C2H2 ZF 7	350	PHD type 2	30.7
436	C2H2 ZF 7	266		30.3
436	C2H2 ZF 7	296	PHD type 1	30.4
436	C2H2 ZF 7	317	PHD type 1	30.6
436	C2H2 ZF 7	318	PHD type 1	30.7
436	C2H2 ZF 7	319	PHD type 1	30.6
436	C2H2 ZF 7	320	PHD type 1	30.4
436	C2H2 ZF 7	321	PHD type 1	30.4
436	C2H2 ZF 7	322	PHD type 1	30.6
436	C2H2 ZF 7	350	PHD type 2	30.6
437	C2H2 ZF 7	264		30.4
437	C2H2 ZF 7	266		30.4
437	C2H2 ZF 7	296	PHD type 1	30.5
437	C2H2 ZF 7	319	PHD type 1	30.7
437	C2H2 ZF 7	320	PHD type 1	30.6
437	C2H2 ZF 7	321	PHD type 1	30.4
437	C2H2 ZF 7	322	PHD type 1	30.6
438	C2H2 ZF 7	264		30.4
438	C2H2 ZF 7	266		30.5
438	C2H2 ZF 7	296	PHD type 1	30.6
438	C2H2 ZF 7	297	PHD type 1	30.6
438	C2H2 ZF 7	320	PHD type 1	30.6
438	C2H2 ZF 7	321	PHD type 1	30.6
438	C2H2 ZF 7	323	PHD type 1	30.6
439	C2H2 ZF 7	266		30.3
439	C2H2 ZF 7	296	PHD type 1	30.5
439	C2H2 ZF 7	319	PHD type 1	30.7
439	C2H2 ZF 7	320	PHD type 1	30.6
439	C2H2 ZF 7	321	PHD type 1	30.4
439	C2H2 ZF 7	322	PHD type 1	30.7
439	C2H2 ZF 7	331	PHD type 2	30.5
439	C2H2 ZF 7	350	PHD type 2	30.6
440	C2H2 ZF 7	321	PHD type 1	30.6
441	C2H2 ZF 7	330	PHD type 1 and 2	30.5
441	C2H2 ZF 7	331	PHD type 2	30.5
441	C2H2 ZF 7	332	PHD type 2	30.5
441	C2H2 ZF 7	350	PHD type 2	30.6
441	C2H2 ZF 7	352	PHD type 2	30.6
441	C2H2 ZF 7	372	PHD type 2	30.7
441	C2H2 ZF 7	373	PHD type 2	30.7
451	C2H2 ZF 7	321	PHD type 1	30.5
454	C2H2 ZF 7	264		30.3
455	C2H2 ZF 7	264		30.3
455	C2H2 ZF 7	266		30.3
455	C2H2 ZF 7	321	PHD type 1	30.4
456	C2H2 ZF 7	264		30.2
485		42		30.2
486		42		30.1

## Sheet: MODEL 4
SALL4B		DPF2		PAE
Residue	Domain	Residue	Domain
1		169		30.9
1		170		30.8
1		171		30.8
1		172		30.9
1		173		30.9
1		174		30.8
1		175		30.9
1		176		30.9
1		180		30.8
1		197		30.6
1		201		30.3
2		92		30.6
2		173		30.7
3		205		30
4		109		30.6
4		172		30.4
4		176		30.1
4		194		30.3
4		197		30.1
4		198		30.4
4		201		29.8
4		205		29.3
5		92		30.7
5		95		30.2
5		98		30.4
5		109		30.7
5		165		30.5
5		166		30.6
5		168		30.7
5		169		30.8
5		170		30.6
5		171		30.6
5		172		30.5
5		173		30.7
5		205		29.8
6		92		30.8
6		93		30.4
7		92		30.8
7		109		30.8
7		205		29.7
8		92		30.8
8		98		30.6
8		102		30.9
8		105		30.9
8		106		30.6
8		107		30.8
8		108		30.6
8		109		31
8		110		30.8
8		165		30.6
8		168		30.7
8		169		30.7
8		170		30.6
8		172		30.3
8		205		29.7
9		82		29.6
9		89		30.3
9		91		30.8
9		92		30.9
9		98		30.5
9		102		30.9
9		105		30.7
9		109		30.8
10		87		30.1
10		88		30.1
10		92		30.9
11		109		30.8
11		205		30.6
12		101		30.9
12		102		31
12		104		30.8
12		105		30.9
12		106		30.8
12		108		30.9
12		109		30.9
12		205		30.3
13		82		30.1
13		105		30.6
14		205		30.3
14		206		30
15		108		30.7
15		205		30.9
15		206		30.8
15		207		30.6
15		208		30
15		209	C2H2 ZF	29.9
15		219	C2H2 ZF	31
15		220	C2H2 ZF	30.3
16		205		30.3
16		206		29.7
17		205		30.4
17		206		29.7
18		109		30.7
18		112		30.7
18		201		30.8
18		202		30.9
18		203		30.8
18		204		30.9
18		205		30.9
18		206		31.1
18		207		30.9
18		208		30.4
19		202		30.8
19		205		30.9
19		206		30.7
20		202		30.5
20		206		30.1
21		202		30.8
21		205		30.8
22		197		30.8
22		198		31.2
22		199		31
22		200		30.9
22		201		31
22		202		31.1
22		203		31
22		205		31.2
22		206		31.2
23		202		31
23		206		30.2
24		202		30.7
25		198		31.2
25		201		30.8
25		205		30.7
26		195		31
26		198		31.2
26		199		30.9
26		202		30.9
27		195		31
27		198		31.2
28		195		31
54		195		30.9
55		195		30.9
56		195		30.8
57		195		30.8
58		189		31.2
58		191		31.2
58		192		31.1
58		193		30.9
58		195		30.9
58		196		30.7
59		189		31.2
59		191		31.2
59		195		30.8
60		195		30.7
61		191		31.1
61		194		30.7
61		195		30.9
62		189		31.2
62		190		31
62		191		31.1
62		192		30.9
62		194		30.7
62		195		30.7
65		190		30.8
65		191		31.1
65		192		30.8
65		193		30.8
65		194		30.7
65		195		30.6
65		196		30.7
65		198		30.4
66		194		30.6
69		180		30.8
69		194		30.5
76		194		30.3
76		195		30.2
76		197		29.9
76		198		30.2
76		199		30.2
76		201		29.6
105		202		30.3
105		206		30
109		203		31
109		206		31
109		207		31
112		203		31
112		207		30.9
113		203		31
113		207		31
113		217	C2H2 ZF	31.1
113		218	C2H2 ZF	31.1
113		219	C2H2 ZF	31.1
114		258		30.8
114		261		31
114		263		30.9
115		242		30.7
115		255		30.9
115		258		31
115		259		31
116		216	C2H2 ZF	31
116		239		30.9
116		242		31
116		243		30.8
116		258		31
116		259		30.9
116		261		31.1
117		239		30.9
117		242		31
117		243		31
117		258		31
118		119		30.7
118		203		31.2
118		216	C2H2 ZF	31.3
118		239		31
118		243		31
118		258		30.8
119		119		30.7
119		123		30.6
119		126		30.8
119		196		31.2
119		203		31.2
119		243		31.1
119		258		30.8
120		243		30.9
120		255		30.9
120		258		30.8
121		196		31.2
122		199		31.2
123		191		31.3
123		192		31.2
123		195		31.2
123		196		31.1
123		199		31.2
124		195		31.2
124		196		31.1
124		198		31.2
124		199		31.3
124		200		31
124		202		31.2
125		202		31
127		195		31.2
180		207		29.8
180		219	C2H2 ZF	29.6
183		219	C2H2 ZF	30.4
184		207		30.3
184		219	C2H2 ZF	30.5
187		206		30.6
187		207		30.2
187		219	C2H2 ZF	30.5
380		82		31.4
380		83		31.4
380		85		31.4
381		82		31.4
381		83		31.4
381		85		31.4
382		82		31.4
383		82		31.5
383		83		31.5
383		89		31.1
384		80		31.4
384		81		31.5
384		82		31.4
384		83		31.5
384		84		31.5
384		85		31.4
384		86		31.2
384		89		31
385		81		31.4
385		82		31.5
385		83		31.5
386		82		31.5
387		51		31.4
387		77		31.4
387		82		31.5
387		100		31.2
387		101		31.4
387		104		31.2
388		39		31.1
388		40		31.3
388		41		31.3
388		48		31.5
388		49		31.5
388		50		31.4
388		51		31.3
388		52		31.3
388		104		31.2
389		40		31.2
389		49		31.5
390		82		31.2
391		36		30.9
391		39		31.2
391		40		31.3
391		51		31.3
391		101		31.2
391		104		31.2
391		105		31.2
391		108		31.1
392		37		30.6
392		38		30.9
392		39		30.6
392		40		30.8
392		41		31
392		42		31.1
392		49		31.3
392		104		31
393		40		30.9
394		209	C2H2 ZF	30.6
395		36		30.8
395		37		31.1
395		39		31.1
395		40		31
395		108		31
395		209	C2H2 ZF	31
395		219	C2H2 ZF	31.4
395		220	C2H2 ZF	31.4
395		221	C2H2 ZF	31.3
395		222	C2H2 ZF	31.3
396		220	C2H2 ZF	31.4
396		222	C2H2 ZF	31.3
397		220	C2H2 ZF	31.2
398		108		31.1
398		208		31.3
398		209	C2H2 ZF	31.3
398		219	C2H2 ZF	31.5
398		220	C2H2 ZF	31.5
398		221	C2H2 ZF	31.4
398		222	C2H2 ZF	31.4
399		33		31
399		34		31.1
399		36		30.9
399		37		31
399		38		31
399		39		30.9
399		108		31.1
399		209	C2H2 ZF	31
399		219	C2H2 ZF	31.4
399		220	C2H2 ZF	31.4
399		221	C2H2 ZF	31.3
399		222	C2H2 ZF	31.3
399		223	C2H2 ZF	31.3
400		220	C2H2 ZF	31.4
400		222	C2H2 ZF	31.3
401		219	C2H2 ZF	31.4
401		220	C2H2 ZF	31.5
402		206		31.3
402		207		31.2
402		209	C2H2 ZF	31.3
402		218	C2H2 ZF	31.2
402		219	C2H2 ZF	31.3
402		220	C2H2 ZF	31.4
402		221	C2H2 ZF	31.4
402		222	C2H2 ZF	31.3
402		223	C2H2 ZF	31.4
402		224	C2H2 ZF	31.2
403		219	C2H2 ZF	31.4
403		220	C2H2 ZF	31.5
403		222	C2H2 ZF	31.3
403		223	C2H2 ZF	31.4
404		220	C2H2 ZF	31.3
405		219	C2H2 ZF	31.4
405		220	C2H2 ZF	31.3
409		263		31.2
409		264		31.1
410		263		31.1
410		264		31.1
411		263		31.1
411		264		31.2
412		263		31.1
412		264		31
413		262		31.1
413		263		31.2
413		264		31.2
413		268		30.6
414		262		31
414		263		31.2
414		264		31.1
414		265		31
414		266		30.8
414		268		30.2
414		321	PHD type 1	30.5
415		264		30.7
416		268		29.9
417		268		30.2
417		269		30.2
418		264		30.8
418		266		30
418		268		29.5
418		269		30
418		321	PHD type 1	29.9
420		269		29.9
420		291	PHD type 1	30.2
420		292	PHD type 1	30
421		291	PHD type 1	30
422		291	PHD type 1	30.1
422		292	PHD type 1	30
422		318	PHD type 1	29.9
422		319	PHD type 1	30.2
423		318	PHD type 1	30
423		319	PHD type 1	30.3
424		318	PHD type 1	30.1
425		291	PHD type 1	30.3
425		318	PHD type 1	30.3
425		319	PHD type 1	30.1
426		315	PHD type 1	30.4
426		316	PHD type 1	30.4
426		317	PHD type 1	30.4
426		318	PHD type 1	30.4
426		319	PHD type 1	30.5
426		320	PHD type 1	30.1
427		318	PHD type 1	30.3
427		319	PHD type 1	30.2
429		315	PHD type 1	30.6
429		316	PHD type 1	30.5
429		318	PHD type 1	30.6
429		319	PHD type 1	30.7
429		377	PHD type 2	30.6
430		319	PHD type 1	30.6
430		320	PHD type 1	30.2
430		350	PHD type 2	30.5
430		377	PHD type 2	30.7
431		377	PHD type 2	30.7
432		319	PHD type 1	30.6
432		331	PHD type 2	30.4
432		350	PHD type 2	30.5
432		352	PHD type 2	30.6
432		371	PHD type 2	30.5
432		372	PHD type 2	30.7
432		373	PHD type 2	30.5
432		374	PHD type 2	30.5
432		375	PHD type 2	30.8
432		376	PHD type 2	30.9
432		377	PHD type 2	30.7
433		373	PHD type 2	30.7
434	C2H2 ZF 7	319	PHD type 1	30.8
434	C2H2 ZF 7	320	PHD type 1	30.6
434	C2H2 ZF 7	350	PHD type 2	30.6
434	C2H2 ZF 7	373	PHD type 2	30.7
435	C2H2 ZF 7	319	PHD type 1	30.8
435	C2H2 ZF 7	320	PHD type 1	30.7
435	C2H2 ZF 7	321	PHD type 1	30.5
435	C2H2 ZF 7	350	PHD type 2	30.7
436	C2H2 ZF 7	266		30.3
436	C2H2 ZF 7	296	PHD type 1	30.4
436	C2H2 ZF 7	317	PHD type 1	30.6
436	C2H2 ZF 7	318	PHD type 1	30.7
436	C2H2 ZF 7	319	PHD type 1	30.6
436	C2H2 ZF 7	320	PHD type 1	30.4
436	C2H2 ZF 7	321	PHD type 1	30.4
436	C2H2 ZF 7	322	PHD type 1	30.6
436	C2H2 ZF 7	350	PHD type 2	30.6
437	C2H2 ZF 7	264		30.4
437	C2H2 ZF 7	266		30.4
437	C2H2 ZF 7	296	PHD type 1	30.5
437	C2H2 ZF 7	319	PHD type 1	30.7
437	C2H2 ZF 7	320	PHD type 1	30.6
437	C2H2 ZF 7	321	PHD type 1	30.4
437	C2H2 ZF 7	322	PHD type 1	30.6
438	C2H2 ZF 7	264		30.4
438	C2H2 ZF 7	266		30.5
438	C2H2 ZF 7	296	PHD type 1	30.6
438	C2H2 ZF 7	297	PHD type 1	30.6
438	C2H2 ZF 7	320	PHD type 1	30.6
438	C2H2 ZF 7	321	PHD type 1	30.6
438	C2H2 ZF 7	323	PHD type 1	30.6
439	C2H2 ZF 7	266		30.3
439	C2H2 ZF 7	296	PHD type 1	30.5
439	C2H2 ZF 7	319	PHD type 1	30.7
439	C2H2 ZF 7	320	PHD type 1	30.6
439	C2H2 ZF 7	321	PHD type 1	30.4
439	C2H2 ZF 7	322	PHD type 1	30.7
439	C2H2 ZF 7	331	PHD type 2	30.5
439	C2H2 ZF 7	350	PHD type 2	30.6
440	C2H2 ZF 7	321	PHD type 1	30.6
441	C2H2 ZF 7	330	PHD type 1	30.5
441	C2H2 ZF 7	331	PHD type 2	30.5
441	C2H2 ZF 7	332	PHD type 2	30.5
441	C2H2 ZF 7	350	PHD type 2	30.6
441	C2H2 ZF 7	352	PHD type 2	30.6
441	C2H2 ZF 7	372	PHD type 2	30.7
441	C2H2 ZF 7	373	PHD type 2	30.7
451	C2H2 ZF 7	321	PHD type 1	30.5
454	C2H2 ZF 7	264		30.3
455	C2H2 ZF 7	264		30.3
455	C2H2 ZF 7	266		30.3
455	C2H2 ZF 7	321	PHD type 1	30.4
456	C2H2 ZF 7	264		30.2
485		42		30.2
486		42		30.1
