# Supplementary material for: Neural crest induction requires SALL4-mediated BAF recruitment to lineage specific enhancers
Source: Development. 2025 Dec 19;152(24):dev205248. doi: 10.1242/dev.205248 (PMC12752504; doi:10.1242/dev.205248)
Supplement: Table S3. List of TPMs and DEGs (RNA-seq) for Day-0, Day-5, and Day14. [file develop-152-205248-TableS3.xlsx]

## Sheet: Day 0 DEGs
Table S3. List of TPMs and DEGs (RNA-seq) for Day-0, Day-5, and Day14.
Gene	baseMean	log2FoldChange	lfcSE	stat	pvalue	-log10 P	padj
ARL2-SNX15	228.488	24.6308	4.785	5.14751	2.64e-07	6.5784	0.00015577
PABPC1P4	36.8527	6.25941	1.26639	4.94272	7.7e-07	6.11351	0.00037668
ERAS	20.9668	4.85713	1.33133	3.64831	0.00026397	3.57845	0.041443
RPS6P12	45.9528	4.43843	0.89654	4.95062	7.4e-07	6.13077	0.00037668
LCP1	697.439	4.23546	0.488855	8.66404	4.55e-18	17.342	1.95e-14
ZNF736	425.899	3.83917	0.342769	11.2005	4.06e-29	28.3915	6.94e-25
MYH14	1044.12	3.81985	0.485502	7.86785	3.61e-15	14.4425	8.82e-12
GLT1D1	235.753	3.77081	0.675898	5.57897	2.42e-08	7.61618	1.97e-05
TMEM132D	347.435	3.73435	0.436668	8.55192	1.21e-17	16.9172	4.14e-14
ZNF528	648.41	3.4096	0.325062	10.4891	9.7e-26	25.0132	8.3e-22
AGBL4	62.28	2.96026	0.63001	4.69875	2.62e-06	5.5817	0.00101805
SPECC1L-ADORA2A	152.509	2.79494	0.510325	5.47678	4.33e-08	7.36351	3.22e-05
ARRB1	1432.74	2.69122	0.33865	7.94692	1.91e-15	14.719	5.45e-12
CSMD1	147.943	2.56862	0.526986	4.87416	1.09e-06	5.96257	0.00050539
FKBPL	184.992	2.51096	0.518822	4.83974	1.3e-06	5.88606	0.00055622
CCDC68	129.518	2.44965	0.433533	5.65044	1.6e-08	7.79588	1.44e-05
NAP1L6	127.794	2.33856	0.481487	4.85696	1.19e-06	5.92445	0.00053682
AGMO	62.7124	2.33166	0.624557	3.73329	0.00018899	3.72356	0.0314136
ZNF300	399.421	2.32754	0.303698	7.66399	1.8e-14	13.7447	3.43e-11
GSTM5	91.1953	2.3066	0.51231	4.50236	6.72e-06	5.17263	0.00244696
CNR1	176.89	2.2248	0.48054	4.6298	3.66e-06	5.43652	0.00139194
ANXA1	460.902	2.17859	0.396441	5.49537	3.9e-08	7.40894	3.03e-05
FA2H	138.148	2.06717	0.472853	4.37169	1.23e-05	4.91009	0.00383608
INHBA	325.783	2.01351	0.379473	5.30606	1.12e-07	6.95078	7.32e-05
SPP1	2134.7	1.99304	0.453944	4.39051	1.13e-05	4.94692	0.00358377
FGF4	107.667	1.9887	0.446421	4.45476	8.4e-06	5.07572	0.0029332
SLC8A3	114.043	1.96937	0.494353	3.98374	6.78e-05	4.16877	0.0145116
CDH13	181.641	1.93743	0.469556	4.12609	3.69e-05	4.43297	0.00889367
ZNF248	411.799	1.9338	0.289369	6.68282	2.34e-11	10.6308	3.34e-08
RTP1	378.008	1.90663	0.382754	4.98134	6.31e-07	6.19997	0.00034858
CCDC169	1880.2	1.85482	0.344046	5.39119	7e-08	7.1549	4.79e-05
CCDC169-SOHLH2	405.631	1.84755	0.471701	3.91678	8.97e-05	4.04721	0.0171892
SOHLH2	1401.25	1.77253	0.272749	6.49876	8.1e-11	10.0915	9.9e-08
ZNF649	5623.43	1.71273	0.234003	7.31925	2.49e-13	12.6038	4.27e-10
SLC15A4	1230.74	1.68008	0.283707	5.9219	3.18e-09	8.49757	3.2e-06
CAV1	535.775	1.60779	0.422992	3.80099	0.00014412	3.84128	0.0256908
UAP1L1	688.67	1.58876	0.335076	4.74147	2.12e-06	5.67366	0.00084438
MYOF	854.4	1.58635	0.320572	4.94849	7.48e-07	6.1261	0.00037668
AC116366.3	721.927	1.54239	0.391247	3.94224	8.07e-05	4.09313	0.0162518
CAV2	280.478	1.51006	0.386505	3.90697	9.35e-05	4.02919	0.017385
PDP1	2717.99	1.37896	0.243069	5.67313	1.4e-08	7.85387	1.33e-05
LAYN	625.927	1.35797	0.336799	4.032	5.53e-05	4.25727	0.0122912
MME	3249.71	1.29802	0.297808	4.35859	1.31e-05	4.88273	0.0040002
ACAN	351.312	1.26433	0.336988	3.75186	0.00017553	3.75565	0.0306514
ZNF613	1200.12	1.25904	0.223699	5.62828	1.82e-08	7.73993	1.56e-05
ZNF229	482.572	1.24599	0.291275	4.27771	1.89e-05	4.72354	0.00512906
DDX58	1048.68	1.23529	0.294132	4.19978	2.67e-05	4.57349	0.00692766
RGPD2	624.449	1.23317	0.315388	3.91002	9.23e-05	4.0348	0.0173551
ADRA2A	614.422	1.20795	0.302053	3.99912	6.36e-05	4.19654	0.0137723
HERC5	1240.04	1.20731	0.265301	4.55074	5.35e-06	5.27165	0.00198875
ZNF578	781.114	1.17132	0.245187	4.77727	1.78e-06	5.74958	0.00072402
EMB	2851.72	1.12174	0.260346	4.30866	1.64e-05	4.78516	0.00476402
PTCH1	2687.14	1.08553	0.277238	3.9155	9.02e-05	4.04479	0.0171892
ZNF615	827.353	1.07631	0.247494	4.34883	1.37e-05	4.86328	0.00410907
GRPR	1362.75	1.04949	0.238518	4.40003	1.08e-05	4.96658	0.00349482
RIPOR1	658.228	1.00151	0.254972	3.92794	8.57e-05	4.06702	0.016853
KLF7	3023.87	0.951899	0.25435	3.74247	0.00018222	3.7394	0.0311831
ZNF486	1129.52	0.936537	0.239217	3.91501	9.04e-05	4.04383	0.0171892
CEBPZ	18044.1	0.912762	0.206972	4.41008	1.03e-05	4.98716	0.00340064
USP53	1954.65	0.878859	0.217749	4.0361	5.43e-05	4.2652	0.0122371
SENP2	4031.56	0.779818	0.217138	3.59135	0.00032897	3.48284	0.0498196
ERRFI1	3460.29	0.740154	0.205442	3.60274	0.00031488	3.50185	0.0485455
SEMA6A	30645.6	0.733203	0.199368	3.67765	0.0002354	3.62819	0.0376481
LAMA5	6332.1	-0.753582	0.196087	-3.8431	0.00012149	3.91546	0.0218846
RPS15	8097.2	-0.771092	0.212036	-3.6366	0.00027626	3.55868	0.0429782
TKFC	1529.37	-0.797326	0.215335	-3.70272	0.0002133	3.67101	0.0350977
MDK	5957.72	-0.873777	0.21569	-4.05107	5.1e-05	4.29243	0.0116332
PPDPF	1625.01	-0.895489	0.216955	-4.12754	3.67e-05	4.43533	0.00889367
ANAPC11	1669.83	-0.900771	0.24125	-3.73376	0.00018864	3.72437	0.0314136
RPS28	5543.11	-0.926403	0.235483	-3.93406	8.35e-05	4.07831	0.0166203
RPS28P7	2338.24	-0.936739	0.216722	-4.3223	1.54e-05	4.81248	0.00455585
LLPH	956.66	-0.951319	0.259499	-3.66599	0.00024639	3.60838	0.0390408
NDUFB4	3675.8	-0.958897	0.213898	-4.48297	7.36e-06	5.13312	0.00262442
ROMO1	837.371	-0.972571	0.24487	-3.97178	7.13e-05	4.14691	0.014888
LTBP4	1191.13	-0.974434	0.260109	-3.74625	0.0001795	3.74594	0.0310281
RPS9	5533.63	-0.975485	0.252448	-3.8641	0.0001115	3.95273	0.0202986
NME4	8008.78	-1.01238	0.236443	-4.28171	1.85e-05	4.73283	0.00511902
CHTF18	1096.86	-1.03933	0.255571	-4.0667	4.77e-05	4.32148	0.0110271
ZIC2	8346.52	-1.04807	0.21423	-4.89228	9.97e-07	6.0013	0.00047382
CPXM1	2047.01	-1.0581	0.259788	-4.07293	4.64e-05	4.33348	0.0108832
SETD6	985.556	-1.08308	0.293046	-3.69592	0.00021909	3.65938	0.0357079
RAB25	1123.98	-1.08799	0.226675	-4.79977	1.59e-06	5.7986	0.00066301
MFGE8	36757.1	-1.12616	0.253555	-4.44147	8.93e-06	5.04915	0.00304032
PRTG	654.973	-1.12799	0.273999	-4.11678	3.84e-05	4.41567	0.00913157
PCED1A	514.753	-1.16894	0.272304	-4.29278	1.76e-05	4.75449	0.00495021
SFRP1	22967.1	-1.19675	0.278148	-4.30258	1.69e-05	4.77211	0.00481503
HMCN2	1140.74	-1.21952	0.230078	-5.30048	1.15e-07	6.9393	7.32e-05
CHKB-CPT1B	262.872	-1.39811	0.359204	-3.89226	9.93e-05	4.00305	0.0182753
MTND1P23	517.427	-1.55632	0.416888	-3.73319	0.00018907	3.72338	0.0314136
EIF1AY	1020.06	-1.59659	0.295712	-5.39913	6.7e-08	7.17393	4.77e-05
CUZD1	2091.27	-1.66014	0.273433	-6.07148	1.27e-09	8.8962	1.45e-06
AC009244.1	95.2582	-1.72417	0.479994	-3.59207	0.00032807	3.48403	0.0498196
PABPC4L	120.011	-1.76891	0.447573	-3.95223	7.74e-05	4.11126	0.01594
IQSEC3	102.458	-1.85273	0.465454	-3.98049	6.88e-05	4.16241	0.0145301
HLA-DQB1	232.979	-1.85353	0.374758	-4.94594	7.58e-07	6.12033	0.00037668
POTEI	101.786	-1.93747	0.468355	-4.13674	3.52e-05	4.45346	0.00886525
AACSP1	144.43	-2.05138	0.423654	-4.84211	1.28e-06	5.89279	0.00055622
FZD2	163.496	-2.06477	0.543772	-3.79713	0.00014638	3.83452	0.0258251
FAR2P1	286.844	-2.79305	0.560128	-4.98645	6.15e-07	6.21112	0.00034858
PEG3	135.069	-3.10409	0.841926	-3.68689	0.00022701	3.64396	0.0366497
HMX2	47.8634	-3.15081	0.745844	-4.22448	2.39e-05	4.6216	0.00630518
SLC2A5	114.612	-3.21559	0.483898	-6.64519	3.03e-11	10.5186	3.99e-08
ZNF662	110.096	-3.23668	0.48198	-6.71538	1.88e-11	10.7258	2.92e-08
CYP4F62P	46.7969	-3.41998	0.807331	-4.23616	2.27e-05	4.64397	0.00607988
CYP4F30P	77.7216	-3.51896	0.845505	-4.16195	3.16e-05	4.50031	0.00805932
MED15P9	36.8699	-3.55303	0.883943	-4.01952	5.83e-05	4.23433	0.0127947
MTND4P12	62.1871	-4.89435	1.23916	-3.94972	7.82e-05	4.10679	0.01594
POTEE	24.3396	-4.95476	1.19951	-4.13065	3.62e-05	4.44129	0.00889367
FAR2P4	130.138	-5.59464	0.718625	-7.78521	6.96e-15	14.1574	1.49e-11
POTEF	42.5116	-5.82505	1.103	-5.28111	1.28e-07	6.89279	7.85e-05
SLC30A8	171.202	-6.24265	0.644134	-9.69154	3.28e-22	21.4841	1.87e-18
MCTS2P	21.0231	-7.78243	1.75341	-4.43845	9.06e-06	5.04287	0.00304032
NF1P8	63.614	-9.3766	1.56523	-5.99055	2.09e-09	8.67985	2.24e-06

## Sheet: Day 5 DEGs
Gene	baseMean	log2FoldChange	lfcSE	stat	pvalue	padj
MCTS2P	18.9528	-6.68446	1.31819	-5.07093	3.95883e-07	0.000148922
MED15P8	5.67768	-5.92028	1.67605	-3.53227	0.000412008	0.0453311
AC093899.2	5.66672	-5.91775	1.64331	-3.60112	0.000316846	0.036975
SLC30A8	51.262	-5.89453	0.770756	-7.64772	2.04574e-14	4.52977e-11
NF1P8	47.242	-5.76882	0.828062	-6.96665	3.24576e-12	3.83303e-09
CYP4F2	11.7676	-5.06626	1.3841	-3.66032	0.000251905	0.031045
FAR2P4	59.7789	-4.1221	0.508986	-8.09865	5.55737e-16	1.40633e-12
MED15P9	42.311	-3.38126	0.598489	-5.64965	1.60771e-08	9.18674e-06
CYP4F30P	42.4998	-2.75959	0.54459	-5.06728	4.03538e-07	0.000148922
SLC2A5	52.7228	-2.62295	0.436493	-6.00915	1.86504e-09	1.32149e-06
TMEM88	87.4883	-2.563	0.729563	-3.51306	0.000442983	0.046988
FAR2P1	118.684	-2.35688	0.334644	-7.04295	1.88215e-12	2.38146e-09
SLC26A10	32.9862	-1.84461	0.481241	-3.83303	0.000126575	0.0182288
SLC5A12	92.8816	-1.82471	0.379787	-4.80457	1.55087e-06	0.000528309
AC007950.1	280.962	-1.71266	0.416933	-4.10776	3.99524e-05	0.00769256
PCDHGA10	404.916	-1.40389	0.232927	-6.02716	1.66864e-09	1.2316e-06
AC024940.2	268.823	-1.34624	0.382694	-3.51779	0.000435164	0.0464367
NCAM1	305.809	-1.31921	0.250698	-5.26214	1.42391e-07	6.15198e-05
AC087632.1	377.925	-1.30473	0.285719	-4.56649	4.95953e-06	0.00137271
AACSP1	77.539	-1.29129	0.35058	-3.68328	0.000230248	0.0295552
RHOBTB3	310.348	-1.27351	0.218713	-5.82273	5.7894e-09	3.53633e-06
SCD5	75.6651	-1.25041	0.348858	-3.5843	0.000337984	0.0388769
DAZL	105.016	-1.1997	0.318154	-3.77082	0.000162715	0.0222626
PTPN5	307.168	-1.15364	0.286413	-4.02791	5.62745e-05	0.0100692
ASIC1	152.153	-1.086	0.243599	-4.45815	8.26702e-06	0.00215178
ZNF559	652.037	-1.0684	0.227587	-4.69445	2.67322e-06	0.000802601
AKR1C3	106.763	-1.06633	0.27746	-3.8432	0.000121441	0.0177786
SETD6	844.244	-1.02321	0.189856	-5.38941	7.06889e-08	3.47828e-05
PCED1A	440.294	-0.976933	0.266933	-3.65984	0.00025237	0.031045
STRA6	241.097	-0.974725	0.220046	-4.42964	9.43902e-06	0.00238861
CORO2B	189.236	-0.974258	0.267389	-3.64359	0.000268857	0.0326201
VASH1	391.725	-0.911088	0.253146	-3.59907	0.000319362	0.036975
CAPN2	1612.79	-0.906011	0.215873	-4.19697	2.70509e-05	0.0055078
TAC3	365.337	-0.885769	0.251494	-3.52203	0.000428253	0.0459762
NME4	4898.43	-0.850487	0.217005	-3.9192	8.88418e-05	0.0143285
CD4	174.176	-0.850428	0.231312	-3.67654	0.000236418	0.0297015
CPT1B	672.393	-0.849817	0.193774	-4.38561	1.15663e-05	0.00280665
TRIM61	487.971	-0.836563	0.176077	-4.75112	2.02293e-06	0.000651532
NR6A1	7749.7	-0.791347	0.215171	-3.67776	0.000235295	0.0297015
PRR36	1130.93	-0.791234	0.202524	-3.90687	9.35007e-05	0.0146131
LOXL2	2580.62	-0.761686	0.130093	-5.85493	4.77198e-09	3.01896e-06
CD99	1315.21	-0.744103	0.210467	-3.53549	0.00040702	0.0453311
UVRAG	693.928	-0.663238	0.187748	-3.5326	0.000411497	0.0453311
BTBD3	2267.06	-0.555646	0.147278	-3.77278	0.000161439	0.0222626
STRN	2099.86	0.490549	0.139241	3.52301	0.000426671	0.0459762
AK3	2885.59	0.570838	0.160003	3.56768	0.000360153	0.0406353
CPEB4	480.216	0.621241	0.171291	3.62683	0.000286926	0.0343419
TNS3	1175.52	0.628537	0.175807	3.57516	0.000350011	0.0397442
AFAP1	872.348	0.633196	0.172931	3.66155	0.00025069	0.031045
BX322639.1	1571.45	0.646201	0.166656	3.87746	0.000105551	0.0159806
ATF5	647.301	0.660377	0.188551	3.50238	0.000461117	0.0483327
KMT5A	677.127	0.704169	0.179238	3.92868	8.54147e-05	0.0140096
TUSC3	1617.39	0.719037	0.136108	5.28285	1.27189e-07	5.63258e-05
NOVA1	286.935	0.728029	0.197553	3.68524	0.000228485	0.029543
MRS2	2905.16	0.73511	0.210186	3.49743	0.000469759	0.0489489
UCKL1	646.548	0.752613	0.150081	5.01472	5.31112e-07	0.000184473
SH3BP5	734.367	0.770768	0.204209	3.77442	0.000160384	0.0222626
SFMBT2	383.522	0.771865	0.20475	3.7698	0.000163381	0.0222626
CCDC80	348.538	0.81264	0.227223	3.5764	0.00034836	0.0397442
SIK1	186.541	0.834176	0.231764	3.59925	0.00031913	0.036975
CHGB	367.923	0.836764	0.181508	4.61007	4.02529e-06	0.00116892
ZNF613	618.657	0.914383	0.199184	4.59063	4.41905e-06	0.00126256
EIF2AK4	4887.57	0.922137	0.237783	3.87805	0.000105297	0.0159806
STC2	2188.87	0.922825	0.241462	3.82182	0.000132471	0.0189241
NACAD	425.003	0.927469	0.240989	3.8486	0.000118795	0.0175361
RGPD1	366.032	0.952931	0.224654	4.24177	2.21761e-05	0.00473285
DDX58	685.469	0.96486	0.222808	4.33046	1.48801e-05	0.0034232
IFITM1	4324.43	0.971579	0.183214	5.30297	1.13933e-07	5.17489e-05
EHHADH	468.952	0.977148	0.236641	4.12925	3.63955e-05	0.00708471
EMB	1659.56	0.992059	0.197258	5.02925	4.92394e-07	0.000174445
TLE1	1792.72	1.03513	0.170211	6.08148	1.19078e-09	1.00445e-06
EXPH5	133.624	1.04417	0.28841	3.62043	0.000294119	0.0349666
TFPI	790.478	1.04964	0.187928	5.58535	2.33224e-08	1.29104e-05
DOCK9	767.218	1.05619	0.245791	4.29713	1.73025e-05	0.0038797
VLDLR	2015.63	1.05915	0.263986	4.01215	6.01695e-05	0.0106584
GALNT3	1036.07	1.06198	0.241287	4.40129	1.07607e-05	0.00268472
PARP8	707.811	1.06386	0.1806	5.89072	3.84509e-09	2.52266e-06
SMARCA2	305.995	1.08873	0.30862	3.52773	0.000419143	0.0458315
AC012618.3	103.614	1.10082	0.289602	3.80114	0.00014403	0.0202488
ELF3	1183.86	1.11047	0.29684	3.74096	0.000183315	0.0246004
ZNF486	748.411	1.1618	0.159452	7.28619	3.18837e-13	5.13443e-10
NEDD9	239.523	1.1678	0.285749	4.08681	4.37338e-05	0.0080698
SPART	2281.16	1.18363	0.297648	3.97662	6.9902e-05	0.0119062
GABRP	256.79	1.18464	0.318739	3.71663	0.000201894	0.0264915
HNMT	193.641	1.2268	0.3182	3.85543	0.000115524	0.0171966
ZNF578	434.697	1.23116	0.229388	5.36715	7.99904e-08	3.8296e-05
LNX1	285.583	1.29307	0.336694	3.8405	0.000122784	0.0178278
NEFH	355.67	1.30688	0.318616	4.10174	4.1005e-05	0.00781035
SLC2A14	344.679	1.30709	0.336509	3.88425	0.000102646	0.0158111
ZNF350	208.286	1.30801	0.236386	5.53337	3.14136e-08	1.68625e-05
ZNF649	2132.37	1.3113	0.154042	8.51263	1.70031e-17	5.01989e-14
GALNT9	92.7147	1.3947	0.325961	4.27872	1.87975e-05	0.00411085
DND1	68.5336	1.40885	0.332887	4.23222	2.31391e-05	0.0048222
HTR1D	418.486	1.41037	0.374335	3.76766	0.000164783	0.0222822
COL7A1	1281.19	1.42727	0.328616	4.34328	1.40369e-05	0.00331532
AC100868.1	148.906	1.44506	0.36428	3.9669	7.28126e-05	0.0121679
CLN8	1846.83	1.48518	0.412046	3.6044	0.000312877	0.0369487
CCDC68	40.5993	1.50067	0.408167	3.67661	0.000236357	0.0297015
ZNF229	281.693	1.512	0.234371	6.45131	1.10889e-10	1.09127e-07
CCDC169-SOHLH2	131.637	1.51796	0.387781	3.91449	9.05946e-05	0.0143285
PTPRN	147.11	1.52022	0.27502	5.52766	3.24525e-08	1.69078e-05
ADRA2A	153.352	1.52145	0.388493	3.91629	8.99217e-05	0.0143285
ARRB1	455.048	1.5218	0.298621	5.09609	3.46738e-07	0.000136491
CXCL16	94.797	1.52736	0.352361	4.33466	1.45983e-05	0.00340256
SCNN1G	201.336	1.53531	0.350421	4.38133	1.17955e-05	0.00282359
MME	1699.58	1.53799	0.433787	3.5455	0.000391868	0.0439339
TFPI2	323.979	1.54786	0.395387	3.9148	9.04796e-05	0.0143285
ELAVL4	33.3075	1.55061	0.442241	3.50625	0.000454465	0.047919
GABRG1	63.536	1.5518	0.416454	3.72623	0.000194369	0.0256944
BHLHE40	138.622	1.5603	0.298441	5.22816	1.71208e-07	7.05298e-05
PCP4L1	59.2195	1.56491	0.351256	4.4552	8.38166e-06	0.00215178
CAV2	156.485	1.58796	0.425433	3.73256	0.000189543	0.0252449
PTCH1	2161.09	1.61893	0.281809	5.74477	9.20456e-09	5.43499e-06
SLC15A4	645.75	1.62096	0.265985	6.09419	1.09992e-09	9.74198e-07
TIMP4	68.9807	1.62115	0.385514	4.20517	2.60888e-05	0.00537368
DPPA2	232.224	1.63083	0.399831	4.0788	4.52694e-05	0.00826704
NAP1L6	115.165	1.64474	0.410964	4.00216	6.2767e-05	0.0109005
GPAT3	70.9256	1.66651	0.407354	4.09106	4.29409e-05	0.00800689
HEY2	254.316	1.69995	0.440642	3.85788	0.000114374	0.0171697
SKIL	3091.35	1.71337	0.283919	6.03469	1.59265e-09	1.2316e-06
UAP1L1	185.043	1.72845	0.320536	5.39238	6.95322e-08	3.47828e-05
PCSK5	859.263	1.77991	0.467981	3.80339	0.000142728	0.0202263
SYT4	114.962	1.81893	0.51597	3.52526	0.000423065	0.0459762
ZNF248	334.773	1.84594	0.256481	7.19716	6.14776e-13	9.07512e-10
DDR2	170.477	1.84907	0.347614	5.31932	1.04155e-07	4.85529e-05
NTNG1	112.918	1.86176	0.423839	4.39261	1.11997e-05	0.00275543
CCDC141	230.107	1.95034	0.470061	4.14913	3.33748e-05	0.00664272
SOHLH2	521.486	1.95911	0.32902	5.95438	2.6106e-09	1.77862e-06
CDH13	112.171	1.96144	0.463188	4.23466	2.28896e-05	0.0048222
ANXA1	572.856	1.97125	0.429847	4.58594	4.51956e-06	0.00127079
PCSK9	1392.1	2.02186	0.436605	4.63086	3.64144e-06	0.00107507
CALCR	62.1782	2.04379	0.476098	4.2928	1.76437e-05	0.00390677
CTSF	36.9492	2.07481	0.521428	3.97909	6.91807e-05	0.0118977
GBP4	91.5568	2.07663	0.518021	4.00878	6.10332e-05	0.0107044
ZNF300	224.92	2.13058	0.452731	4.70607	2.52536e-06	0.000784812
CCDC169	829.783	2.14467	0.290052	7.39408	1.42387e-13	2.52224e-10
CR1L	78.8928	2.153	0.473989	4.54229	5.56469e-06	0.00150048
MT1G	182.708	2.17205	0.530033	4.09796	4.16814e-05	0.00785474
NLRP12	72.5046	2.17832	0.416424	5.23101	1.68587e-07	7.05298e-05
HPGD	88.4659	2.19924	0.462837	4.75164	2.01769e-06	0.000651532
SPP1	1200.52	2.19982	0.28891	7.61422	2.65295e-14	5.22159e-11
RTP1	95.0096	2.21346	0.529797	4.17794	2.94158e-05	0.00592126
GDF3	138.591	2.22101	0.473029	4.69531	2.66206e-06	0.000802601
TTN	284.522	2.28455	0.503059	4.54131	5.59058e-06	0.00150048
DPPA3	84.9418	2.29282	0.448541	5.11172	3.19236e-07	0.000128522
PCDHA11	146.763	2.36501	0.364006	6.49718	8.18387e-11	8.5276e-08
TRDN	96.7765	2.41647	0.664937	3.63413	0.000278923	0.0336112
AGBL4	50.5745	2.43849	0.624379	3.90547	9.40436e-05	0.0146131
PRSS21	26.7471	2.48548	0.581775	4.27223	1.93528e-05	0.00418067
GSTM5	94.5829	2.5131	0.39893	6.29961	2.98402e-10	2.78205e-07
IGFBP7	54.9649	2.53845	0.64446	3.93887	8.18656e-05	0.013553
PCDHA13	28.04	2.56255	0.593762	4.31579	1.59031e-05	0.00361163
MT1F	55.5807	2.69427	0.532952	5.05537	4.29567e-07	0.000155293
GABRA2	82.3267	2.92706	0.613134	4.77393	1.80667e-06	0.000603835
ZNF528	323.267	3.30662	0.300163	11.0161	3.19714e-28	1.88781e-24
LCP1	332.207	3.64961	0.408524	8.93363	4.12243e-19	1.46049e-15
ZNF502	36.6887	3.71333	0.615798	6.03011	1.63845e-09	1.2316e-06
IZUMO2	75.718	3.77505	0.525578	7.18267	6.83652e-13	9.31554e-10
MYH14	670.11	3.87604	0.241698	16.0367	7.08325e-58	1.25473e-53
ERAS	10.4148	3.92765	1.06182	3.69897	0.000216478	0.0281963
GLT1D1	171.964	4.01358	0.38244	10.4947	9.14025e-26	4.04776e-22
TMEM132D	139.316	4.10438	0.590746	6.9478	3.71022e-12	4.10768e-09
PABPC1P4	17.7633	4.10572	0.870267	4.71777	2.38445e-06	0.000754252
ZNF736	224.215	5.07151	0.346486	14.637	1.63139e-48	1.44492e-44
LEP	18.5972	5.2493	1.32107	3.97351	7.08201e-05	0.0119477
ANKRD7	7.70834	5.43092	1.48779	3.65032	0.000261909	0.0319963
RPS6P12	14.6874	5.47155	1.32242	4.13754	3.51046e-05	0.00690937
PHRF1	19.5305	5.88534	1.16089	5.06968	3.98478e-07	0.000148922
CRISP2	6.84676	6.25373	1.54797	4.03995	5.3462e-05	0.00966352
AP005018.2	10.5031	6.86909	1.53215	4.48329	7.35022e-06	0.00194331

## Sheet: Day 14 DEGs
Gene	baseMean	log2FoldChange	lfcSE	stat	pvalue	padj
BZW1P2	119.99	-10.4475	1.58726	-6.58207	4.64e-11	2.69e-08
ITGA11	9907.99	-10.1301	2.56368	-3.9514	7.77e-05	0.00331764
MMRN1	366.174	-9.65312	1.56594	-6.16441	7.07e-10	2.73e-07
NR2F1	495.223	-9.47993	1.45016	-6.53717	6.27e-11	3.51e-08
BMP5	311.376	-8.82494	1.15357	-7.65008	2.01e-14	2.77e-11
ALOX5AP	38.1775	-8.793	2.45391	-3.58325	0.000339339	0.00960559
ADGRF5	101.668	-8.77953	2.30901	-3.8023	0.00014336	0.0050025
HOXA1	35.9101	-8.7105	2.1578	-4.03675	5.42e-05	0.00251972
PAX8	501.739	-8.47812	1.73682	-4.88141	1.05e-06	0.000107488
LTBP2	11952.4	-8.44018	2.63771	-3.19981	0.00137517	0.0261588
AC048338.1	29.4002	-8.4152	2.38719	-3.52514	0.000423257	0.0112402
GPR183	28.6391	-8.3785	2.83276	-2.95772	0.00309927	0.0466288
TLR4	808.376	-8.29708	0.804658	-10.3113	6.26e-25	5.08e-21
CEACAM21	71.7893	-8.26633	1.75908	-4.69925	2.61e-06	0.000220672
PALMD	70.8248	-8.21293	2.19196	-3.74684	0.000179076	0.00589388
F2RL2	281.697	-8.19613	1.64307	-4.98829	6.09e-07	6.91e-05
SIM2	1172.4	-8.19213	2.67414	-3.06347	0.00218786	0.0365605
SEMA3C	6498.66	-8.11552	1.42004	-5.71501	1.1e-08	2.47e-06
NT5E	4991.09	-8.05564	2.58032	-3.12195	0.00179659	0.031312
A2M	2049.58	-7.89729	1.53396	-5.1483	2.63e-07	3.23e-05
CPA4	217.434	-7.88936	1.7456	-4.51958	6.2e-06	0.000433367
SRPX2	635.002	-7.87364	1.68413	-4.6752	2.94e-06	0.000240662
PAX3	547.576	-7.86509	1.42866	-5.50523	3.69e-08	6.65e-06
FILIP1L	1384.65	-7.8203	1.39324	-5.61301	1.99e-08	4.13e-06
THBD	745.725	-7.78157	2.62525	-2.96412	0.0030355	0.0461016
ANGPT2	1873.73	-7.67087	1.54776	-4.95612	7.19e-07	7.88e-05
AC112229.1	17.5307	-7.66814	2.57406	-2.97901	0.00289179	0.0446878
ZEB1	1296.88	-7.65677	0.689783	-11.1003	1.25e-28	2.03e-24
RPL3P4	17.1239	-7.64216	1.95648	-3.90607	9.38e-05	0.00381109
AC011462.2	16.1734	-7.55434	1.94955	-3.87491	0.000106663	0.00411517
GDF7	211.084	-7.52421	1.31052	-5.74141	9.39e-09	2.18e-06
ADAM12	1940.18	-7.50277	1.2871	-5.8292	5.57e-09	1.41e-06
PRRX1	209.712	-7.49037	1.2892	-5.81011	6.24e-09	1.56e-06
TFEC	40.3863	-7.44157	1.82501	-4.07755	4.55e-05	0.00219791
TM4SF1	1968.8	-7.43986	1.55104	-4.79668	1.61e-06	0.000146231
ARPP21	14.6286	-7.40564	2.43208	-3.04499	0.0023269	0.0380992
LHX2	261.394	-7.29828	1.78013	-4.09986	4.13e-05	0.00206394
TBX18	252.682	-7.29322	1.54622	-4.7168	2.4e-06	0.000207889
CLDN2	69.2271	-7.25577	1.95277	-3.71562	0.000202706	0.00651307
NDUFC2-KCTD14	13.1297	-7.24905	2.21625	-3.27087	0.00107218	0.0218991
RHOJ	279.901	-7.23197	1.17777	-6.14039	8.23e-10	3.04e-07
AC068775.1	12.9636	-7.23087	2.4605	-2.93878	0.00329511	0.0484299
ESM1	34.4946	-7.21043	2.20584	-3.26879	0.0010801	0.0219346
CRHBP	282.563	-7.20815	1.59229	-4.52691	5.99e-06	0.000422254
PAPPA	7965.41	-7.20497	0.960443	-7.50171	6.3e-14	7.86e-11
FER1L6	12.7256	-7.20378	2.36678	-3.0437	0.00233685	0.0382235
CXCL1	1046.11	-7.19519	1.63033	-4.41334	1.02e-05	0.000652819
ROBO4	32.0684	-7.10635	2.34415	-3.03153	0.0024332	0.0394024
TGFB2	3647.31	-7.10134	1.54498	-4.59639	4.3e-06	0.000324424
GREM1	1163.91	-7.05783	0.782535	-9.01919	1.89e-19	7.69e-16
CDH6	8589.19	-7.04726	0.854975	-8.24265	1.68e-16	4.56e-13
VAX1	60.8059	-7.01769	1.3031	-5.38537	7.23e-08	1.2e-05
FN1	829216	-6.99587	1.69802	-4.12001	3.79e-05	0.00193924
ITGA1	15358.2	-6.94656	1.47693	-4.70337	2.56e-06	0.000217393
PIK3CG	27.8104	-6.8951	2.11557	-3.25922	0.0011172	0.0224074
POTEE	10.1559	-6.88342	2.15882	-3.18851	0.00143006	0.0267431
SLCO2B1	208.705	-6.76791	1.50459	-4.49816	6.85e-06	0.0004673
CLSTN2	2975.03	-6.74558	1.27893	-5.2744	1.33e-07	1.88e-05
ZAP70	22.5061	-6.58819	2.23193	-2.95178	0.00315944	0.047162
ADGRL4	2180.17	-6.55449	1.01228	-6.47501	9.48e-11	4.96e-08
KCNJ16	60.8109	-6.49198	2.06859	-3.13837	0.00169892	0.0301276
HIC1	41.3098	-6.44653	2.01384	-3.20112	0.00136894	0.0261016
LRRC17	1786.96	-6.44634	1.11347	-5.78939	7.06e-09	1.73e-06
TBX1	248.732	-6.4227	1.73208	-3.70809	0.000208831	0.00665716
LIMS3	92.9786	-6.37379	1.89965	-3.35524	0.00079297	0.0174583
SAMD9L	58.5196	-6.34205	1.75364	-3.61651	0.000298599	0.00872986
CHRNA1	52.8505	-6.23695	1.91705	-3.2534	0.00114032	0.0228429
COL5A1	37493.1	-6.22914	1.43422	-4.34321	1.4e-05	0.000853316
CFH	105.804	-6.21579	1.57117	-3.95616	7.62e-05	0.00327813
CDRT1	17.9469	-6.21556	2.09116	-2.97231	0.0029557	0.0453729
GBP1	51.6135	-6.20084	1.78951	-3.4651	0.000530032	0.0131906
GDF10	118.525	-6.19138	1.38884	-4.45794	8.28e-06	0.000550289
EREG	313.309	-6.11291	1.52295	-4.01386	5.97e-05	0.00269515
MICAL2	4144.23	-6.07211	1.61291	-3.7647	0.000166752	0.00559033
FOXC2	163.966	-6.0414	1.59427	-3.78944	0.000150984	0.0051904
EMP1	2583.94	-6.00825	1.56808	-3.83159	0.000127315	0.00462581
GBX2	1137.03	-5.96005	1.59045	-3.7474	0.000178679	0.00589276
DBX2	62.118	-5.95671	2.00011	-2.97819	0.00289959	0.0447657
THSD1	129.864	-5.9494	1.51627	-3.92371	8.72e-05	0.00358181
SLC30A8	57.7979	-5.94523	1.09814	-5.41391	6.17e-08	1.04e-05
LIMS4	53.1318	-5.87633	1.91081	-3.0753	0.0021029	0.0354695
ASCL1	27.1271	-5.8386	1.97288	-2.95943	0.00308206	0.0465205
TKTL1	68.2973	-5.82979	1.76387	-3.30511	0.000949401	0.0199031
ODAPH	231.914	-5.82829	1.59622	-3.65131	0.000260902	0.00786877
MYL4	26.8659	-5.82647	1.71633	-3.39473	0.000686968	0.015856
MMP2	24766.2	-5.81302	1.20035	-4.84278	1.28e-06	0.00012422
AMIGO2	1589.52	-5.80856	0.903737	-6.42727	1.3e-10	6.2e-08
CDH11	5418.93	-5.80493	0.759064	-7.64749	2.05e-14	2.77e-11
ZEB2	1421.9	-5.79009	0.610101	-9.49039	2.3e-21	1.24e-17
ECM1	1005.83	-5.78707	1.24755	-4.63875	3.51e-06	0.000274758
ATOH8	298.467	-5.77949	1.23103	-4.69485	2.67e-06	0.00022431
PLAGL1	761.044	-5.76408	0.790367	-7.29292	3.03e-13	3.28e-10
ITGB3	334.108	-5.74271	1.68394	-3.41028	0.000648973	0.0151514
THBS1	16566.2	-5.71481	1.39739	-4.08963	4.32e-05	0.00211159
MMP7	35.3351	-5.68746	1.7824	-3.1909	0.00141833	0.0266269
PAG1	388.218	-5.66727	1.25829	-4.50393	6.67e-06	0.000462557
BGN	2213.43	-5.64326	0.855703	-6.59488	4.26e-11	2.66e-08
SOX6	126.651	-5.61747	0.815289	-6.89016	5.57e-12	4.52e-09
PDGFC	2146.12	-5.60553	1.3821	-4.0558	5e-05	0.00235665
MAMLD1	150.528	-5.60498	1.39021	-4.03174	5.54e-05	0.00255945
COL8A1	1294.79	-5.59807	1.32664	-4.21973	2.45e-05	0.00136856
C1QTNF3-AMACR	23.4035	-5.58225	1.5081	-3.7015	0.000214327	0.00679231
RUNX1	638.375	-5.57503	1.60939	-3.46406	0.000532079	0.0132011
IL18R1	151.774	-5.56269	1.72522	-3.22433	0.00126267	0.0247213
CHSY3	370.271	-5.54919	0.968178	-5.73158	9.95e-09	2.27e-06
CDH20	168.645	-5.53089	1.57063	-3.52145	0.00042919	0.0113606
ANGPTL4	880.71	-5.52906	1.40853	-3.92542	8.66e-05	0.00357468
RFX4	60.3425	-5.44758	1.65682	-3.28798	0.0010091	0.0208847
FLRT2	3875.09	-5.44443	1.28103	-4.25004	2.14e-05	0.00123419
UCN2	121.512	-5.4309	1.75686	-3.09125	0.00199315	0.0339358
NPPB	273.78	-5.42572	1.64489	-3.29853	0.000971934	0.0201856
AL358075.4	53.0279	-5.41609	1.19324	-4.539	5.65e-06	0.000404026
ITGA8	195.694	-5.40653	1.31628	-4.10744	4e-05	0.00202226
TNC	19890.4	-5.38233	1.39867	-3.84818	0.000118999	0.00446963
FBN1	6113.2	-5.3708	0.984833	-5.45352	4.94e-08	8.62e-06
RELN	241.053	-5.36182	1.35426	-3.95922	7.52e-05	0.00324504
CDH2	16676.3	-5.35291	0.92786	-5.76909	7.97e-09	1.87e-06
ABCA12	205.377	-5.34164	1.6814	-3.1769	0.00148857	0.027416
CCDC198	65.3626	-5.31409	1.54636	-3.43652	0.000589244	0.0141645
SH3TC1	67.2104	-5.31007	1.55404	-3.41695	0.000633259	0.0149447
NOG	330.285	-5.28845	1.1357	-4.65657	3.22e-06	0.000258268
CCL2	1451.21	-5.28828	1.23384	-4.28604	1.82e-05	0.00105783
TENM2	595.202	-5.28234	0.880973	-5.99603	2.02e-09	5.97e-07
NF1P8	18.5433	-5.28051	1.51742	-3.47993	0.00050154	0.0127355
IL7R	98.1175	-5.25198	1.50969	-3.47885	0.000503573	0.0127364
SIX1	145.179	-5.24247	0.947679	-5.5319	3.17e-08	5.84e-06
MUSTN1	37.3622	-5.21628	1.71735	-3.0374	0.00238625	0.0388749
ESAM	314.398	-5.19127	1.4863	-3.49274	0.000478086	0.012255
BMS1P13	24.7259	-5.15435	1.648	-3.12764	0.00176219	0.0308782
MSRB3	564.058	-5.13878	0.855649	-6.0057	1.91e-09	5.72e-07
CCDC92	89.3535	-5.12287	1.15835	-4.42257	9.75e-06	0.000633024
COL2A1	5597.7	-5.10907	1.10647	-4.61743	3.89e-06	0.000297363
LRRN3	597.065	-5.10372	0.609211	-8.37759	5.4e-17	1.75e-13
RP9P	66.0213	-5.09745	0.966194	-5.2758	1.32e-07	1.88e-05
IL1A	477.891	-5.07889	1.58162	-3.2112	0.00132182	0.0255331
PEAR1	529.261	-5.07297	1.20825	-4.19861	2.69e-05	0.0014574
CNTFR	550.045	-5.05144	1.32664	-3.80769	0.000140269	0.00491576
BMP1	3078.78	-5.02222	1.28867	-3.89721	9.73e-05	0.0038889
PRSS23	9396.67	-4.98722	1.11311	-4.48044	7.45e-06	0.000503607
ADAMTS9	2142.87	-4.98124	1.23961	-4.01839	5.86e-05	0.00266335
GDNF	243.007	-4.97594	1.43095	-3.47737	0.000506358	0.012758
GPER1	38.7524	-4.96377	1.35173	-3.67217	0.000240504	0.00734917
IGF1	36.6355	-4.96006	1.45747	-3.40321	0.000665997	0.0154378
ADGRG6	3892.39	-4.95838	1.5382	-3.2235	0.00126633	0.0247411
APOLD1	405.686	-4.94492	1.28293	-3.85441	0.000116011	0.00438788
POU3F2	110.491	-4.93831	1.05385	-4.68595	2.79e-06	0.000231875
BAHCC1	606.151	-4.93409	0.679442	-7.26197	3.81e-13	3.87e-10
ITPRID2	5849.1	-4.9259	1.08711	-4.5312	5.86e-06	0.000417387
PRDM1	478.168	-4.90037	1.27134	-3.8545	0.000115964	0.00438788
TIMP3	7266.89	-4.9	1.29873	-3.77292	0.000161347	0.00547701
CDH5	567.598	-4.88242	1.38308	-3.5301	0.000415397	0.0111042
BIRC3	254.656	-4.88014	1.61486	-3.02202	0.00251092	0.0402194
NR2F2	1267.15	-4.82095	1.40723	-3.42584	0.000612898	0.0145819
ITGAV	28287.9	-4.80025	1.21948	-3.9363	8.27e-05	0.00346048
LRIG3	3441.57	-4.79479	1.06517	-4.50144	6.75e-06	0.000464046
SGIP1	246.503	-4.78636	1.24681	-3.83889	0.000123593	0.00457478
LOXL4	328.593	-4.78266	1.24838	-3.8311	0.000127571	0.00462581
GLIS3	233.824	-4.7715	1.04958	-4.54609	5.47e-06	0.000395878
MEF2C	185.081	-4.75037	0.671383	-7.0755	1.49e-12	1.27e-09
PLK2	3637.41	-4.74312	1.23789	-3.83161	0.000127307	0.00462581
SYTL5	324.581	-4.73139	1.28265	-3.68876	0.00022535	0.00703178
NOX4	731.267	-4.67736	1.19175	-3.92477	8.68e-05	0.00357514
EYA4	30.1493	-4.6386	1.28283	-3.61591	0.000299296	0.0087345
TNFRSF11B	357.429	-4.63824	0.681158	-6.80935	9.8e-12	7.58e-09
CLIP4	138.377	-4.60005	1.23143	-3.73553	0.000187317	0.00610323
SERPINE1	7613.07	-4.59635	1.36343	-3.37117	0.0007485	0.0168515
PTCHD4	235.879	-4.5875	0.892714	-5.13882	2.76e-07	3.35e-05
SYNPO	1867.27	-4.56153	1.44141	-3.16462	0.00155283	0.0282469
PLAU	10117.3	-4.55174	1.24069	-3.66871	0.00024378	0.00740743
COL4A1	59764	-4.54675	1.20934	-3.75969	0.000170125	0.00566826
CAMK2A	111.319	-4.52132	1.41543	-3.19431	0.00140165	0.0264149
FLI1	275.631	-4.50497	1.37894	-3.26699	0.00108698	0.0219917
ADAMTS12	9778.42	-4.48241	1.12125	-3.99768	6.4e-05	0.00282813
CCN2	13360.3	-4.47896	1.1815	-3.79089	0.000150107	0.0051712
SLITRK6	360.392	-4.47752	1.3106	-3.41638	0.000634594	0.0149447
EHF	53.8784	-4.47556	1.50742	-2.96902	0.00298752	0.0456885
BHLHE40	2363.49	-4.47488	1.49956	-2.98412	0.00284396	0.0442436
APLN	958.32	-4.47392	0.920017	-4.86287	1.16e-06	0.000117115
ICAM1	2999.62	-4.46801	1.13152	-3.94868	7.86e-05	0.00333796
WNT8A	42.5549	-4.46713	1.51257	-2.95333	0.00314363	0.0470558
VIM	48774.6	-4.46638	0.896985	-4.97932	6.38e-07	7.19e-05
PCDH19	223.653	-4.45691	0.958873	-4.64807	3.35e-06	0.000266502
ASXL3	209.598	-4.41171	0.619757	-7.11845	1.09e-12	9.84e-10
DPF3	69.7674	-4.40468	1.35891	-3.24133	0.00118972	0.0237446
KCNH1	60.8321	-4.39558	1.42114	-3.09301	0.0019814	0.0337712
FOXL1	69.7042	-4.3899	1.33068	-3.299	0.000970306	0.0201849
MMP14	32643.3	-4.36101	1.27717	-3.41458	0.000638816	0.0150006
HIVEP3	145.664	-4.346	1.1453	-3.79462	0.000147869	0.00512094
THBS3	1960.48	-4.34097	1.13407	-3.82779	0.000129297	0.00463539
DOCK10	478.141	-4.33092	1.06659	-4.06052	4.9e-05	0.00232313
DCLK2	73.8033	-4.3273	0.795913	-5.43691	5.42e-08	9.28e-06
SLC1A4	459.197	-4.32474	1.28526	-3.36489	0.000765755	0.0170675
PCDHGB6	1840.26	-4.31337	0.822823	-5.24216	1.59e-07	2.18e-05
RGS4	122.727	-4.31117	1.37503	-3.13532	0.00171664	0.0303754
DACH1	250.548	-4.30053	0.936839	-4.59047	4.42e-06	0.000332221
ITGA2	3721.49	-4.29785	1.44498	-2.97434	0.0029362	0.0451163
CXCR4	310.499	-4.28745	1.19264	-3.59493	0.000324482	0.00926944
MSX1	94.9736	-4.2819	1.12063	-3.82098	0.000132923	0.00472985
PDGFRB	2916.16	-4.28024	0.832321	-5.14253	2.71e-07	3.31e-05
SOX5	288.558	-4.27732	0.826284	-5.17657	2.26e-07	2.84e-05
DIRAS3	14.0767	-4.27311	1.41975	-3.00976	0.00261454	0.0416325
COL1A1	95556.3	-4.26649	1.39568	-3.05693	0.00223614	0.0370665
BICC1	600.324	-4.26452	1.33307	-3.19902	0.00137896	0.0262003
PCDHA2	28.4246	-4.26275	1.14709	-3.71614	0.000202291	0.00651265
ALPK2	425.458	-4.25523	1.38665	-3.06873	0.00214973	0.0361093
ANTXR2	2191.06	-4.2536	0.9132	-4.65791	3.19e-06	0.000257867
POSTN	202.434	-4.24426	1.07367	-3.95303	7.72e-05	0.00330376
ENC1	7749.24	-4.23568	0.64335	-6.58379	4.59e-11	2.69e-08
ITGA3	6273.02	-4.21161	1.42028	-2.96534	0.00302344	0.0460641
MAP3K7CL	88.2563	-4.20997	1.42035	-2.96403	0.00303643	0.0461016
ADAM19	7156.33	-4.20615	1.14769	-3.66488	0.000247453	0.00749099
DRP2	365.585	-4.17529	0.968071	-4.313	1.61e-05	0.000960768
MAMDC2	5086.89	-4.16837	1.18419	-3.52001	0.000431528	0.0114039
FZD1	540.726	-4.14929	0.73948	-5.61109	2.01e-08	4.13e-06
TGM2	1518.43	-4.1385	1.40477	-2.94603	0.00321881	0.0476103
COL4A2	35077.2	-4.12522	1.11674	-3.69397	0.000220779	0.00693921
CD248	866.779	-4.12301	1.08574	-3.79742	0.000146212	0.00508018
NAIP	79.5532	-4.11892	1.20831	-3.40882	0.00065244	0.0152105
LPCAT2	1905.55	-4.1163	1.17244	-3.5109	0.0004466	0.0116415
MAP1A	2085.88	-4.11162	1.11518	-3.68694	0.000226963	0.00705497
MECOM	151.4	-4.10803	0.61621	-6.6666	2.62e-11	1.85e-08
PCDH10	1095.67	-4.10368	0.688246	-5.96251	2.48e-09	6.95e-07
IGFBP5	11142.8	-4.1011	1.13915	-3.60015	0.000318032	0.00911728
ZFHX4	724.63	-4.09493	0.93956	-4.35835	1.31e-05	0.000808518
BTBD19	188.003	-4.09274	1.0893	-3.75721	0.00017182	0.00571302
HBEGF	673.147	-4.0925	1.29699	-3.15539	0.00160286	0.0289622
WNT7B	146.154	-4.08755	1.018	-4.01528	5.94e-05	0.00269115
DCC	119.836	-4.08746	1.14089	-3.5827	0.000340061	0.00960559
LEF1	355.891	-4.07815	0.550476	-7.4084	1.28e-13	1.48e-10
DUSP4	1936.63	-4.06614	0.684212	-5.9428	2.8e-09	7.58e-07
COL1A2	39663.1	-4.02714	1.07257	-3.75468	0.000173565	0.00575925
KIFC3	342.881	-4.02163	1.05402	-3.81551	0.000135901	0.00479375
ITGA4	1040.99	-4.01753	1.10256	-3.64382	0.000268617	0.00804166
CFAP44	137.871	-4.01641	0.982429	-4.08824	4.35e-05	0.00211791
RAI1	496.082	-4.01471	0.500007	-8.0293	9.8e-16	1.99e-12
CPE	5812.26	-4.01183	0.958076	-4.18738	2.82e-05	0.00151617
KLHDC1	20.1901	-4.01126	1.18951	-3.37219	0.000745739	0.0168294
PTPRE	359.397	-4.00687	1.29166	-3.10211	0.00192145	0.0330269
COL12A1	2028.37	-4.00314	1.15951	-3.45246	0.00055551	0.013563
COL5A2	5820.35	-4.00181	0.963407	-4.15381	3.27e-05	0.00170597
TNFRSF10D	3461.23	-3.99608	1.08951	-3.66779	0.000244656	0.00742016
TBC1D9	508.597	-3.99397	0.814456	-4.90385	9.4e-07	9.77e-05
SH3RF3	127.843	-3.99254	1.31012	-3.04746	0.00230781	0.0379397
F2R	9649.17	-3.99172	1.08468	-3.68009	0.000233155	0.00716975
TNFRSF9	128.917	-3.97902	1.25235	-3.17725	0.00148676	0.0274139
EMX2	49.9643	-3.97208	1.34681	-2.94924	0.00318556	0.0474209
SERPINB8	259.457	-3.96791	1.23709	-3.20744	0.00133922	0.0257467
BCHE	346.839	-3.96483	0.738535	-5.3685	7.94e-08	1.25e-05
SNAI2	765.19	-3.96158	1.13759	-3.48244	0.000496867	0.0126366
SYNM	685.269	-3.95915	0.98166	-4.03312	5.5e-05	0.00255171
RIN2	452.904	-3.95174	0.968694	-4.07945	4.51e-05	0.00218647
LGALS9	64.4362	-3.94913	1.23078	-3.20865	0.0013336	0.0256995
F13A1	246.281	-3.94654	0.629335	-6.27096	3.59e-10	1.57e-07
EGFR	2710.9	-3.9342	1.14762	-3.42813	0.000607753	0.0145199
SCARF1	181.931	-3.93134	1.23327	-3.18774	0.0014339	0.0267431
IFI44L	55.6803	-3.92785	1.28954	-3.04593	0.00231962	0.0380568
GLRB	97.7899	-3.92551	1.09004	-3.60125	0.000316694	0.00909502
DPYD	49.9781	-3.92026	0.892492	-4.39248	1.12e-05	0.000707519
MEIS2	656.108	-3.91855	1.09184	-3.58895	0.000332015	0.00943481
NBPF8	549.979	-3.87508	0.586809	-6.60365	4.01e-11	2.6e-08
IER5L	207.072	-3.83689	0.984788	-3.89616	9.77e-05	0.00389616
TXLNB	25.2734	-3.83656	1.15813	-3.31273	0.000923912	0.0194694
RGS20	145.808	-3.8348	1.03233	-3.71471	0.000203438	0.00652368
VASH1	1263.31	-3.80725	0.725614	-5.24693	1.55e-07	2.14e-05
ZNF503	62.826	-3.80027	1.19783	-3.17262	0.0015107	0.0276666
PCDHGA10	2128.81	-3.79732	0.770873	-4.926	8.39e-07	8.94e-05
ITGA5	6538.08	-3.77969	0.913805	-4.13621	3.53e-05	0.00182456
FRMD6	3558.43	-3.77764	1.10841	-3.40816	0.000654027	0.0152256
HHAT	73.9892	-3.77736	0.784309	-4.81616	1.46e-06	0.000135695
ME3	279.289	-3.76978	0.832161	-4.53011	5.9e-06	0.000417725
COL15A1	53.0219	-3.75967	1.21124	-3.10398	0.00190935	0.0328887
LAPTM5	68.0942	-3.75689	0.936189	-4.01296	6e-05	0.00269515
F3	1100.31	-3.75552	1.27496	-2.94559	0.00322339	0.0476345
LIX1L	440.974	-3.75391	0.708601	-5.29763	1.17e-07	1.72e-05
PLAT	2090.28	-3.75153	1.0945	-3.4276	0.000608936	0.0145199
ST8SIA4	121.904	-3.75116	0.638588	-5.87415	4.25e-09	1.09e-06
STMN2	606.681	-3.74634	1.27825	-2.93084	0.00338048	0.0492827
RFTN2	254.415	-3.74546	0.920335	-4.06967	4.71e-05	0.00224685
DKK2	51.2579	-3.74341	1.14329	-3.27425	0.00105942	0.0217048
CALHM5	122.151	-3.73644	1.19457	-3.12785	0.00176093	0.0308782
GNG11	612.879	-3.73236	0.806499	-4.62786	3.69e-06	0.000286838
GPC6	3346.78	-3.72875	0.927147	-4.02175	5.78e-05	0.00264005
CUBN	72.0842	-3.72288	1.16434	-3.19742	0.00138662	0.0262536
SVIL	6133.79	-3.70726	1.07788	-3.43939	0.00058302	0.0140357
HTRA1	1827.27	-3.70075	1.18936	-3.11155	0.00186105	0.0322277
ACVRL1	90.6633	-3.70054	1.26333	-2.92918	0.00339854	0.0494128
NPAS3	39.8075	-3.69953	1.06037	-3.48892	0.000484981	0.0124121
UNC5C	579.188	-3.69473	1.21028	-3.05278	0.00226729	0.0374634
PCDHGC4	341.571	-3.66605	0.982797	-3.73022	0.00019131	0.00619601
BAALC	202.231	-3.65786	1.13785	-3.21471	0.00130577	0.0253136
MVP	579.757	-3.65496	1.22378	-2.98661	0.00282085	0.0439685
EFEMP1	4108.43	-3.6412	1.04774	-3.4753	0.000510285	0.012837
LYST	122.2	-3.64087	0.966559	-3.76684	0.000165327	0.00557281
NTM	1878.21	-3.63889	1.12225	-3.24249	0.0011849	0.0237067
COL11A1	3622.88	-3.62105	0.746853	-4.84841	1.24e-06	0.00012239
KIF26B	312.604	-3.61363	0.965108	-3.74427	0.000180916	0.00591844
PCDHGC5	58.2241	-3.60823	0.760229	-4.74623	2.07e-06	0.000184762
EPHA2	2853.72	-3.59894	0.858463	-4.19231	2.76e-05	0.00149347
WNT5A	2061.67	-3.57653	1.14934	-3.1118	0.0018595	0.0322277
NAV3	593.726	-3.57417	1.17947	-3.03031	0.00244302	0.0394825
PWWP3B	273.196	-3.56035	0.779435	-4.56786	4.93e-06	0.000363402
MGLL	160.057	-3.55665	1.20425	-2.95342	0.00314271	0.0470558
ZNF469	271.528	-3.54531	1.10104	-3.21996	0.00128208	0.0249436
ZFPM2	105.598	-3.54493	1.01405	-3.49581	0.000472634	0.0121923
WLS	3367.48	-3.54451	1.1593	-3.05747	0.00223216	0.0370665
ITGB8	938.947	-3.54383	1.18247	-2.99698	0.00272666	0.042788
GRIA3	310.366	-3.54368	0.912998	-3.88137	0.00010387	0.004071
GCNT4	728.493	-3.53699	0.789371	-4.48078	7.44e-06	0.000503607
LPAR6	504.65	-3.53154	0.541758	-6.51867	7.09e-11	3.84e-08
COL25A1	926.914	-3.52562	0.920331	-3.83082	0.000127719	0.00462581
PROS1	1396.73	-3.52241	0.672419	-5.23841	1.62e-07	2.21e-05
CDKN1A	2958.72	-3.51588	1.03888	-3.38429	0.000713624	0.0162859
ARID5B	448.872	-3.515	0.859448	-4.08984	4.32e-05	0.00211159
S1PR3	1383	-3.50472	0.436013	-8.03812	9.12e-16	1.99e-12
TNS1	1617.69	-3.50388	0.744898	-4.70383	2.55e-06	0.000217393
FBN2	9361.21	-3.49231	0.782823	-4.46117	8.15e-06	0.000544304
FAT4	833.251	-3.48785	0.69425	-5.02392	5.06e-07	5.79e-05
CLEC11A	111.194	-3.4872	0.616123	-5.65992	1.51e-08	3.32e-06
COPZ2	46.7853	-3.48319	1.15386	-3.01873	0.00253839	0.0405791
ZNF703	153.922	-3.47905	1.14147	-3.04786	0.00230477	0.0379283
FKBP9	2086.11	-3.47743	0.90619	-3.83742	0.000124336	0.00457478
ST8SIA2	477.746	-3.46931	0.710547	-4.88259	1.05e-06	0.000107488
NBPF20	213.889	-3.45064	0.824803	-4.1836	2.87e-05	0.00153656
CAV1	2025.09	-3.44973	1.1639	-2.96394	0.00303726	0.0461016
HEG1	2726.99	-3.44784	0.854046	-4.03706	5.41e-05	0.00251972
SLC6A1	153.197	-3.4462	0.951824	-3.62063	0.000293892	0.00860775
NTN1	934.846	-3.44269	1.15721	-2.975	0.00292992	0.0450625
FAR2P4	30.2664	-3.44121	1.02128	-3.36953	0.000752978	0.0168522
MDGA1	163.518	-3.42971	1.06297	-3.22655	0.00125294	0.0246737
NKD1	807.11	-3.42945	0.641435	-5.34652	8.97e-08	1.38e-05
TGFBR2	1257.2	-3.41174	0.98989	-3.44659	0.000567713	0.0137488
PDGFB	845.017	-3.4095	1.09957	-3.10077	0.00193021	0.0331074
LOXL2	10450.2	-3.40399	0.958004	-3.55321	0.00038056	0.0104661
C2orf27A	90.6604	-3.40132	1.11288	-3.05632	0.00224071	0.0370665
PCDHA7	296.164	-3.3899	0.961185	-3.5268	0.000420622	0.0111885
ISLR2	24.1941	-3.38664	1.03624	-3.26819	0.00108239	0.0219517
EPHA7	1007.99	-3.38165	0.990758	-3.41319	0.000642062	0.0150333
CNTNAP3P2	53.5738	-3.37181	0.79788	-4.22597	2.38e-05	0.00134511
MEOX1	43.0982	-3.35324	1.12675	-2.97604	0.00291993	0.0449941
ADAM9	5229.73	-3.35144	1.00782	-3.32543	0.000882813	0.0187739
WNT5B	103.555	-3.34965	0.706765	-4.73941	2.14e-06	0.000188212
SOX9	1086.43	-3.34116	0.638808	-5.23031	1.69e-07	2.27e-05
AFF3	265.039	-3.31659	0.592524	-5.5974	2.18e-08	4.33e-06
PRTG	10302.1	-3.30301	1.02371	-3.22651	0.0012531	0.0246737
RGL1	427.527	-3.29583	0.546275	-6.03327	1.61e-09	5.01e-07
KIAA1549L	955.351	-3.27391	1.11404	-2.93878	0.00329512	0.0484299
FAM13C	90.9875	-3.26454	0.675334	-4.83397	1.34e-06	0.000127745
AC006453.2	246.839	-3.24868	0.954813	-3.40243	0.000667907	0.01546
NCAM1	1351.7	-3.24555	0.770453	-4.21252	2.53e-05	0.0013985
CNTNAP3B	811.978	-3.24358	0.573685	-5.65394	1.57e-08	3.39e-06
SCD5	313.107	-3.23386	0.506226	-6.38817	1.68e-10	7.78e-08
ECE1	9034.77	-3.22331	1.01115	-3.18777	0.00143374	0.0267431
CRIP2	131.393	-3.22096	1.01779	-3.16467	0.0015526	0.0282469
MXRA5	1361.56	-3.20886	0.81842	-3.9208	8.83e-05	0.00361621
CADM1	7070.22	-3.20572	0.858874	-3.73246	0.000189617	0.00616577
CCDC85A	45.2246	-3.19695	1.05162	-3.04003	0.00236552	0.0386146
ADAMTS6	349.959	-3.19603	0.51776	-6.17281	6.71e-10	2.66e-07
RBM24	207.288	-3.18848	0.747291	-4.26671	1.98e-05	0.00114958
ITPRIPL2	837.285	-3.1813	1.07985	-2.94606	0.00321846	0.0476103
STARD13	394.591	-3.18089	1.08215	-2.93941	0.00328841	0.0484299
SLIT2	906.621	-3.14342	0.896725	-3.50545	0.000455838	0.0118266
LIPG	1246.85	-3.14339	0.989804	-3.17577	0.00149441	0.0274924
IL6ST	4996.03	-3.14144	1.00051	-3.13985	0.00169035	0.0300083
DLC1	666.707	-3.1373	0.949636	-3.30369	0.000954213	0.019964
GRK5	237.24	-3.13407	0.519818	-6.02916	1.65e-09	5.05e-07
PKNOX2	425.465	-3.13401	0.740582	-4.23182	2.32e-05	0.00132909
SMARCD3	391.602	-3.13204	0.668925	-4.68219	2.84e-06	0.000234967
COLEC12	1478.86	-3.12819	0.982956	-3.18243	0.00146044	0.0271756
MBNL2	534.866	-3.12159	0.75688	-4.12429	3.72e-05	0.00190955
ITGB1	67297.8	-3.11022	0.987113	-3.15082	0.00162812	0.029257
SULF1	679.941	-3.10313	0.560721	-5.53417	3.13e-08	5.83e-06
CHRD	71.3341	-3.0973	1.03607	-2.98946	0.00279469	0.0436866
EGFLAM	39.9774	-3.09481	0.826487	-3.74453	0.00018073	0.00591844
PIEZO2	888.618	-3.0882	0.870547	-3.54743	0.000389012	0.0106086
SYTL2	694.329	-3.08248	0.759136	-4.06051	4.9e-05	0.00232313
PXDC1	393.312	-3.07758	1.03263	-2.98034	0.00287928	0.0445794
RGS3	1445.54	-3.07409	0.967355	-3.17783	0.00148383	0.0273961
MN1	1268.95	-3.06701	0.573698	-5.34603	8.99e-08	1.38e-05
FRMD4B	817.697	-3.05604	0.788724	-3.87466	0.000106772	0.00411517
PCDHGC3	2069.32	-3.05409	0.504168	-6.05768	1.38e-09	4.57e-07
KIFAP3	984.787	-3.04105	1.02194	-2.97575	0.0029227	0.0449941
SETD7	1059.29	-3.03005	0.798565	-3.79437	0.000148017	0.00512094
CPQ	220.189	-3.02944	0.945001	-3.20576	0.00134708	0.025867
LOXL1	1048.23	-3.02414	0.858068	-3.52437	0.000424499	0.0112548
SMOC1	227.529	-3.02293	0.903756	-3.34485	0.000823272	0.0179493
DCBLD2	9357.01	-3.02205	0.964197	-3.13426	0.00172287	0.0304524
PALM2-AKAP2	803.397	-3.00617	0.826345	-3.63791	0.000274859	0.00813843
AC112128.1	59.185	-2.98782	0.986376	-3.02909	0.00245294	0.0395656
SULF2	5177.48	-2.96484	0.92568	-3.20287	0.00136063	0.0260043
AC080038.1	3125.17	-2.95901	0.936326	-3.16024	0.0015764	0.0286436
CSRP1	3380.07	-2.95409	0.917281	-3.22049	0.00127973	0.0249279
ANKRD44	109.607	-2.95187	0.839796	-3.51498	0.00043979	0.0115436
EFNB2	3664.41	-2.94563	0.473028	-6.22717	4.75e-10	2.03e-07
PALLD	5744.96	-2.94224	0.801933	-3.66894	0.000243563	0.00740743
ARHGAP31	698.929	-2.9393	1.00238	-2.93231	0.00336451	0.0491145
PCDHGB4	1196.07	-2.93778	0.769412	-3.81821	0.000134421	0.00476169
PON2	4443.15	-2.92776	0.865934	-3.38105	0.000722105	0.0164563
PLXND1	4371.69	-2.92503	0.874258	-3.34573	0.000820674	0.0179223
RHOB	1527.97	-2.92438	0.669444	-4.36837	1.25e-05	0.000784204
SUSD6	671.85	-2.91249	0.974872	-2.98756	0.00281214	0.0438749
FKBP7	798.828	-2.91076	0.620479	-4.69115	2.72e-06	0.00022723
IP6K3	88.5381	-2.90555	0.774195	-3.75299	0.000174736	0.00577776
TANC1	1975.18	-2.90208	0.869489	-3.33768	0.0008448	0.0181319
NCALD	378.792	-2.90029	0.4793	-6.05109	1.44e-09	4.63e-07
SMPD1	295.92	-2.89592	0.935415	-3.09587	0.00196237	0.0335173
PYGO1	232.94	-2.89218	0.558268	-5.18063	2.21e-07	2.8e-05
ATP7A	595.395	-2.88973	0.853174	-3.38703	0.00070653	0.0161695
CUEDC1	454.285	-2.87977	0.514569	-5.59648	2.19e-08	4.33e-06
SHC3	405.462	-2.87871	0.838913	-3.43148	0.000600302	0.0143665
TMEM88	114.92	-2.87213	0.631063	-4.55126	5.33e-06	0.000388011
JCAD	955.293	-2.86361	0.778173	-3.67992	0.000233306	0.00716975
CAPN2	6691.57	-2.8553	0.921413	-3.09883	0.00194287	0.0332191
OAF	132.135	-2.84821	0.771223	-3.69311	0.000221528	0.00693921
TSHZ1	87.9763	-2.83907	0.829077	-3.42437	0.000616232	0.0146398
RTL5	289.453	-2.82799	0.776477	-3.64208	0.000270441	0.00808134
KIAA0895	87.3007	-2.82586	0.67658	-4.17668	2.96e-05	0.00157365
PTPRM	1566.46	-2.82262	0.818681	-3.44776	0.000565256	0.0137098
PHC2	1791.34	-2.81492	0.604949	-4.65314	3.27e-06	0.000261304
CD82	703.711	-2.8039	0.895411	-3.13141	0.0017397	0.0306497
PHLDB2	2748.43	-2.80355	0.739194	-3.79271	0.00014901	0.00514434
ELOVL2	251.899	-2.80274	0.58322	-4.80562	1.54e-06	0.000141286
TMEM169	275.755	-2.79892	0.521172	-5.37043	7.85e-08	1.25e-05
PCDH9	128.01	-2.79351	0.643456	-4.34142	1.42e-05	0.000857092
CCDC80	1359.92	-2.78971	0.688361	-4.05269	5.06e-05	0.00237225
CHST3	1128.99	-2.78183	0.941835	-2.95362	0.00314067	0.0470558
ARHGAP6	64.4331	-2.78116	0.776722	-3.58063	0.000342761	0.00960559
LSP1P4	194.453	-2.78012	0.94799	-2.93265	0.00336087	0.0491145
SIRPA	954.74	-2.75756	0.851429	-3.23875	0.00120056	0.023873
ADAMTS1	908.358	-2.75711	0.886514	-3.11006	0.0018705	0.0323568
AP000295.1	132.602	-2.75613	0.921065	-2.99233	0.00276857	0.0433862
SORCS2	280.667	-2.75542	0.940361	-2.93017	0.00338773	0.0492999
CORO2B	500.636	-2.75459	0.908582	-3.03175	0.00243144	0.0394024
AL035078.4	687.967	-2.75211	0.638308	-4.31157	1.62e-05	0.000962982
NBPF15	1131.34	-2.74264	0.702534	-3.90393	9.46e-05	0.00382015
ANGPT1	71.8138	-2.73726	0.821602	-3.33161	0.000863437	0.0184587
METRN	157.778	-2.73668	0.671886	-4.07313	4.64e-05	0.0022202
FLNC	4174.58	-2.72706	0.889772	-3.0649	0.0021774	0.0364232
YAF2	242.658	-2.72481	0.522339	-5.21656	1.82e-07	2.39e-05
PCDH17	77.794	-2.67218	0.891273	-2.99816	0.00271614	0.0426642
ROBO2	498.262	-2.67125	0.836391	-3.19379	0.0014042	0.0264322
PRR5L	442.946	-2.67089	0.809308	-3.30022	0.000966102	0.0201232
MEGF9	456.413	-2.66372	0.665472	-4.00275	6.26e-05	0.00279103
ACTA2	612.278	-2.66342	0.617053	-4.31636	1.59e-05	0.000949736
LRP12	1417.57	-2.66288	0.73541	-3.62095	0.000293518	0.00860775
KIRREL1	5444.69	-2.64292	0.598147	-4.41851	9.94e-06	0.00064248
SIK1B	248.509	-2.63915	0.814698	-3.23941	0.00119776	0.0238544
SIK1	422.337	-2.63144	0.702641	-3.74508	0.000180339	0.00591844
INPP4B	137.599	-2.63083	0.818739	-3.21327	0.00131233	0.0253907
TIPARP	1054.94	-2.62766	0.889692	-2.95345	0.00314241	0.0470558
SUN2	968.704	-2.62204	0.793708	-3.30353	0.000954766	0.019964
SSH1	2613.21	-2.621	0.87043	-3.01116	0.00260253	0.0414946
FOXK1	491.06	-2.61169	0.675265	-3.86766	0.000109886	0.0041953
PNMA2	757.105	-2.60921	0.492919	-5.29338	1.2e-07	1.74e-05
ZNF516	933.62	-2.60198	0.471956	-5.51318	3.52e-08	6.42e-06
ZNF436	119.25	-2.60096	0.679429	-3.82815	0.000129107	0.00463539
ZBTB20	227.424	-2.59114	0.800771	-3.23581	0.00121299	0.0240612
CBX8	51.6416	-2.59101	0.768074	-3.37338	0.000742501	0.0168031
CPED1	37.0003	-2.58637	0.865487	-2.98834	0.00280501	0.0438056
MDFIC	769.395	-2.58549	0.592248	-4.36556	1.27e-05	0.000788297
MAF	1049.13	-2.56584	0.745179	-3.44325	0.000574764	0.0138781
NLRP1	111.967	-2.56501	0.596515	-4.29999	1.71e-05	0.00100054
PCDHA10	797.467	-2.56369	0.784038	-3.26985	0.00107603	0.0218991
NCKAP5	118.157	-2.56001	0.721033	-3.55047	0.000384539	0.0105397
NBPF9	1137.68	-2.55925	0.532403	-4.80697	1.53e-06	0.000141272
PDE10A	384.446	-2.55891	0.533994	-4.79201	1.65e-06	0.000148844
STRA6	563.64	-2.55126	0.715863	-3.56389	0.000365393	0.0101522
SEMA5A	1690.17	-2.54834	0.528237	-4.82424	1.41e-06	0.000131058
EFNA5	814.005	-2.53169	0.560904	-4.51359	6.37e-06	0.000443871
FAT1	18455.1	-2.52209	0.860716	-2.93023	0.00338717	0.0492999
TTC3	5004.21	-2.49312	0.516693	-4.82515	1.4e-06	0.000131058
ZFHX3	343.326	-2.47901	0.83668	-2.96291	0.00304742	0.0461372
TTLL3	643.954	-2.47622	0.718209	-3.44777	0.00056524	0.0137098
NIN	1797.08	-2.47484	0.560687	-4.41394	1.02e-05	0.000652819
RGMB	1252.56	-2.46635	0.463616	-5.31982	1.04e-07	1.56e-05
FRMD4A	2881.61	-2.46566	0.699073	-3.52705	0.000420223	0.0111885
HMCN1	1356.61	-2.46407	0.64043	-3.84753	0.000119315	0.00447113
NRG1	333.034	-2.45402	0.578792	-4.2399	2.24e-05	0.00128667
ASAP2	2297.19	-2.45065	0.780231	-3.14093	0.00168414	0.0299637
SOAT1	850.059	-2.4395	0.829973	-2.93925	0.00329003	0.0484299
MBNL1	909.06	-2.4378	0.742663	-3.28251	0.00102886	0.0211856
COLGALT2	244.388	-2.43424	0.64676	-3.76374	0.000167388	0.00560008
PLEKHG1	299.626	-2.42972	0.531786	-4.56899	4.9e-06	0.000363113
RAB32	249.165	-2.42218	0.740599	-3.27057	0.0010733	0.0218991
RUSC2	545.435	-2.42127	0.749308	-3.23134	0.0012321	0.0244104
PAM	4460.93	-2.41333	0.646677	-3.73189	0.000190049	0.00616749
AL096711.2	609.831	-2.41134	0.803368	-3.00154	0.00268616	0.0423573
CCDC146	116.857	-2.38848	0.58524	-4.08119	4.48e-05	0.0021767
RHOBTB1	1173.58	-2.38751	0.738984	-3.2308	0.00123445	0.0244271
ITPKB	516.261	-2.38232	0.659428	-3.61271	0.000303015	0.00880839
CEP112	315.903	-2.37817	0.479096	-4.96388	6.91e-07	7.68e-05
RCAN1	654.47	-2.37076	0.806957	-2.9379	0.00330448	0.0484727
LRRN2	92.0695	-2.3706	0.706741	-3.35426	0.000795766	0.0174961
KIAA0408	298.118	-2.36044	0.752426	-3.1371	0.00170627	0.0302248
GYPC	559.448	-2.35936	0.699109	-3.37482	0.00073865	0.0167393
ST8SIA1	100.55	-2.35826	0.705569	-3.34236	0.0008307	0.0180195
PCDHB10	248.434	-2.35364	0.712862	-3.30168	0.000961087	0.0200652
TRPC4	229.638	-2.33639	0.795322	-2.93766	0.00330699	0.0484727
CERCAM	413.942	-2.3347	0.762971	-3.06001	0.00221326	0.036871
CNTNAP1	972.617	-2.33323	0.681989	-3.42122	0.000623418	0.0147889
GPR161	1006.02	-2.32692	0.573371	-4.05831	4.94e-05	0.00233831
NEDD9	1030.04	-2.31609	0.692495	-3.34456	0.000824126	0.0179493
SEMA3A	2567.54	-2.31402	0.555778	-4.16356	3.13e-05	0.00165062
NID1	5314.02	-2.31377	0.677886	-3.41321	0.000642019	0.0150333
ARHGEF17	1070.17	-2.30973	0.647126	-3.56922	0.000358049	0.00998232
PDGFRA	322.455	-2.29474	0.505505	-4.5395	5.64e-06	0.000404026
NRIP1	2429.02	-2.29433	0.497122	-4.61522	3.93e-06	0.000299134
SDK2	1422.17	-2.2917	0.723169	-3.16897	0.00152982	0.0279536
PCDHGB7	983.13	-2.29116	0.643843	-3.55856	0.000372892	0.01029
DCHS1	1238.46	-2.28197	0.758413	-3.00888	0.00262212	0.0416714
EFNB1	800.129	-2.27707	0.697847	-3.263	0.00110241	0.0222207
VGLL3	593.955	-2.26567	0.540797	-4.1895	2.8e-05	0.0015071
AC007950.1	992.958	-2.2643	0.616566	-3.67244	0.000240247	0.00734917
EPHB3	146.342	-2.2564	0.581166	-3.88255	0.000103368	0.00406114
EDEM3	1589.35	-2.25082	0.743071	-3.02907	0.00245304	0.0395656
TNRC18	848.043	-2.24926	0.506398	-4.44169	8.93e-06	0.000586341
SPRY2	2315.83	-2.24731	0.672522	-3.34162	0.0008329	0.0180195
SHANK1	120.853	-2.24642	0.593698	-3.78378	0.000154462	0.00526535
PDE4D	216.736	-2.24225	0.737546	-3.04015	0.00236459	0.0386146
SLC35D1	411.948	-2.23494	0.629997	-3.54754	0.000388852	0.0106086
BMPR1B	124.763	-2.23289	0.653152	-3.41865	0.000629336	0.0149075
GALNT10	1255.43	-2.22867	0.760072	-2.93218	0.00336591	0.0491145
ZCCHC24	695.452	-2.21947	0.578779	-3.83475	0.000125692	0.00460378
FAM89B	207.209	-2.20933	0.598503	-3.69142	0.000223001	0.0069719
MAP1B	7574.43	-2.20579	0.624537	-3.53188	0.000412611	0.0110845
SLFN12	578.319	-2.19488	0.616538	-3.56	0.000370851	0.0102512
PDLIM7	1668.47	-2.19218	0.727378	-3.01382	0.00257984	0.0412013
PRKCA	1453.53	-2.17962	0.627995	-3.47076	0.000518985	0.0130177
NFIC	286.877	-2.17825	0.493658	-4.41246	1.02e-05	0.000652882
FBXL17	222.308	-2.16274	0.615823	-3.51194	0.00044484	0.0116232
PARVA	1604.37	-2.14283	0.664597	-3.22425	0.00126303	0.0247213
ADCY6	1717.03	-2.14028	0.543818	-3.93566	8.3e-05	0.00346077
CD99L2	879.395	-2.13588	0.506494	-4.21699	2.48e-05	0.00137581
FAM167A	119.063	-2.12932	0.597995	-3.56076	0.000369778	0.010239
BCORL1	674.07	-2.11753	0.635401	-3.33259	0.000860406	0.0184181
EMILIN1	112.908	-2.11406	0.698676	-3.02581	0.00247969	0.0398766
WNT2B	105.793	-2.10989	0.630568	-3.34602	0.000819812	0.0179223
TSPAN11	373.679	-2.07659	0.657682	-3.15744	0.00159163	0.0288234
ANKRD36C	226.534	-2.07639	0.612821	-3.38825	0.000703398	0.0161433
ZNF518B	1255.89	-2.06931	0.430685	-4.80469	1.55e-06	0.000141286
H6PD	919.463	-2.06552	0.53093	-3.89037	0.000100091	0.00397084
OXSM	110.059	-2.06379	0.597933	-3.45154	0.000557388	0.0135798
ARSB	899.97	-2.05416	0.65774	-3.12306	0.00178984	0.0312279
DENND2A	833.813	-2.05177	0.649426	-3.15935	0.00158119	0.0286962
ZNF862	220.245	-2.04979	0.531014	-3.86015	0.000113316	0.004306
ZNF521	909.859	-2.04726	0.591674	-3.46011	0.000539951	0.0133172
FZD2	726.872	-2.04494	0.515287	-3.96856	7.23e-05	0.00315399
LRP4	1154.46	-2.03878	0.530329	-3.84437	0.000120861	0.00450826
NOTCH2	6937.37	-2.03702	0.605802	-3.36252	0.000772335	0.017167
JUN	879.375	-2.03045	0.660404	-3.07456	0.00210817	0.0354851
SMYD2	523.158	-2.02867	0.635002	-3.19475	0.00139953	0.0264056
ASXL1	2191.61	-2.02802	0.554234	-3.65914	0.000253061	0.00764649
NRP2	3928.32	-2.023	0.433271	-4.66914	3.02e-06	0.000246621
TCAF1P1	95.2006	-2.02222	0.653283	-3.09547	0.00196498	0.0335267
LIG4	523.293	-2.01753	0.639963	-3.15257	0.00161838	0.0291775
MCHR1	279.892	-2.00876	0.622775	-3.22549	0.00125756	0.0246737
KDM6B	634.524	-1.99316	0.575304	-3.46453	0.000531149	0.0131982
WIPF1	799.578	-1.97768	0.617066	-3.20498	0.00135072	0.0259063
SCML1	192.934	-1.97673	0.572001	-3.45582	0.000548628	0.0134675
DAB2	601.23	-1.96979	0.561086	-3.51067	0.000446976	0.0116415
SPHK1	125.903	-1.96946	0.642048	-3.06747	0.00215882	0.036187
C5orf24	1934.88	-1.96735	0.584544	-3.36561	0.000763738	0.017046
FBRS	657.308	-1.95785	0.664344	-2.94704	0.00320836	0.0476103
COL4A5	2410.07	-1.95384	0.620108	-3.15081	0.00162819	0.029257
RNF217	688.069	-1.9528	0.57449	-3.39919	0.000675848	0.0156215
MEX3B	511.114	-1.95272	0.500919	-3.89827	9.69e-05	0.00388146
C17orf51	350.971	-1.94806	0.496097	-3.92677	8.61e-05	0.00356366
CAMK2D	956.896	-1.94307	0.511566	-3.79828	0.000145703	0.00507335
ADGRL3	951.526	-1.94233	0.438671	-4.42776	9.52e-06	0.00062047
SATB2	147.652	-1.92876	0.572198	-3.37079	0.000749524	0.0168515
C1QTNF6	562.315	-1.92782	0.630771	-3.05628	0.00224099	0.0370665
PROX1	92.4146	-1.92668	0.620676	-3.10417	0.00190816	0.0328887
COMMD3	257.273	-1.92397	0.537143	-3.58187	0.000341147	0.00960559
ZNF800	274.917	-1.92236	0.634297	-3.0307	0.0024399	0.0394714
ANGPTL2	811.33	-1.91621	0.517204	-3.70494	0.000211443	0.00672722
LPIN1	578.548	-1.91418	0.466667	-4.1018	4.1e-05	0.00205299
NBPF14	1008.95	-1.91034	0.496599	-3.84685	0.000119646	0.00447322
SULT1C4	416.692	-1.9094	0.565647	-3.3756	0.000736557	0.0167152
GSTM3	155.709	-1.90787	0.564837	-3.37774	0.000730846	0.0166088
OPN3	719.014	-1.90598	0.459359	-4.14921	3.34e-05	0.00173506
FJX1	376.892	-1.89572	0.619944	-3.05789	0.00222902	0.0370575
CPNE8	394.742	-1.89015	0.553053	-3.41766	0.000631615	0.0149396
IGDCC4	1033.41	-1.87892	0.567099	-3.31321	0.000922308	0.0194608
BTG2	692.07	-1.86861	0.551671	-3.38719	0.00070612	0.0161695
SPRY1	1021.19	-1.85403	0.47082	-3.93788	8.22e-05	0.00345813
TMEM170B	457.276	-1.85101	0.529894	-3.49317	0.000477317	0.0122547
HS6ST2	799.382	-1.85065	0.469982	-3.9377	8.23e-05	0.00345813
B3GNT5	691.85	-1.84223	0.598821	-3.07643	0.00209494	0.0354458
NOTCH2NLA	152.421	-1.84177	0.62718	-2.93658	0.00331848	0.0485972
MTSS1	457.975	-1.84008	0.528997	-3.47843	0.000504365	0.0127364
PYROXD2	223.433	-1.83634	0.526527	-3.48766	0.000487276	0.0124512
ZNF70	153.081	-1.82664	0.558506	-3.27058	0.00107327	0.0218991
PABPC4L	127.635	-1.8263	0.588879	-3.10132	0.00192658	0.0330802
EPHA4	618.449	-1.82601	0.526246	-3.46989	0.000520675	0.0130177
ZNF704	547.334	-1.8247	0.550353	-3.31551	0.000914763	0.0193772
COL4A6	989.979	-1.81582	0.573684	-3.1652	0.00154978	0.0282469
STOX2	352.538	-1.80985	0.57291	-3.15905	0.00158284	0.0286962
PIK3R3	975.189	-1.79269	0.462573	-3.87548	0.000106414	0.00411517
TMSB15B	394.467	-1.78234	0.465263	-3.83082	0.000127717	0.00462581
MAML3	601.108	-1.77002	0.501597	-3.52876	0.000417508	0.0111422
CAP2	1241.39	-1.76941	0.491231	-3.602	0.000315782	0.00909502
ODF2	1459.44	-1.76862	0.442354	-3.99819	6.38e-05	0.00282813
ADAMTS10	266.703	-1.7669	0.556019	-3.17777	0.00148411	0.0273961
NBPF10	206.523	-1.76079	0.586908	-3.00011	0.00269878	0.0424499
CNTNAP3	627.051	-1.75087	0.593784	-2.94866	0.00319158	0.0474671
CALCRL	136.058	-1.7421	0.583384	-2.9862	0.00282469	0.0439859
SLC9B2	264.125	-1.74088	0.560693	-3.10487	0.00190364	0.03286
ZSWIM6	1025.49	-1.73592	0.52931	-3.27959	0.00103959	0.0213524
ARL2BP	1262.07	-1.73148	0.571951	-3.02731	0.00246738	0.0397179
TGFBR1	3159.46	-1.71959	0.476181	-3.6112	0.000304784	0.00883112
CMTM3	1203.11	-1.71327	0.511598	-3.34885	0.000811482	0.0177763
S100A4	314.266	-1.70868	0.507007	-3.37013	0.00075132	0.0168515
NBPF26	340.772	-1.69887	0.56574	-3.00291	0.0026741	0.0422081
ADGRG1	281.302	-1.69756	0.52628	-3.22559	0.00125712	0.0246737
B3GLCT	490.77	-1.69326	0.559669	-3.02546	0.00248252	0.0398825
ZNF624	134.512	-1.69195	0.572075	-2.95757	0.00310073	0.0466288
FYTTD1	1452.09	-1.69159	0.48761	-3.46914	0.000522137	0.0130341
ARL4C	1322.54	-1.68864	0.505443	-3.34091	0.000835032	0.0180255
PCSK6	234.829	-1.6789	0.558297	-3.00718	0.00263679	0.0418636
ELK3	1363.47	-1.67766	0.481525	-3.48406	0.000493862	0.0125799
TEAD1	3165.04	-1.66053	0.428725	-3.87318	0.000107425	0.00413051
STK40	982.809	-1.65637	0.474003	-3.49443	0.000475082	0.0122166
KLF3	1396.09	-1.65228	0.431866	-3.8259	0.000130293	0.00465667
LSAMP	949.601	-1.64806	0.457456	-3.60266	0.000314977	0.00909399
ULK2	568.552	-1.64594	0.445003	-3.69872	0.000216692	0.00684054
SLC44A5	237.023	-1.6325	0.551232	-2.96156	0.00306088	0.0462439
GNG12	1720.15	-1.63032	0.549412	-2.96739	0.0030034	0.0458449
APLP1	563.915	-1.61456	0.449022	-3.59573	0.000323488	0.00925736
TCHP	407.33	-1.61383	0.546601	-2.95248	0.00315232	0.047099
ZFYVE16	1889.28	-1.61332	0.482915	-3.34079	0.000835396	0.0180255
ASIC1	222.261	-1.6078	0.51395	-3.12832	0.00175808	0.0308782
PIK3R1	819.019	-1.60371	0.442731	-3.6223	0.00029199	0.00858732
MDFI	728.082	-1.58629	0.503244	-3.15213	0.00162085	0.0291897
GPSM1	295.458	-1.58397	0.475576	-3.33064	0.000866466	0.0184991
AGAP3	712.059	-1.58043	0.515067	-3.06839	0.00215216	0.0361126
PTPRD	1529.03	-1.578	0.484092	-3.2597	0.00111528	0.0223968
SMTN	468.029	-1.57785	0.525952	-2.99999	0.00269988	0.0424499
TPBG	750.488	-1.55427	0.455739	-3.41045	0.000648561	0.0151514
NCOA6	1251.09	-1.54257	0.444524	-3.47016	0.000520156	0.0130177
HMGA2	16505.4	-1.53232	0.433667	-3.5334	0.000410255	0.0110395
NETO2	1066.51	-1.53022	0.441381	-3.46688	0.000526531	0.0131236
PCBP4	665.93	-1.52766	0.489846	-3.11865	0.00181679	0.0316301
STARD9	657.627	-1.51816	0.46432	-3.26965	0.00107681	0.0218991
DDHD2	1131.78	-1.48901	0.467717	-3.18356	0.00145475	0.0271008
ZADH2	366.998	-1.48801	0.473429	-3.14306	0.00167194	0.0298392
PRDM2	1364.74	-1.48599	0.495125	-3.00124	0.00268885	0.0423585
AMOTL1	2604.53	-1.48576	0.49655	-2.99216	0.00277013	0.0433862
ANKRD36	686.141	-1.47301	0.497162	-2.96284	0.00304814	0.0461372
MAGED2	4964.78	-1.4673	0.496541	-2.95505	0.00312622	0.0469686
RALGDS	1064.6	-1.46539	0.483334	-3.03184	0.00243069	0.0394024
EFR3B	497.73	-1.45611	0.453549	-3.21048	0.00132515	0.025567
CPXM1	2502.32	-1.4507	0.463041	-3.13298	0.00173038	0.0305187
FBLN2	1007.57	-1.45067	0.493798	-2.93778	0.00330572	0.0484727
CENPBD1P1	1052.52	-1.44604	0.466607	-3.09905	0.00194145	0.0332191
SDC3	2655.17	-1.43121	0.424802	-3.36912	0.000754087	0.0168537
RPS6KA3	1186.85	-1.42236	0.47742	-2.97926	0.00288946	0.0446878
RBMS1	4497.2	-1.39181	0.45609	-3.05162	0.00227607	0.0375702
TMEM109	1158.24	-1.38342	0.446371	-3.09926	0.00194004	0.0332191
AGO4	827.216	-1.32747	0.450564	-2.94624	0.00321661	0.0476103
TCAF1	4317.91	-1.31475	0.413623	-3.17863	0.00147973	0.0273776
RABGAP1L	2486.78	1.38205	0.443337	3.11739	0.0018246	0.031732
HAPLN3	651.203	1.45493	0.47298	3.07608	0.00209741	0.0354507
CAMSAP3	320.098	1.49317	0.501584	2.97691	0.00291167	0.0449094
TLE1	1277.77	1.49407	0.496883	3.00689	0.00263939	0.0418638
ZNF578	336.285	1.49681	0.471429	3.17505	0.00149813	0.0275296
CGN	1293.03	1.50349	0.472947	3.17898	0.00147797	0.0273761
USP28	2871.56	1.51541	0.433472	3.49599	0.000472302	0.0121923
SCAMP5	1073.9	1.52492	0.453737	3.36079	0.000777186	0.0172041
PHC1P1	1006.06	1.54235	0.448983	3.4352	0.000592107	0.0141913
LZTS3	680.124	1.5528	0.447462	3.47023	0.000520014	0.0130177
PALM3	360.123	1.56087	0.501026	3.11535	0.00183725	0.0319178
ATCAY	905.104	1.56445	0.475862	3.2876	0.00101045	0.020886
SIRT1	2469.03	1.59364	0.492464	3.23606	0.00121192	0.0240612
DBNDD2	477.58	1.5947	0.451653	3.53081	0.000414293	0.0110997
DMKN	1943.6	1.59568	0.544068	2.93286	0.00335854	0.0491145
GSE1	1951.81	1.61121	0.467727	3.44477	0.000571555	0.0138212
PCK2	653.617	1.61939	0.48149	3.36329	0.000770185	0.0171427
DNAJA4	216.498	1.62132	0.518552	3.12664	0.00176818	0.0309497
CADPS2	552.52	1.62518	0.515993	3.14962	0.00163483	0.0293323
TRIM14	619.415	1.62582	0.48245	3.36992	0.000751909	0.0168515
PLEKHG6	256.893	1.62808	0.491192	3.31454	0.000917935	0.0193938
ZNF398	1495.77	1.63835	0.465543	3.51922	0.000432811	0.0114192
DIAPH2	1439.49	1.64496	0.504538	3.26033	0.00111282	0.022375
ZFP42	3100.81	1.65482	0.426941	3.87599	0.000106191	0.00411517
ZDHHC22	437.847	1.66593	0.535033	3.1137	0.00184759	0.032063
PACSIN3	596.429	1.67886	0.473224	3.54772	0.000388584	0.0106086
VSIG10	1428.29	1.6793	0.470322	3.57052	0.000356268	0.00994976
TDRP	1414.33	1.68267	0.424845	3.96067	7.47e-05	0.0032339
SEMA6A	7671.81	1.69278	0.549021	3.08326	0.00204747	0.0347513
CLDN6	8951.61	1.69574	0.529925	3.19996	0.00137448	0.0261588
GABRQ	255.841	1.70103	0.539256	3.15441	0.00160824	0.029027
KIF5A	677.748	1.70461	0.541549	3.14766	0.00164583	0.0294436
EPHA1	979.119	1.71054	0.463141	3.69335	0.000221315	0.00693921
TUBA4A	552.771	1.71274	0.538546	3.1803	0.00147122	0.0273135
DCLK1	1040.81	1.71586	0.490988	3.49472	0.000474567	0.0122166
FOXO4	576.67	1.7202	0.557614	3.08494	0.00203593	0.0345917
LAMC3	205.791	1.72923	0.561357	3.08045	0.00206687	0.0350074
GLB1L3	222.714	1.72969	0.553611	3.12438	0.00178178	0.0311207
KIT	1127.07	1.73255	0.551277	3.14279	0.00167347	0.0298392
RASGRP2	237.717	1.75054	0.543753	3.21936	0.00128476	0.024966
SLC19A3	187.188	1.76486	0.576869	3.05938	0.00221793	0.0369109
PIFO	166.848	1.76518	0.595398	2.9647	0.00302974	0.0461016
PLPP2	673.488	1.76847	0.45322	3.90202	9.54e-05	0.00384085
KCNS3	435.317	1.77477	0.59509	2.98235	0.00286045	0.044415
ZNF204P	598.022	1.77515	0.476629	3.72439	0.000195786	0.00631577
PPM1J	247.348	1.77942	0.588495	3.02368	0.00249718	0.0400389
RAB11FIP4	1191.95	1.79275	0.534073	3.35675	0.000788654	0.0173868
NSG1	807.018	1.80413	0.459003	3.93055	8.48e-05	0.00352611
MMP25	344.45	1.8076	0.513824	3.51794	0.000434905	0.0114558
AK5	124.164	1.80884	0.568991	3.17903	0.00147769	0.0273761
MYLIP	609.645	1.81373	0.50512	3.59068	0.000329814	0.00940521
TUNAR	1374.06	1.81998	0.585553	3.10813	0.00188273	0.0325337
GABRA5	371.6	1.83441	0.55631	3.29746	0.000975636	0.020218
DOC2A	98.176	1.8459	0.614385	3.00447	0.00266042	0.042033
NDRG2	469.015	1.8476	0.55333	3.33907	0.000840607	0.0180658
RASIP1	96.2397	1.84791	0.611946	3.01973	0.00252999	0.0404848
CBX7	268.62	1.85096	0.552515	3.35006	0.000807942	0.0177397
UGT8	720.856	1.85737	0.631949	2.93911	0.0032916	0.0484299
NANOG	1050.52	1.8642	0.539966	3.45245	0.000555522	0.013563
CXCL12	1260.3	1.86541	0.435074	4.28758	1.81e-05	0.0010543
ICOSLG	176.924	1.86864	0.533754	3.50093	0.000463641	0.0119985
DPPA4	15435.4	1.87059	0.527403	3.5468	0.000389947	0.0106163
CPNE7	130.31	1.87558	0.635824	2.94985	0.00317932	0.0473716
JARID2	9127.82	1.87744	0.44595	4.20997	2.55e-05	0.0014048
SYT7	506.369	1.87801	0.480912	3.9051	9.42e-05	0.00381109
PRKCQ	437.377	1.88345	0.519516	3.62539	0.00028853	0.00851217
TPTEP1	605.962	1.88681	0.51742	3.64657	0.000265768	0.00798583
AASS	10006.5	1.89054	0.493708	3.82926	0.000128529	0.00463539
RASGEF1A	410.27	1.89198	0.546294	3.46329	0.000533609	0.0132188
ENPP5	349.622	1.89914	0.495107	3.83581	0.00012515	0.0045943
GPR176	3139.88	1.90048	0.591471	3.21315	0.00131288	0.0253907
PTPN6	393.697	1.90428	0.594429	3.20355	0.00135744	0.0260043
VASH2	3041.89	1.90502	0.559139	3.40706	0.000656665	0.0152651
SYP	179.798	1.90897	0.543905	3.50975	0.000448523	0.011663
SH2D3A	212.217	1.91005	0.649485	2.94088	0.00327286	0.0483217
TTC39A	146.824	1.91051	0.589397	3.24147	0.00118916	0.0237446
FAM160A1	755.758	1.92756	0.463552	4.15824	3.21e-05	0.00167864
STEAP2	447.849	1.92772	0.554221	3.47824	0.000504715	0.0127364
VRTN	2148.85	1.93069	0.59992	3.21825	0.00128977	0.0250334
LITAF	3988.71	1.93309	0.57877	3.34	0.000837792	0.0180489
TPD52	1713.9	1.93343	0.513321	3.76651	0.000165543	0.00557281
MT1X	208.987	1.93773	0.508755	3.80877	0.000139657	0.00490703
CASP10	279.442	1.94726	0.488325	3.98763	6.67e-05	0.00293463
PRSS16	202.234	1.94787	0.507573	3.8376	0.00012424	0.00457478
EPB41L4B	830.312	1.95828	0.477924	4.09747	4.18e-05	0.00207259
CKMT1B	747.222	1.95845	0.596711	3.28208	0.00103044	0.0211913
ACAP1	286.874	1.95904	0.508357	3.85366	0.000116365	0.00439101
CILP2	159.875	1.96631	0.540455	3.63826	0.00027449	0.00813843
ATP1A3	599.675	1.96732	0.551877	3.56478	0.000364155	0.0101351
ZNF860	118.221	1.96754	0.571488	3.44283	0.000575651	0.0138789
C10orf82	153.526	1.97992	0.589304	3.35976	0.000780112	0.0172454
WDR72	175.206	1.98068	0.535382	3.69957	0.000215963	0.00683082
SEPHS1	13797.3	1.98407	0.588273	3.3727	0.000744354	0.0168216
EFNA3	220.691	1.98442	0.560898	3.53794	0.000403263	0.0108874
TESK2	280.588	1.99689	0.669775	2.98143	0.00286907	0.0445063
GCNT1	724.828	1.99736	0.62451	3.19829	0.00138245	0.0262359
TESMIN	394.642	2.00303	0.55918	3.58208	0.000340868	0.00960559
FAAH	113.041	2.00438	0.607708	3.29827	0.000972831	0.0201856
MPV17L	211.004	2.01098	0.552422	3.64029	0.000272331	0.0081164
SCG3	1731.16	2.01396	0.563075	3.57671	0.000347943	0.00973401
DBNDD1	903.601	2.01443	0.484222	4.16014	3.18e-05	0.00167012
PHC1	15988.7	2.01791	0.490227	4.11628	3.85e-05	0.00195239
IFITM1	3197.79	2.01937	0.682735	2.95776	0.00309882	0.0466288
FGF2	2685.1	2.02704	0.42373	4.7838	1.72e-06	0.000154201
RAB25	451.274	2.03467	0.472446	4.30666	1.66e-05	0.000974352
OGDHL	369.338	2.04311	0.640426	3.19023	0.00142159	0.026636
LRRC2	179.88	2.04469	0.535493	3.81834	0.000134353	0.00476169
ZNF649	1523.81	2.04786	0.486668	4.20793	2.58e-05	0.00141277
RASL11B	887.172	2.0528	0.616698	3.3287	0.000872525	0.0185795
UGP2	13146	2.06178	0.488854	4.21757	2.47e-05	0.00137581
CD24	56447.6	2.0628	0.454119	4.54242	5.56e-06	0.000401048
BEND4	887.747	2.07109	0.517794	3.99983	6.34e-05	0.00281796
SLC44A3-AS1	186.367	2.07486	0.550296	3.77045	0.000162954	0.00550853
DAXX	236.243	2.0775	0.570737	3.64002	0.000272614	0.0081164
CR2	131.579	2.0793	0.628763	3.30697	0.000943112	0.0198225
HSD11B2	188.326	2.07981	0.618759	3.36127	0.000775857	0.0171982
KRTCAP3	185.514	2.07988	0.60684	3.4274	0.000609395	0.0145199
GDF3	115.379	2.094	0.649959	3.22175	0.00127412	0.0248485
FZD5	1091.53	2.0979	0.707164	2.96664	0.00301071	0.0459133
RIMS4	871.02	2.09933	0.585085	3.58807	0.000333131	0.00944996
CACNA1I	66.9006	2.09951	0.712211	2.94788	0.00319962	0.0475431
MST1L	115.837	2.10126	0.712147	2.9506	0.00317162	0.0473003
CADPS	157.045	2.1036	0.58744	3.58097	0.000342327	0.00960559
HTR3A	180.84	2.10852	0.65842	3.2024	0.0013629	0.0260169
DNMT3B	26507.7	2.11056	0.572354	3.6875	0.000226467	0.00705308
FABP3	240.163	2.11585	0.655888	3.22593	0.00125563	0.0246737
SLC18A2	200.209	2.11761	0.675743	3.13375	0.0017259	0.0304727
CRYM	67.7527	2.12276	0.664032	3.19677	0.00138975	0.0262821
WFDC2	374.555	2.12276	0.635215	3.34181	0.00083235	0.0180195
BCL11A	523.256	2.12291	0.582074	3.64714	0.000265174	0.00798276
TNFRSF8	322.95	2.12481	0.588159	3.61264	0.000303092	0.00880839
DHRS2	187.367	2.12771	0.700854	3.03589	0.0023983	0.0389928
L1TD1	16680.7	2.13253	0.616543	3.45885	0.000542491	0.0133573
RAB3A	142.839	2.13463	0.677943	3.14869	0.00164007	0.0293727
PPP2R2C	152.851	2.13517	0.546755	3.90516	9.42e-05	0.00381109
RBFOX3	190.782	2.13969	0.604186	3.54144	0.000397952	0.0107619
ECHDC3	243.385	2.1403	0.720782	2.96941	0.00298368	0.0456728
IFI30	290.613	2.14567	0.523862	4.09588	4.21e-05	0.00208055
ESRP2	666.377	2.14843	0.67076	3.20297	0.00136016	0.0260043
MST1R	67.6247	2.15105	0.667338	3.22333	0.00126709	0.0247411
RAB17	784.686	2.15146	0.634728	3.38958	0.000699999	0.0161109
ADAMTS16	205.2	2.17108	0.577347	3.76044	0.000169612	0.00566281
TMEM151B	259.247	2.17815	0.667064	3.26527	0.0010936	0.0220705
RAB20	154.26	2.17966	0.549825	3.96428	7.36e-05	0.00320243
ACP5	142.945	2.18184	0.561522	3.88558	0.000102085	0.00403836
NANOGP8	76.7139	2.18498	0.684668	3.1913	0.00141633	0.0266269
HESX1	179.097	2.19032	0.682819	3.20776	0.00133774	0.0257467
C6orf132	747.114	2.19131	0.596127	3.67592	0.000236998	0.00726943
FOXA3	305.925	2.19614	0.577472	3.80302	0.000142942	0.00499867
RBM47	1228.77	2.20649	0.599523	3.68042	0.000232851	0.00716975
POU5F1	4425.26	2.21439	0.467547	4.73619	2.18e-06	0.000189976
STAC2	97.28	2.21469	0.708473	3.12601	0.00177195	0.0309824
FOXD3	182.216	2.22747	0.751598	2.96365	0.00304019	0.0461029
ZDHHC23	317.465	2.22767	0.542873	4.10348	4.07e-05	0.00205086
AC012435.1	603.655	2.23422	0.53505	4.17572	2.97e-05	0.00157512
PRRG4	125.239	2.2466	0.718183	3.12817	0.00175896	0.0308782
RASGRP4	66.6553	2.24944	0.761857	2.95258	0.00315131	0.047099
KCNN1	187.133	2.25371	0.635951	3.54384	0.000394341	0.0106929
ACSS1	59.2381	2.25811	0.737616	3.06136	0.00220333	0.0367434
C2orf15	100.918	2.25953	0.599995	3.76591	0.000165942	0.0055747
PKP3	172.083	2.26041	0.719785	3.1404	0.00168716	0.0299845
BRINP1	418.583	2.26175	0.561292	4.02954	5.59e-05	0.0025762
C1R	264.092	2.26257	0.506584	4.46632	7.96e-06	0.000533555
AC008736.1	55.0879	2.26423	0.738322	3.06673	0.00216414	0.0362387
TRABD2A	280.029	2.27515	0.487954	4.66264	3.12e-06	0.000253269
FAM124A	1195.79	2.27748	0.672165	3.38827	0.000703359	0.0161433
CHP2	148.786	2.28871	0.612129	3.73894	0.000184797	0.00603323
NOS1	174.456	2.2897	0.653231	3.5052	0.000456272	0.0118266
SAMHD1	1451.62	2.30299	0.565287	4.07402	4.62e-05	0.00221827
CLDN7	1533.33	2.31684	0.72843	3.18059	0.00146976	0.0273135
SLC52A3	77.8453	2.32241	0.647031	3.58934	0.000331522	0.00943481
NMNAT2	421.373	2.32452	0.496586	4.681	2.85e-06	0.000235134
SNTG2	91.9791	2.32713	0.627284	3.70985	0.000207383	0.00662399
CCDC169	573.193	2.33008	0.59975	3.88509	0.000102291	0.00403836
RIMKLA	348.428	2.33134	0.700284	3.32913	0.000871184	0.0185753
TMEM125	253.324	2.33653	0.542009	4.31087	1.63e-05	0.000962982
HRK	89.1386	2.33867	0.758949	3.08147	0.00205985	0.0349248
CNMD	1779.75	2.34177	0.601306	3.89447	9.84e-05	0.00391388
TDGF1P3	218.716	2.34408	0.595431	3.93679	8.26e-05	0.00346048
ZSCAN10	824.529	2.34419	0.6122	3.82912	0.0001286	0.00463539
GRIP2	102.338	2.34689	0.700826	3.34874	0.0008118	0.0177763
CYP2S1	5227.63	2.35258	0.635506	3.7019	0.000213989	0.00679231
SYT4	118.561	2.35455	0.631411	3.72903	0.000192222	0.00621314
MARVELD3	454.573	2.35463	0.574582	4.09798	4.17e-05	0.00207259
A2ML1	215.652	2.35603	0.618596	3.80867	0.000139717	0.00490703
MYO3A	114.42	2.35857	0.642607	3.67031	0.000242256	0.0073888
ACSL6	54.9104	2.3591	0.771783	3.05669	0.00223793	0.0370665
MAT1A	90.4113	2.36172	0.795863	2.9675	0.00300232	0.0458449
TMEM30B	286.902	2.36175	0.6825	3.46044	0.000539288	0.0133172
GUCA1A	176.589	2.36186	0.624093	3.78447	0.000154036	0.00526535
CCDC169-SOHLH2	131.729	2.36224	0.64105	3.68496	0.000228736	0.00708607
CDH3	3823.09	2.36246	0.610685	3.86855	0.000109485	0.00418985
MAL2	2066.15	2.38267	0.471	5.05875	4.22e-07	4.93e-05
EEF1A2	427.05	2.38365	0.474318	5.02542	5.02e-07	5.78e-05
PIP5KL1	110.191	2.38829	0.59641	4.00445	6.22e-05	0.00277866
CAPN6	457.274	2.39097	0.523176	4.5701	4.87e-06	0.000362841
SLC43A1	579.136	2.39405	0.540537	4.42903	9.47e-06	0.000619329
RASAL1	62.5282	2.3989	0.783489	3.06181	0.00220002	0.0367259
MYH14	412.908	2.40423	0.465948	5.15987	2.47e-07	3.06e-05
NAP1L6	50.7575	2.40436	0.737172	3.2616	0.00110784	0.0223025
HERC5	577.198	2.41194	0.574243	4.20021	2.67e-05	0.00145197
NPTX1	549.736	2.41735	0.656564	3.68182	0.000231575	0.00715722
GRM4	500.017	2.42306	0.797291	3.03912	0.00237274	0.0386935
PPP2R2B	865.619	2.42331	0.72561	3.33969	0.000838708	0.0180489
C16orf74	51.5076	2.4294	0.732828	3.3151	0.000916106	0.0193804
OLFM2	1459.64	2.43071	0.55135	4.40865	1.04e-05	0.000661872
CDH1	7869.7	2.43882	0.768531	3.17335	0.00150688	0.0276279
ZYG11A	71.1108	2.44787	0.737097	3.32096	0.000897078	0.0190523
FUT2	118.935	2.45076	0.588123	4.16709	3.09e-05	0.0016306
ZNF528	285.013	2.45244	0.493632	4.96815	6.76e-07	7.56e-05
SLCO4A1	110.544	2.45737	0.693472	3.54358	0.000394739	0.0106929
KLRG2	131.107	2.45951	0.712431	3.45228	0.000555861	0.013563
TNK1	53.7459	2.46185	0.73048	3.37018	0.000751178	0.0168515
NLRP12	42.4222	2.46626	0.815542	3.02408	0.0024939	0.0400258
POU5F1B	72.087	2.46845	0.746558	3.30645	0.000944868	0.0198337
ACOXL	175.975	2.47023	0.535565	4.61238	3.98e-06	0.000301833
RAB37	171.418	2.47627	0.718047	3.44861	0.000563473	0.0137075
SNAI3	39.4878	2.48206	0.807904	3.07222	0.00212471	0.0357259
CCKBR	138.571	2.48861	0.63043	3.94747	7.9e-05	0.00334605
HSPA2	696.477	2.48985	0.512993	4.85358	1.21e-06	0.000119966
SYK	137.183	2.50221	0.661551	3.78233	0.000155365	0.00528501
TNFSF11	126.12	2.50623	0.624433	4.0136	5.98e-05	0.00269515
MANEAL	163.524	2.51157	0.65437	3.83815	0.000123967	0.00457478
SMIM24	139.965	2.51291	0.835876	3.00632	0.00264432	0.0419012
OSBP2	93.4059	2.51743	0.68101	3.69661	0.000218494	0.00688405
VIL1	122.642	2.5207	0.724638	3.47857	0.000504101	0.0127364
HPN	134.041	2.53293	0.635018	3.98875	6.64e-05	0.00292871
VENTX	85.7719	2.54126	0.76015	3.34311	0.000828463	0.0180195
TC2N	299.668	2.54163	0.512175	4.96242	6.96e-07	7.68e-05
SOX15	346.659	2.54467	0.656651	3.87522	0.00010653	0.00411517
KLK10	89.2356	2.54997	0.663586	3.84271	0.000121684	0.00452856
COLCA2	33.8659	2.55928	0.855897	2.99017	0.00278825	0.0436279
PYCARD	102.634	2.55934	0.631589	4.05223	5.07e-05	0.00237225
FBXL16	144.966	2.56193	0.624466	4.1026	4.09e-05	0.0020523
ARHGEF35	141.114	2.56367	0.588832	4.35383	1.34e-05	0.000819133
DEPTOR	165.085	2.57414	0.718802	3.58115	0.000342087	0.00960559
PACSIN1	193.433	2.58329	0.562929	4.58902	4.45e-06	0.000332988
SLC27A2	127.614	2.58611	0.840892	3.07543	0.00210196	0.0354695
LARGE2	729.641	2.58886	0.487529	5.31016	1.1e-07	1.63e-05
KLK5	67.7868	2.59113	0.792913	3.26786	0.00108365	0.0219517
HMCN2	198.52	2.59325	0.633605	4.09286	4.26e-05	0.00209852
PRSS8	1271.17	2.60866	0.499105	5.22667	1.73e-07	2.28e-05
PIK3R5	115.06	2.61419	0.76537	3.41559	0.000636445	0.0149666
GRID2	551.984	2.61451	0.502517	5.20283	1.96e-07	2.53e-05
TMC5	67.1966	2.61469	0.798001	3.27655	0.00105084	0.0215562
GRB7	497.833	2.62097	0.56732	4.61992	3.84e-06	0.000295214
SLC51A	42.4409	2.6213	0.864642	3.03166	0.0024321	0.0394024
TERF1	17035.4	2.62471	0.440099	5.9639	2.46e-09	6.95e-07
SLC7A3	3997.48	2.62845	0.577055	4.55495	5.24e-06	0.000382983
ZNF296	39.3039	2.63506	0.834999	3.15577	0.00160078	0.0289567
FRAT2	1348.16	2.64154	0.625928	4.22021	2.44e-05	0.00136856
TLE2	134.647	2.64918	0.749619	3.53404	0.000409258	0.0110309
SPIB	191.185	2.65019	0.647576	4.09248	4.27e-05	0.00209852
SPTB	49.0815	2.65457	0.863402	3.07455	0.0021082	0.0354851
CRYBG1	499.511	2.6559	0.645142	4.11676	3.84e-05	0.00195239
AP1M2	1320.47	2.65776	0.471709	5.63432	1.76e-08	3.7e-06
ASS1	1928.32	2.65915	0.64228	4.14018	3.47e-05	0.00179907
GPR160	566.523	2.66451	0.539592	4.93802	7.89e-07	8.48e-05
ARHGAP8	476.527	2.67176	0.473206	5.64609	1.64e-08	3.5e-06
FCRL5	53.9303	2.6738	0.877984	3.04539	0.00232382	0.0380872
HTR7	406.547	2.67879	0.807557	3.31716	0.00090939	0.0192886
PCSK9	667.49	2.68161	0.648852	4.13285	3.58e-05	0.00184557
CARMIL2	266.723	2.68741	0.523277	5.13574	2.81e-07	3.38e-05
C13orf42	423.563	2.68999	0.524518	5.1285	2.92e-07	3.48e-05
GLI1	319.274	2.69062	0.502424	5.35527	8.54e-08	1.33e-05
SNCB	72.7648	2.69111	0.762216	3.53065	0.000414545	0.0110997
LNX1	180.404	2.69386	0.807665	3.33537	0.000851852	0.0182591
FBXO2	381.084	2.69503	0.517533	5.20745	1.91e-07	2.49e-05
SMIM11A	155.505	2.69931	0.619645	4.35623	1.32e-05	0.000813278
LAD1	435.377	2.70473	0.582155	4.64607	3.38e-06	0.000267779
COBL	1150.37	2.70512	0.47424	5.70411	1.17e-08	2.6e-06
EPCAM	4951.95	2.71548	0.603246	4.50145	6.75e-06	0.000464046
MATK	155.458	2.71651	0.617595	4.39853	1.09e-05	0.000690795
PIM2	2653.66	2.71799	0.439909	6.17854	6.47e-10	2.62e-07
CALB1	1766.76	2.72359	0.515699	5.28136	1.28e-07	1.84e-05
TMEM132D	141.934	2.72578	0.685431	3.97674	6.99e-05	0.0030557
WRBP1	75.9969	2.72662	0.825902	3.30139	0.000962083	0.0200652
C1orf210	135.004	2.7378	0.627028	4.3663	1.26e-05	0.000788297
CHRNB4	75.5074	2.75379	0.701212	3.92719	8.59e-05	0.00356366
CHD5	37.7758	2.7565	0.917429	3.00459	0.00265938	0.042033
CCDC141	145.403	2.75721	0.721173	3.82324	0.000131712	0.00469705
FAM162B	31.1592	2.76036	0.92928	2.97043	0.00297388	0.0456088
SPTSSB	242.603	2.76203	0.613854	4.49948	6.81e-06	0.000466373
BCAN	120.679	2.76214	0.723507	3.81771	0.000134698	0.00476169
ANKRD18CP	220.186	2.76522	0.521998	5.29738	1.17e-07	1.72e-05
C9orf135	190.274	2.76528	0.712108	3.88323	0.000103077	0.00405952
PTAFR	112.24	2.7665	0.865813	3.19527	0.00139702	0.0263889
SH3GL2	126.613	2.77601	0.574641	4.83086	1.36e-06	0.000128998
AC100868.1	110.548	2.77636	0.68138	4.07461	4.61e-05	0.00221827
UNC5A	123.15	2.78075	0.718131	3.8722	0.000107856	0.0041373
ABHD12B	1452.76	2.79078	0.518459	5.38284	7.33e-08	1.2e-05
TENT5B	1274.22	2.79113	0.468825	5.95346	2.63e-09	7.22e-07
SYT6	855.135	2.79463	0.457297	6.1112	9.89e-10	3.49e-07
SERTM2	37.9069	2.79467	0.90066	3.10291	0.00191629	0.0329731
GLT1D1	124.548	2.80036	0.642468	4.35876	1.31e-05	0.000808518
MRAP2	168.327	2.80683	0.566672	4.95318	7.3e-07	7.95e-05
CRB3	53.3471	2.82689	0.784943	3.60139	0.000316516	0.00909502
HSH2D	54.35	2.82979	0.949285	2.98097	0.0028734	0.0445308
ZNF736	125.072	2.8419	0.614957	4.6213	3.81e-06	0.000294655
YBX2	926.535	2.84532	0.743374	3.82758	0.000129411	0.00463539
KCNH6	33.6241	2.84976	0.907073	3.14171	0.00167965	0.0299166
CHST4	273.076	2.85581	0.513702	5.55927	2.71e-08	5.11e-06
B3GNT7	1170.58	2.85669	0.468381	6.09907	1.07e-09	3.68e-07
CHST8	96.58	2.85916	0.864412	3.30764	0.000940855	0.0198007
APOBEC3B	527.522	2.85976	0.65317	4.37828	1.2e-05	0.000752294
CCDC151	50.3983	2.86524	0.763483	3.75285	0.000174835	0.00577776
FOXH1	628.865	2.86689	0.644275	4.4498	8.6e-06	0.00056693
ANO1	260.793	2.87634	0.906874	3.17171	0.00151543	0.027722
S100A14	78.156	2.88303	0.945085	3.05055	0.00228421	0.0376556
ZNF80	51.3176	2.90187	0.868372	3.34173	0.000832577	0.0180195
PPM1N	176.938	2.90525	0.626142	4.63993	3.49e-06	0.000274524
C19orf33	91.3811	2.90716	0.885508	3.28305	0.00102692	0.0211726
PPIAP46	254.126	2.91599	0.541986	5.38019	7.44e-08	1.21e-05
TUBB4A	665.789	2.92712	0.557872	5.24694	1.55e-07	2.14e-05
ESRP1	4179.36	2.9339	0.524647	5.59213	2.24e-08	4.38e-06
DPPA2	130.794	2.93932	0.620016	4.74073	2.13e-06	0.000188212
VWDE	530.571	2.94092	0.475641	6.18307	6.29e-10	2.62e-07
KLK4	45.9938	2.94986	0.830306	3.55274	0.000381237	0.0104669
MAP7	1759.19	2.95033	0.457168	6.4535	1.09e-10	5.37e-08
SYN3	204.716	2.95174	0.683376	4.31935	1.56e-05	0.000940434
DENND1C	116.966	2.95496	0.605155	4.88299	1.04e-06	0.000107488
ELF3	408.88	2.96863	0.758866	3.91193	9.16e-05	0.00373291
MCOLN3	144.341	2.97196	0.771926	3.85006	0.000118089	0.00444573
SLC15A1	125.689	2.97864	0.861331	3.45818	0.000543828	0.0133699
VAV1	56.9505	2.98201	0.741588	4.02112	5.79e-05	0.00264005
PRDM14	1172.78	2.98599	0.690209	4.3262	1.52e-05	0.000915053
TFCP2L1	83.1313	2.9898	0.754709	3.96152	7.45e-05	0.00323101
SLC30A3	128.115	2.99239	0.615907	4.85851	1.18e-06	0.000117738
TMPRSS2	248.41	2.99668	0.557456	5.37564	7.63e-08	1.23e-05
SMPDL3B	1018.62	2.99802	0.534866	5.60517	2.08e-08	4.22e-06
BSPRY	128.147	3.00112	0.773407	3.88039	0.000104289	0.00407757
HLA-DPB2	111.705	3.00429	0.638529	4.70501	2.54e-06	0.000217393
PCP4L1	28.4747	3.00624	0.942936	3.18817	0.00143175	0.0267431
EPHX3	371.297	3.00672	0.475705	6.32057	2.61e-10	1.17e-07
RARRES2	927.152	3.01636	0.467029	6.45861	1.06e-10	5.36e-08
TMEM54	180.579	3.02136	0.86693	3.48512	0.000491913	0.01255
ACAN	70.1366	3.02612	0.83015	3.64528	0.000267105	0.00801119
BEST2	45.8837	3.04477	0.840593	3.62218	0.000292136	0.00858732
C1QL1	37.528	3.0659	0.872327	3.51463	0.000440372	0.0115436
MUC3A	593.399	3.06786	0.531096	5.77647	7.63e-09	1.82e-06
GLS2	228.318	3.07647	0.531528	5.78798	7.12e-09	1.73e-06
EIF4EBP3	33.7288	3.08466	1.03866	2.96984	0.00297952	0.0456522
PPP1R1B	290.667	3.08748	0.65148	4.73918	2.15e-06	0.000188212
IL34	33.9227	3.09734	0.91691	3.37802	0.000730093	0.0166088
SVOPL	74.6306	3.11649	0.845757	3.68485	0.000228836	0.00708607
CA4	31.911	3.117	0.920562	3.38598	0.000709255	0.016209
GALNT9	39.6254	3.11888	0.991556	3.14544	0.00165837	0.0296352
SLC5A5	55.8437	3.12879	0.93066	3.36191	0.000774061	0.0171818
ADGRG2	343.512	3.13109	0.573403	5.46054	4.75e-08	8.37e-06
ANXA9	81.3107	3.13409	0.892193	3.51279	0.000443429	0.011605
TP73	46.4883	3.13868	0.828871	3.7867	0.000152662	0.00523698
RBP7	63.7062	3.13923	0.983879	3.19066	0.00141947	0.0266269
RHBDL3	385.297	3.13979	0.832501	3.77151	0.000162262	0.00549659
CAPN13	59.3222	3.14618	0.975261	3.22599	0.00125539	0.0246737
KDF1	190.881	3.1491	0.584435	5.38828	7.11e-08	1.19e-05
SCNN1A	1664.13	3.15543	0.521612	6.04938	1.45e-09	4.63e-07
LRRK1	72872.9	3.17267	0.536282	5.91604	3.3e-09	8.77e-07
EGFL6	24.4679	3.21264	1.02008	3.14941	0.001636	0.0293323
ENTPD2	81.0815	3.21766	0.762018	4.22255	2.42e-05	0.00136091
HTR2C	31.8292	3.22671	0.944473	3.41641	0.00063453	0.0149447
HRH3	65.0212	3.22824	0.742968	4.34506	1.39e-05	0.000849343
ECEL1	127.229	3.22942	0.725489	4.45137	8.53e-06	0.000565079
UPK1A	50.1811	3.25108	0.789712	4.11679	3.84e-05	0.00195239
CYP26A1	471.724	3.26785	0.929068	3.51734	0.000435893	0.0114632
KLK8	48.3541	3.27182	0.961031	3.40449	0.000662876	0.0153875
CUZD1	291.206	3.27433	0.731375	4.47695	7.57e-06	0.000509779
RASD2	70.318	3.28102	0.824457	3.97962	6.9e-05	0.00302704
TJP3	500.895	3.28413	0.679208	4.83524	1.33e-06	0.000127684
FAM3B	32.1466	3.28615	0.96925	3.3904	0.000697897	0.0160853
SHISA7	26.5765	3.30071	1.08701	3.03652	0.0023933	0.0389506
HHLA1	13803	3.30154	0.537058	6.14747	7.87e-10	2.97e-07
ATP6V0A4	60.466	3.31593	1.11938	2.96228	0.00305365	0.0461776
KLK1	44.8779	3.32708	0.826603	4.025	5.7e-05	0.00261155
TSLP	27.2003	3.32739	1.06283	3.13069	0.00174397	0.0306917
POU2F3	126.384	3.33947	0.732991	4.55595	5.22e-06	0.000382891
ALOX15	94.7024	3.35912	0.94461	3.55609	0.000376412	0.0103695
RTBDN	28.7606	3.36205	1.0614	3.16754	0.00153732	0.0280592
COX6B2	118.324	3.36505	0.840307	4.00455	6.21e-05	0.00277866
FOXI3	242.807	3.36771	0.836577	4.02558	5.68e-05	0.00261155
CLN8	1434.35	3.374	0.555265	6.07637	1.23e-09	4.16e-07
P2RX1	36.3915	3.37447	1.04587	3.22648	0.00125324	0.0246737
FGF16	24.4991	3.37731	1.06408	3.17392	0.00150396	0.0276056
CPLX2	37.1252	3.38711	1.03594	3.2696	0.001077	0.0218991
NPAS1	54.7316	3.39838	1.03447	3.28515	0.0010193	0.0210421
GABRG1	39.706	3.4095	0.986746	3.4553	0.000549686	0.0134731
CEBPA	53.7908	3.41205	1.01569	3.35935	0.00078125	0.017247
DPEP3	139.248	3.41295	1.10626	3.08511	0.00203475	0.0345917
EIF4E1B	35.8059	3.41516	0.939245	3.63607	0.00027683	0.00818187
NMRK2	384.047	3.43514	0.513087	6.69504	2.16e-11	1.59e-08
CD177	73.6409	3.45931	0.711986	4.85868	1.18e-06	0.000117738
CBLC	184.82	3.46914	0.623159	5.56702	2.59e-08	4.95e-06
KLK13	89.9005	3.4819	0.674143	5.16493	2.41e-07	3e-05
CLDN3	63.6595	3.50829	0.745071	4.70867	2.49e-06	0.000215204
TDGF1	11689.3	3.52246	0.455336	7.73594	1.03e-14	1.67e-11
CD8B	25.9441	3.52423	1.02581	3.43555	0.000591361	0.0141913
TNFRSF11A	247.246	3.54173	0.64855	5.46099	4.73e-08	8.37e-06
SCGB3A2	566.83	3.55082	0.491003	7.23177	4.77e-13	4.55e-10
SFRP5	70.6225	3.56795	0.848642	4.20431	2.62e-05	0.00143072
LCN10	45.974	3.58358	0.857959	4.17687	2.96e-05	0.00157365
OVOL2	92.0583	3.5872	0.68612	5.22824	1.71e-07	2.28e-05
DHRS3	338.935	3.59341	0.673544	5.33507	9.55e-08	1.45e-05
FTLP14	21.0471	3.59343	1.17805	3.05033	0.00228589	0.0376556
HCK	63.4054	3.66493	0.935106	3.91926	8.88e-05	0.00363021
OTX2	1273.54	3.67151	0.708117	5.18489	2.16e-07	2.76e-05
AC007326.4	1761.58	3.67786	0.873468	4.21064	2.55e-05	0.0014048
SHD	43.6793	3.68533	1.02021	3.61233	0.000303457	0.00880839
ALOX15B	21.3741	3.68723	1.12888	3.26628	0.00108971	0.0220194
HRASLS5	274.633	3.70571	0.937213	3.95397	7.69e-05	0.00329957
IDO1	704.053	3.70895	0.474096	7.8232	5.15e-15	9.28e-12
ACPP	77.5184	3.82823	0.990635	3.86441	0.000111356	0.00424146
TMEM151A	21.0608	3.84093	1.18572	3.23932	0.00119816	0.0238544
ITGAM	38.5031	3.86703	1.09108	3.54424	0.00039375	0.0106929
PIK3R6	33.1905	3.86912	1.28497	3.01107	0.00260332	0.0414946
SOWAHD	15.9584	3.89307	1.32109	2.94686	0.00321016	0.0476103
RORC	16.6448	3.95704	1.30696	3.02768	0.00246438	0.039709
RTP1	34.7051	4.03916	1.06741	3.78407	0.000154283	0.00526535
CACNG5	17.6179	4.04402	1.32768	3.04593	0.0023196	0.0380568
BIK	37.3121	4.08782	1.12356	3.63829	0.000274458	0.00813843
KCNG3	182.789	4.10464	0.886294	4.63124	3.63e-06	0.000283551
APELA	2678.79	4.11975	0.618818	6.65745	2.79e-11	1.88e-08
SHISA3	127.054	4.13556	1.11452	3.71062	0.000206749	0.00661678
GRPR	667.495	4.1435	0.842282	4.91937	8.68e-07	9.15e-05
TLE6	39.2312	4.16265	0.966483	4.30701	1.65e-05	0.000974352
PRODH	426.907	4.23266	0.873326	4.8466	1.26e-06	0.000122766
NECAB1	320.132	4.27891	0.866452	4.93842	7.88e-07	8.48e-05
SEMG1	104.762	4.29387	1.05899	4.05469	5.02e-05	0.00236107
LDHD	86.6817	4.3054	1.10357	3.90133	9.57e-05	0.00384229
ACTL6B	30.806	4.31077	1.09418	3.93972	8.16e-05	0.00344706
TSPEAR	24.1853	4.31772	1.43705	3.00456	0.00265962	0.042033
MADCAM1	29.0052	4.4084	1.22153	3.60893	0.000307463	0.00889286
FOXI2	61.6153	4.4154	0.898703	4.91308	8.97e-07	9.39e-05
MFSD6L	44.3047	4.52888	0.931486	4.862	1.16e-06	0.000117115
AC007325.2	417.975	4.63945	0.830341	5.5874	2.3e-08	4.45e-06
MT1G	47.6034	4.68764	0.971255	4.82638	1.39e-06	0.000131058
GABRP	952.178	4.69267	1.10931	4.23027	2.33e-05	0.00133356
TRPC6	142.782	4.74723	1.20196	3.94959	7.83e-05	0.003334
KCNK12	96.7728	4.76064	0.931824	5.10895	3.24e-07	3.84e-05
PTGDS	15.0207	4.76844	1.59845	2.98316	0.00285291	0.0443403
PON3	21.9444	4.77751	1.34165	3.56093	0.000369545	0.010239
FGF4	111.179	4.91488	1.16275	4.22695	2.37e-05	0.00134511
DPPA3	75.9766	4.99132	0.814736	6.1263	8.99e-10	3.24e-07
ECEL1P2	62.154	5.27127	1.52346	3.46007	0.000540043	0.0133172
FA2H	72.3822	5.62832	1.14278	4.92512	8.43e-07	8.94e-05
CR1L	82.5239	6.20158	1.05157	5.89745	3.69e-09	9.66e-07
ISL1	100.235	6.28129	1.96439	3.19757	0.00138591	0.0262536
FAM20A	749.14	6.64524	1.31896	5.03826	4.7e-07	5.44e-05

## Sheet: Day 0 TPMs
Genes	WT_rep1	WT_rep2	KO_rep1	KO_rep2
A1BG	8.72145	4.11933	6.41026	2.44797
A1CF	0.00604934	0.0197064	0	0.0211512
A2M	0.185323	0.315199	0.0898488	0.258927
A2ML1	7.37577	4.99484	9.21717	5.89107
A2MP1	0.0138094	0.00748404	0.0163499	0.0738133
A3GALT2	0	0	0	0
A4GALT	6.36945	5.09875	8.49664	5.00638
A4GNT	0	0	0	0
AAAS	58.7815	61.4538	58.5771	58.7402
AACS	23.0437	20.4554	30.2363	19.0721
AACSP1	2.65088	2.76588	0.848546	0.737297
AADAC	0	0	0	0
AADACL2	0.00584691	0.0443816	0.0276769	0
AADACL3	0.0422263	0.0485386	0.450886	0.216571
AADACL4	0	0.0209036	0.0461618	0
AADACP1	0	0	0	0
AADAT	8.24719	5.99837	14.0318	6.35624
AAGAB	51.6932	35.2691	53.546	44.9963
AAK1	11.4937	10.8888	17.1647	14.9948
AAMDC	41.5415	54.2326	36.8674	62.9694
AAMP	114.157	86.4608	128.563	95.6418
AANAT	0.363637	0.453522	0.0389078	0.242473
AAR2	16.4552	14.27	18.3555	16.4321
AARD	2.98978	2.04904	3.93059	3.27922
AARS	428.409	375.251	448.938	419.984
AARS2	10.0259	9.7429	10.3958	9.05058
AARSD1	92.5646	89.6043	83.5739	82.3704
AARSP1	0	0	0	0
AASDH	10.0375	8.35475	15.6513	11.4758
AASDHPPT	29.6941	19.5074	36.5444	27.7083
AASS	112.393	171.119	204.751	244.203
AATF	73.6883	59.4901	72.5685	73.4739
AATK	1.4333	1.29091	2.41109	0.547313
ABAT	5.31581	5.11633	7.96896	4.80283
ABBA01000935.2	0	0	0	0
ABBA01006766.1	0	0	0	0
ABCA1	6.75033	4.07463	6.01068	12.2128
ABCA10	0.107428	0.140133	0.27296	0.070721
ABCA11P	5.85438	4.0916	10.6579	3.99318
ABCA12	0.0120122	0.00976807	0.0354464	0.0461365
ABCA13	0.105627	0.133936	0.0894783	0.0812754
ABCA17P	0.089427	0.602255	0.00805684	0.512146
ABCA2	6.49942	4.8604	4.605	3.18792
ABCA3	5.0599	3.64241	5.53105	4.20227
ABCA4	0.159473	0.0663446	0.256438	0.053555
ABCA5	1.64321	2.28872	1.63558	2.20495
ABCA6	0.0514503	0.167385	0.093785	0.0622073
ABCA7	9.52635	13.1093	8.84098	10.1415
ABCA8	0	0.104687	0.166532	0.0536984
ABCA9	0.47011	1.12722	0.859783	0.739221
ABCB1	0.287544	0.093855	1.08816	0.294996
ABCB10	11.47	7.27926	15.8905	11.8226
ABCB10P1	0.0121872	0	0	0
ABCB10P3	0	0.00273507	0	0
ABCB10P4	0	0.00732332	0	0
ABCB11	0.336939	0.809017	0.314372	0.703772
ABCB4	0.661431	0.349627	1.08091	0.732776
ABCB5	0.0419274	0.112415	0.0730643	0.0727181
ABCB6	42.352	42.5622	36.7157	33.2674
ABCB7	24.2244	21.9798	29.6349	28.4252
ABCB8	10.5536	6.02229	12.2503	7.29352
ABCB9	1.95806	2.31856	3.37651	1.95895
ABCC1	13.8459	13.0675	14.9072	14.7193
ABCC10	15.4596	15.251	15.596	19.0533
ABCC11	0.165782	0.0736977	0.532919	0.0725742
ABCC12	0.194061	0.0444804	0.232288	0.213525
ABCC13	0.0954072	0.264406	0.0726919	0.204789
ABCC2	0.792147	1.34578	0.974725	1.0541
ABCC3	0.864932	1.7268	0.709659	1.21232
ABCC4	7.20928	3.58777	9.66856	6.76538
ABCC5	17.8423	15.6179	18.9867	20.1018
ABCC6	0.948898	0.841806	1.31588	0.592276
ABCC6P1	1.1832	0.558539	1.54786	0.753602
ABCC6P2	0.474894	0.205	0.0958671	0.450276
ABCC8	1.84291	2.15672	1.52143	1.4039
ABCC9	1.67222	2.19395	2.15467	2.73511
ABCD1	2.91622	3.01629	2.25076	2.01965
ABCD1P2	0	0	0	0
ABCD1P3	0	0	0	0
ABCD1P4	0	0	0	0
ABCD1P5	0	0	0	0
ABCD2	0.0044712	0	0	0
ABCD3	14.5016	10.8919	19.716	14.3681
ABCD4	93.7743	89.2123	94.5727	80.4042
ABCE1	125.277	64.8455	115.814	93.4143
ABCF1	6.25036	9.38995	8.15201	7.89541
ABCF2	58.1754	40.1309	56.964	46.9345
ABCF2P1	0.0161337	0	0	0.0224987
ABCF2P2	0	0	0	0
ABCF3	25.6373	25.0421	29.5395	24.4653
ABCG1	2.22053	1.94048	2.94653	2.82542
ABCG2	2.47607	0.757316	5.20772	3.00065
ABCG4	0.802759	0.628732	1.49829	0.888639
ABCG5	0.152717	0.0620573	0.195542	0.141944
ABCG8	0.394039	0.481907	0.440044	0.468646
ABHD1	1.11826	1.42453	1.24311	1.30205
ABHD10	23.5975	12.8717	31.813	19.8946
ABHD11	19.3415	18.7535	16.5072	16.4288
ABHD11-AS1	0	0.0581707	0	0
ABHD12	73.5216	48.1422	75.5111	54.0308
ABHD12B	333.83	242.445	497.019	347.527
ABHD13	5.6649	3.32882	9.62226	4.89524
ABHD14A	4.86445	3.31226	3.82862	3.09225
ABHD14A-ACY1	3.25516	2.53335	6.61082	5.84099
ABHD14B	7.95948	5.79626	9.98913	4.78497
ABHD15	0.604981	0.520521	1.36994	1.04772
ABHD16A	0.74326	1.1035	0.691585	1.28082
ABHD16B	0	0	0	0
ABHD17A	5.33506	2.86643	4.48508	1.9104
ABHD17AP1	0	0	0	0
ABHD17AP3	0	0	0	0
ABHD17AP4	0	0	0	0
ABHD17AP5	0.0414665	0	0	0
ABHD17AP6	0	0	0	0
ABHD17AP7	0	0	0	0
ABHD17AP8	0	0	0	0
ABHD17AP9	0	0	0	0
ABHD17B	30.6055	17.6765	44.3432	27.2634
ABHD17C	19.8113	11.6179	24.8705	14.9388
ABHD18	13.5723	7.75626	16.3673	10.9251
ABHD2	9.35589	3.88973	10.9337	6.34085
ABHD3	11.7354	10.9195	11.2918	12.8657
ABHD4	42.3618	24.3461	53.7601	35.2463
ABHD5	13.4714	6.72795	16.4497	11.0883
ABHD6	8.54788	12.0957	8.46652	8.4388
ABHD8	7.8647	4.72313	6.07632	3.03802
ABI1	29.8543	17.6859	40.8145	30.6366
ABI1P1	0.0285844	0	0	0
ABI2	100.591	66.1856	106.22	85.775
ABI3	3.50975	1.34927	4.77019	1.49292
ABI3BP	0.462486	1.14823	0.557631	0.452413
ABL1	43.8968	30.8024	61.2866	34.6567
ABL2	6.50184	6.99933	8.19625	7.08701
ABLIM1	31.7508	17.7416	35.4795	27.3897
ABLIM2	0.86295	0.41293	1.64331	0.921301
ABLIM3	0.792135	0.200361	1.31322	0.469222
ABO	0.501624	0.275469	0.227909	0.251092
ABR	2.92102	1.5869	1.17496	1.40056
ABRA	0.0858195	0.0584014	0.0626956	0.0607224
ABRACL	165.411	118.495	162.633	133.521
ABRAXAS1	24.0268	22.662	34.3487	22.3302
ABRAXAS2	13.0457	10.3218	19.0361	15.1769
ABT1	13.0232	8.97975	12.3564	8.76508
ABT1P1	0	0.044391	0	0
ABTB1	1.6135	1.23596	3.13223	0.60044
ABTB2	5.70733	2.49942	6.747	5.04978
AC000041.1	1.73441	0.00014727	0	0
AC000077.1	0	0	0	0
AC000078.1	0	0	0	0
AC000081.1	0	0.583363	0	0.267046
AC000089.1	0.21987	0.0462602	0	0.0606887
AC000093.1	0.129904	0.0324808	0.0952982	0.0542878
AC000095.1	0	0	0	0.0538768
AC000095.2	0.779527	3.07058	2.0259	6.76872
AC000095.3	0.15833	0.208835	0.16744	0.098486
AC000111.1	0.38099	0	0	0
AC000111.2	0	0	0	0
AC000120.2	0	0	0.0198845	0
AC000120.3	1.00635	0.54292	2.99871	1.41358
AC000362.1	0	0	0	0
AC000367.1	0.104507	0.176973	0.36562	0.430194
AC000374.1	0	0	0	0
AC001226.2	0.542375	0.794995	0.641174	0.473495
AC002056.1	0.0269279	0	0	0
AC002059.3	0	0.0397698	0	0.257427
AC002069.1	0	0	0	0
AC002069.2	0	0	0	0
AC002075.1	0	0	0	0
AC002075.2	0.555673	0	0.345451	0
AC002076.2	0	0	0	0
AC002094.3	0	0	0	0
AC002127.1	0	0	0	0
AC002310.3	0	0	0	0
AC002310.4	0	0	0	0
AC002310.5	0.00045345	0	0	0.0379999
AC002366.1	0	0	0	0
AC002367.1	0	0	0.138345	0
AC002381.1	0	0	0	0
AC002400.1	0	0	0	0
AC002429.1	0	0	1.11693	1.2473
AC002456.2	0	0	0	0.173764
AC002472.2	0.584752	0.95856	0.82479	0.867335
AC002472.3	0.822915	0.0632339	0.612531	0.167218
AC002472.4	0	0	0	0
AC002486.1	0.23544	0	0.731759	0.497694
AC002486.2	0	0	0	0
AC002487.1	0	0	0	0
AC002504.1	0	0	0	0
AC002511.3	0	0	0	0
AC002519.2	0	0	0	0
AC002524.1	0	0	0	0
AC002542.1	0	0	0	0
AC002543.1	0	0	0	0
AC002545.1	0	0	0	0
AC002558.1	0.085445	0.593114	0	0.0598562
AC002984.1	0	0	0	0
AC002985.1	0.837127	0	0.133919	1.09768
AC002996.1	0.144178	0	0	0.74052
AC003001.2	0	0.168749	0	0
AC003002.1	0	0	0	0
AC003002.2	0.61058	3.02948	1.27596	1.44424
AC003002.3	0	0	0	0.275605
AC003005.1	0.398942	0.341394	0.541289	0.371
AC003006.1	0	0	0	0
AC003045.1	0	0	0	0
AC003070.7	0	0	0	0
AC003071.1	0.0437365	0	0	0
AC003071.2	0	0	0	0
AC003072.1	0.121586	0.470075	0	0.46769
AC003080.1	0	0	0	0.126837
AC003665.1	2.86819	3.95848	3.13784	3.24214
AC003669.1	0	0	0	0
AC003685.2	0	0	0	0
AC003686.1	0	0	0	0
AC003688.1	2.24473	1.26402	0.413629	0.635058
AC003958.1	0	0	0	0
AC003989.1	0	0	0	0
AC003989.2	0	0.617526	0	0.89276
AC004004.1	0	0	0	0
AC004006.1	0	0	0	0
AC004022.1	0	0	0	0
AC004022.2	0	0	0	0
AC004024.1	0.54165	0.828802	0.350728	0
AC004057.1	935.177	757.601	838.068	779.569
AC004062.1	0	0	0	0
AC004066.1	0	0	0	0
AC004069.2	0	0	0	0
AC004074.1	0	0	0	0
AC004076.1	0.364582	0.338697	0.387907	0.354518
AC004080.3	0	0	0	0
AC004129.1	0	0	0	0
AC004129.2	0	0	0	0
AC004134.1	0	0	0	0
AC004217.2	0	0	0	0
AC004223.1	0	0	0	0
AC004223.3	0.163728	0	0	0
AC004224.1	0	0.142471	0	0
AC004232.1	0	0	0	0
AC004233.2	0.230679	0.296002	0.222665	0.221922
AC004381.2	0	0	0	0
AC004381.3	0.0243221	0	0	0
AC004383.1	0.19925	0.613247	0	0.562056
AC004386.1	0	0.0975049	0	0
AC004386.2	0	0	0	0
AC004453.1	0.453141	0.4677	0.277025	0.630468
AC004461.1	0	0	0	0
AC004467.1	0	0	0	0
AC004475.1	39.7503	39.5409	40.3972	37.5301
AC004486.1	0	0	0	0
AC004522.1	0	0	0.0673296	0
AC004552.1	0	0.229565	0	0.290591
AC004554.1	0	0	0	0
AC004556.1	27.8895	26.7772	28.9747	19.724
AC004584.2	0	0.113931	0	0
AC004593.3	0	0.041991	0	0.108944
AC004674.2	0	0	0	0
AC004678.1	0.108889	0.114721	0.0961577	0.212972
AC004687.2	0.155536	0.272599	0.398621	0.201585
AC004690.1	0	0	0	0
AC004691.2	0	0	0	0
AC004692.1	0.10353	0	0.128116	0
AC004696.1	0	0	0	0.0862439
AC004706.2	0	0	0	0
AC004754.1	0.250285	0.241672	0	0
AC004790.1	0	0	0	0
AC004801.1	0	0	0	0
AC004801.2	0.576755	0.424911	0.587794	0.584578
AC004805.1	0	0	0	0
AC004805.2	0	0	0	0
AC004805.3	0	0	0	0
AC004812.1	0	0	0	0
AC004825.1	0	0	0	0
AC004832.2	0	0	0	0
AC004832.3	0.677316	5.34421	1.90049	9.86359
AC004835.2	0	0	0	0
AC004837.1	0	0	0.0827636	0
AC004840.1	0.193252	0	0.164704	0
AC004840.2	0	0	0.261176	0
AC004852.1	0	0	0	0
AC004852.3	0	0	0	0
AC004853.1	0	0	0	0
AC004854.1	0	0	0	0
AC004858.1	0	0.287462	0	0
AC004865.1	0	0	0	0
AC004866.1	0	0	0	0
AC004866.2	0	0	0	0
AC004870.1	0	0	0	0
AC004884.1	0	0	0	0
AC004890.1	2.36701	0.56259	2.18673	3.20039
AC004890.2	3.74115	3.87733	3.78206	2.02264
AC004890.3	0	0	0	0
AC004893.1	0	0	0	0
AC004893.2	0	0	0	0
AC004898.1	0	0.1022	0	0
AC004899.1	0	0	0	0
AC004910.1	0	0.449968	0.054332	0.451519
AC004911.1	0	0	0	0
AC004922.1	0.606559	0.205962	0.220944	0.517085
AC004923.1	1.9212	2.45083	2.56817	3.65575
AC004923.2	0.129566	0	0	0
AC004923.3	0	0	0	0
AC004938.1	0	0	0	0
AC004941.2	0	0.323763	0	0
AC004945.1	0	0	0	0
AC004951.2	1.43995	1.89629	0.703623	0.636889
AC004951.3	0.939959	1.11334	0.853388	0.431789
AC004965.1	0	0	0.479689	0
AC004967.1	3.38935	3.23249	3.68499	2.97604
AC004975.1	0	0	0	0
AC004980.1	1.97645	1.55233	2.01245	1.5655
AC004980.2	0.148516	0.145385	0.166648	0.134486
AC004980.3	1.03252	0	0.371939	0
AC004980.4	0.622109	0	0	0
AC004986.1	0	0	0	0
AC004987.1	0	0	0	0
AC004987.2	0	0	0	0
AC004987.3	0.0449479	0	0.0541516	0.126003
AC004987.4	0	0.310124	4.27e-05	0.212005
AC004997.1	0.485497	2.05e-08	1.37642	0.0721638
AC005000.1	0.786814	0.694924	0	0.471578
AC005000.2	0	0.180379	0	0
AC005002.1	0	0	0	0
AC005002.2	0	0	0	0
AC005005.1	0	0	0	0
AC005005.2	0	0	0	0
AC005008.1	0	0	0	0
AC005011.1	0	0	0	0
AC005014.1	0.00973856	0	0.0115442	0
AC005019.1	0	0	0	0.141979
AC005020.1	0.075078	0.0791733	0.0916121	0.316077
AC005020.2	0.191051	0	0	0
AC005033.1	0	0	0	0
AC005034.1	0	0	0	0
AC005040.1	0	0	0	0
AC005041.1	0.112094	0.247575	0.176193	0.138753
AC005041.2	0	0	0.0400149	0.0467735
AC005042.1	0.257442	0.137475	0.309864	0.240536
AC005042.3	0	0	0	0
AC005066.1	0	0	0	0
AC005070.1	0	0	0	0
AC005070.2	0	0	0	0
AC005077.1	1.10151	0.362831	0.52899	0
AC005077.2	0.794301	0.227746	1.75348	0.657835
AC005077.3	0	0.372618	1.31207	0.244128
AC005077.4	0.353458	0.0890481	0.126593	0.0804898
AC005084.1	0	0	0	0
AC005086.2	0.639405	0.323468	0.41448	0.906101
AC005086.3	0	0	0	1.11829
AC005086.4	4.60595	7.25399	2.7103	6.98992
AC005088.1	0	0	0	0
AC005094.1	0	0.135085	0	0
AC005099.1	0	0	0	0
AC005102.1	0	0	0	0
AC005104.2	0.0530331	0.0564081	0	0
AC005105.1	0	0	0	0
AC005154.1	0.247773	0.257611	0	0.349077
AC005154.2	0.161298	0.697467	0.23621	0.438967
AC005154.5	1.1905	3.54098	0.33587	3.1381
AC005156.1	0	0	0	0
AC005165.2	0	0.128293	0	0
AC005176.1	0.0503738	0.0927755	0	0.0247533
AC005176.2	0	0	0	0
AC005178.1	0	0	0	0
AC005181.1	0	0	0	0
AC005183.1	0	0	0	0
AC005185.1	0	0	0	0
AC005189.1	0	0	0	0
AC005191.1	0	0	0	0
AC005229.1	0	0	0	0
AC005229.2	0	0	0	0
AC005229.3	0	0	0	0
AC005230.1	0	0	0	0
AC005237.2	0	0	0	0
AC005244.1	0.748399	0.464055	0.375928	0.42189
AC005252.1	0	0	0	0
AC005255.1	0	0	0	0
AC005258.1	0.186511	0	0	0
AC005261.4	0	0	0	0
AC005262.1	0	0	0	0
AC005294.1	0	0	0	0
AC005296.1	0	0	0	0
AC005297.1	0	0	0	0
AC005297.2	0	0	0	0
AC005297.3	0	0	0	0
AC005300.1	0.254474	0.264284	0	0.179204
AC005324.3	0.00667847	0.0285849	0	0.0270409
AC005324.4	0.783034	0.187097	0.490008	0.302141
AC005324.6	0.206256	0	0.0735974	0
AC005326.1	0	0	0	0
AC005336.1	0	0.218029	0	0.0357271
AC005336.2	0	0	0	0
AC005341.1	0	0	0	0
AC005345.1	0	0	0	0
AC005351.1	0	0	0	0
AC005357.1	0	0	0	0
AC005357.2	0	0.0327349	0	0
AC005363.1	0.915694	0	2.51781	8.37526
AC005377.1	0	0	0	0
AC005410.1	0.268686	0.597182	0.346521	0
AC005412.1	0	0	0	0
AC005476.1	0	0	0	0
AC005480.2	0	0	0	0
AC005515.1	0.0508839	0.0726453	0.0805083	0.0237706
AC005518.2	0	0	0	0
AC005520.1	0.138551	0.455726	0.377248	0.253558
AC005520.4	0	0	0	0
AC005521.1	0.0385636	0.0414808	0	0
AC005524.1	0.263483	0.0599262	0.0683253	0.290566
AC005531.1	0.356983	0.488778	0.0870764	0.586081
AC005532.2	0	0	0	0
AC005534.2	0	0	0	0
AC005539.1	0	0	0	0
AC005551.1	0	0	0	0
AC005559.1	0	0	0	0
AC005562.2	0	0	0	0
AC005587.1	0	0	0	0
AC005588.1	0	0	0	0
AC005622.1	0.0177748	0.0213839	0	0.0555225
AC005632.1	0	0	0.0803138	0.0463421
AC005632.3	0	0	0	0
AC005670.2	9.59868	6.04496	9.29965	7.53769
AC005682.1	0	0	0.0250084	0
AC005697.1	0	0	0	0
AC005702.1	1.3808	0.472837	1.86653	0.36787
AC005702.2	0.0216951	0.166664	0	0.0905622
AC005702.3	0.319862	0	0	0
AC005702.4	0	0	0	0
AC005722.1	0	0.0365959	0	0
AC005726.1	4.55587	6.71666	3.4771	4.17729
AC005730.1	0	0	0.183006	0
AC005740.1	1.17738	0.162436	0	0
AC005740.2	0	0	0	0
AC005741.1	0	0	0	0
AC005758.1	0	0	0	0.0828857
AC005771.1	0	0	0	0
AC005776.1	0.594117	2.43777	0.505395	1.11651
AC005777.1	0	0	0	0
AC005779.2	0	0	0	0
AC005786.1	0	2.36791	0	3.24696
AC005798.1	0	0	0	0
AC005822.1	0	0.0395016	0.0877336	0.104393
AC005828.6	0	0	0	0.435884
AC005828.7	0	0	0	0
AC005829.1	0	0.109112	0.156161	0.17904
AC005829.2	1.06e-05	0	0	0
AC005832.2	0	0	0	0
AC005832.3	0	0	0	0
AC005832.4	3.34563	0.129483	6.51909	1.8628
AC005833.1	8.75415	7.25609	11.8948	11.2173
AC005837.2	0	0	0	0
AC005838.1	0	0	0	0
AC005840.1	0.125151	0	0.15578	0
AC005840.3	0	0	0	0.0168801
AC005865.2	0.496191	0.475809	0.659294	0.338272
AC005868.1	0	0	0	0
AC005899.2	0	0	0	0
AC005906.1	0	0	0	0
AC005908.1	0	0	0	0
AC005912.1	0.392237	0.728307	0	0
AC005921.1	0	0	0	0
AC005943.1	11.6393	0	6.70892	0.374251
AC005951.1	0	0	0	0
AC005972.1	0	0	0	0
AC005972.2	0	0	0	0
AC006001.1	0	0	0	0
AC006001.3	20.4601	16.8937	24.2434	20.3775
AC006001.4	9.08491	8.2439	12.0034	13.6697
AC006006.1	0	0	0	0
AC006011.1	7.85437	13.7616	3.91717	12.779
AC006011.2	0.0550662	0.14776	0.0985789	0.0385013
AC006015.1	0	0	0	0
AC006020.1	0.0161891	0.437021	0.211732	0.0679681
AC006022.1	0	0	0	0
AC006023.1	0	0	0	0
AC006023.2	0	0.634103	0	0.919603
AC006026.1	0.135154	0	0	0
AC006026.2	0	0	0	0
AC006028.1	0	0	0	0
AC006030.1	0.0683957	0.0933758	0.133787	0.0874285
AC006033.1	0.308186	0.107528	0	0.144615
AC006042.3	0.125733	0.542007	0.124849	0.117336
AC006059.2	0.34271	0.407432	0.45417	0.289689
AC006064.6	13.1654	19.4699	10.3885	19.0098
AC006065.1	0	0	0	0
AC006065.2	0	0	0	0
AC006077.1	0	0	0	0
AC006115.1	0	0	0	0
AC006116.1	0.0137138	0.191962	0.0162363	0.0190796
AC006116.2	0	0.0355477	0.0397201	0
AC006116.3	0	0	0.335913	0
AC006116.7	0.276491	0.491525	0.388826	0.452163
AC006122.1	0.294626	0	0	0
AC006130.2	0	0	0	0
AC006133.1	0	0	0	0
AC006144.1	0.078578	0.291815	0.185134	0.10912
AC006158.1	0	0	0	0
AC006158.2	0	0	0	0
AC006158.3	0	0	0	0
AC006160.2	0	0	0	0
AC006195.1	0.143911	0.0770666	0.21583	0.201615
AC006197.1	0	0	0	0
AC006199.1	0	0	0	0
AC006210.1	0	0	0	0
AC006210.2	0.0200284	0	0	0
AC006213.1	1.96223	1.06266	3.78566	2.54411
AC006236.1	0.0431094	0.0460376	0	0
AC006254.1	0.61419	1.15363	0.551358	0.824779
AC006254.2	0	0	0	0
AC006254.3	0	0	0	0
AC006262.4	0	0	0	0
AC006270.2	0	0	0	0
AC006270.3	0	0	0	0
AC006272.2	0.0613224	0.374001	1.6817	0
AC006326.1	0	0	0	0
AC006328.1	0	0	0	0
AC006328.2	0	0	0	0
AC006329.2	0	0.242389	0.144479	0
AC006335.1	0	0	0	0
AC006335.2	0	0	0	0
AC006338.1	0	0	0	0
AC006338.2	0	0	0	0
AC006349.1	0	0	0	0
AC006355.1	0	0	0	0
AC006362.1	0	0	0	0
AC006363.1	0	0	0	0
AC006366.1	0	0	0	0
AC006380.1	0	0	0	0
AC006386.1	0	0	0	0
AC006386.2	0	0	0	0
AC006390.1	0	0	0	0
AC006427.1	0.0497589	0.106002	0	0
AC006441.2	0	0	0	0
AC006441.5	0	0	0	0
AC006445.1	0	0	0	0
AC006445.2	0	0.0923845	0	0
AC006453.1	0	0	0	0
AC006453.2	2.97383	5.14847	5.65705	5.3044
AC006453.3	0	0	0	0
AC006453.4	0.0251249	0	0	0.0351785
AC006453.5	0	0	0	0
AC006455.2	0	0	0	0
AC006455.3	0	0	0	0
AC006455.6	0	0	0	0
AC006455.7	0	0	0	0
AC006457.1	0	0	0	0
AC006461.1	0	0	0	0
AC006463.1	0	0	0	0
AC006466.1	0	0	0	0
AC006480.1	0	0.129352	0	0
AC006483.1	0	0	0	0
AC006484.1	0	0	0	0
AC006486.1	0	0.219889	0	0
AC006499.1	0	0	0	0
AC006499.2	0	0	0	0
AC006499.3	0	0	0	0
AC006499.4	0	0	0	0
AC006499.5	0	0	0	0
AC006499.6	0	0	0	0
AC006499.7	0	0	0	0
AC006499.8	0	0	0	0
AC006504.3	0.454201	0.0798018	0.739104	0.318707
AC006504.4	0	0	0	0
AC006504.6	0	0	0	0
AC006509.1	0.93811	4.58978	0.537545	2.6993
AC006509.2	0.115778	0.120703	0.143836	0
AC006511.1	0	1.40344	0	0.720168
AC006511.2	0.275096	0.350619	0.399158	0.46252
AC006512.1	0	0	0.251162	0
AC006512.2	0	0	0	0
AC006517.1	0.158615	0	0	0.223436
AC006518.1	0	0.0125217	0.0140145	0.0163706
AC006518.2	0.0117308	0.115095	0.0140694	0.0657351
AC006518.7	0	0	0	0
AC006529.1	0	0	0	0
AC006530.1	0	0.0707353	0	0
AC006538.2	0	0	0	0
AC006539.1	0	0	0	0
AC006539.2	0	0	0	0
AC006539.3	0	0	0	0
AC006548.1	0	0	0	0
AC006548.2	0	0	0	0
AC006548.3	0	0	0	0
AC006557.2	0	0	0.0303326	0
AC006557.4	0	0	0	0
AC006557.5	0	0	0.0507525	0
AC006600.1	0	0	0	0
AC006924.1	0	0	0	0
AC006927.1	0	0	0.397483	0
AC006927.2	0	0.123661	0	0
AC006927.3	0	0	0	0
AC006927.4	0	0	0	0
AC006927.5	0	0	0.0598649	0
AC006946.1	0	0	0	0
AC006960.1	3.1811	0	0	0
AC006965.1	0	0	0	0
AC006967.1	0	0	0.0778251	0
AC006970.1	0	0	0	0
AC006970.2	0	0	0	0
AC006971.1	0	0	0.0227038	0.00893579
AC006978.1	6.74428	13.0255	9.27328	11.9828
AC006978.2	0.603755	0	0	0
AC006986.1	0	0	0	0
AC006987.1	0	0	0	0
AC006989.1	0	1.14642	0	0
AC006994.1	0	0	0	0.113331
AC007000.1	0.226633	0.152594	0.144958	0.263386
AC007000.2	0	0.44151	0	0.235782
AC007012.1	0	0	0	0
AC007016.1	0	0	0	1.18049
AC007040.2	0.380086	0.330823	0.183551	0.932
AC007041.1	0	0	0	0
AC007064.1	0	0	0	0
AC007064.3	0	0	0	0
AC007064.4	0	0	0.0847146	0
AC007066.1	0	0	0	0
AC007068.1	2.24939	4.74759	2.21374	4.5363
AC007068.2	0	0	0	0
AC007098.2	0.261419	0	0	0
AC007115.1	0	0	0	0
AC007136.1	0	0	0	0
AC007151.1	0	0	0	0
AC007160.1	0	0	0	0
AC007161.1	0	0	0	0
AC007161.2	0	0	0	0
AC007179.3	0	0	0	0
AC007182.2	0.227214	0	0	0
AC007192.1	0.194036	0	0.120912	0
AC007204.1	0	0	0	0
AC007204.2	0	0	0	0
AC007207.1	0	0.0735142	0.0847146	0
AC007215.1	0	0	0	0
AC007216.5	0	0	0	0
AC007224.1	0	0	0	0
AC007225.1	0.114542	0	0.194568	0.0228998
AC007225.2	0	0	0	0
AC007229.1	0.135643	0.12697	0.79324	0.378959
AC007237.1	0	0	0	0
AC007238.1	0	0.0404431	0	0
AC007241.1	0	0	0	0
AC007244.1	2.82479	1.29726	1.29896	1.11517
AC007253.1	0	0	0	0
AC007255.2	0	0	0	0
AC007256.1	0.0106343	0.0228745	0.0628347	0.0147534
AC007262.1	0	0	0	0
AC007274.1	0	0	0	0
AC007274.2	0	0	0	0
AC007274.3	0	0	0	0
AC007275.1	0	0	0	0
AC007279.1	0	0	0.048763	0
AC007283.2	0	0	0	0
AC007312.1	0	0	0	0
AC007318.1	1.47375	1.32755	1.07899	1.7332
AC007318.2	0.089853	0.570582	0.187091	0.156295
AC007322.1	0	0	0	0
AC007322.2	0	0	0	0
AC007322.3	0	0	0	0
AC007322.4	0	0	0	0
AC007325.1	0	0.0138828	0.015878	0
AC007325.2	25.8541	24.7638	33.6053	42.3453
AC007325.3	0	0	0	0
AC007325.4	1.86034	0.944546	1.21138	0.513029
AC007326.1	0	0	0	0
AC007326.3	0	0	0	0
AC007326.4	49.9036	99.1803	91.8605	372.68
AC007327.1	0	0	0	0
AC007342.2	0	0	0	0
AC007342.3	0.111792	0.319692	0.245249	0.412054
AC007346.1	0.157273	0.11156	0	0
AC007346.2	0.0375043	0	0	0
AC007347.2	0.668308	0	1.4611	1.76642
AC007363.1	0	0	0	0
AC007365.2	0	0	0.113112	0
AC007375.1	0	0	0	0
AC007376.1	0	0	0	0
AC007383.1	0	0	0	0.0809592
AC007386.1	0.390765	0.482542	0.0791504	0.456791
AC007387.1	0	0	0	0
AC007389.2	0	0	0	0
AC007389.4	0	0	0	0
AC007390.1	0	0	0	0
AC007394.1	0	0.15627	0	0
AC007395.1	0	0	0	0
AC007424.1	0.0104249	0.0864688	0.0116861	0.0275761
AC007435.1	0	0	0	0
AC007448.1	0	0	0	0
AC007450.2	0	0	0	0
AC007450.3	0	0	0	0
AC007450.4	0.301967	0	0	0
AC007458.1	0	0	0	0
AC007494.1	0	0	0	0
AC007536.1	14.3637	13.0019	21.8178	14.9173
AC007537.1	0	0	0	0.0549536
AC007546.3	6.51397	5.78456	7.28281	6.09917
AC007547.1	0	0	0	0.118427
AC007547.2	0	0	0	0
AC007547.3	0	0	0	0
AC007551.1	0.153084	0	0	0
AC007551.2	0	0	0	0
AC007552.1	0	0	0	0
AC007559.1	0	0	0	0
AC007560.1	0	0	0	0
AC007562.1	0	0	0	0
AC007563.3	0	0	0	0
AC007566.2	0	0	0	0
AC007568.1	0	0	0	0
AC007599.1	0	0	0	0
AC007603.3	0	0	0	0
AC007610.3	0	0.0379964	0	0.0570093
AC007618.1	0	0.0255901	0	0
AC007619.2	0	0	0	0
AC007620.1	0	0	0	0
AC007621.1	0	0	0	0
AC007622.1	0.146542	0	0	0
AC007663.1	0.0512064	0.0275953	0	0
AC007677.1	0	0	0	0
AC007679.2	0	0	0	0
AC007683.1	0	0.439062	0.0774876	0.0447353
AC007685.1	0	0	0	0.131907
AC007686.1	0	0	0.111168	0.127173
AC007688.1	0.184169	0.391581	0.0552801	0.128676
AC007690.1	0	0	0	0
AC007718.1	0	0	0	0
AC007731.1	0	0	0	0
AC007731.4	0	0	0	0
AC007738.1	0	0.148143	0	0
AC007742.1	0	0	0	0
AC007742.2	0.343054	0.119301	0.284084	0.16116
AC007751.1	0	0	0	0
AC007785.2	0	0	0	0
AC007790.1	0	0	0	0
AC007834.2	0.146716	0.303439	0.183972	0
AC007842.1	0.489602	1.90014	0.49417	1.48172
AC007846.2	0	0.0575283	0	0
AC007849.2	0	0	0	0
AC007881.1	0	0	0	0
AC007899.1	0	0	0	0
AC007906.2	2.64951	4.41787	2.33879	6.46278
AC007908.1	0.196762	0	0	0
AC007919.1	0	0	0	0
AC007919.2	0	0	0	0
AC007923.2	0.0194281	0.152514	0.0688747	0.0272022
AC007923.3	0	0	0	0
AC007950.1	5.13022	5.35538	5.0336	1.9589
AC007954.1	0	0	0	0
AC007956.1	0	0	0	0
AC007967.1	0	0	0	0
AC007967.2	0	0	0	0
AC007967.3	0	0	0	0
AC007967.4	0	0	0	0
AC007969.1	1.13622	2.37808	0.888161	1.09226
AC007969.2	0.468884	0.471076	1.84364	0
AC007991.1	0	0	0	0
AC007992.1	0	0.148389	0	0
AC007992.2	0	0	0	0
AC007993.1	0.0542295	0.0394132	0.0458332	0.104928
AC007998.1	0	0	0	0
AC007998.2	1.99891	1.46634	2.39941	1.66488
AC008011.1	0	0	0	0
AC008012.1	8.8207	3.5868	11.2241	7.96542
AC008013.1	1.62709	3.05721	2.36867	2.43253
AC008013.2	8.37501	14.5467	5.72194	7.21746
AC008013.3	0	0	0	0
AC008015.1	0	0	0	0
AC008026.1	0.108147	0	0.127955	0
AC008026.2	0	0	0	0
AC008033.1	0	0	0	0
AC008033.2	0	0	0	0
AC008038.1	2.96976	1.00401	0.667274	0.814495
AC008040.2	0	0	0	0
AC008040.3	0	0	0	0
AC008040.4	0.135511	0	0	0.0634057
AC008055.1	0	0	0	0
AC008065.1	0	0.444644	0.179307	0.201468
AC008066.1	0	0	0	0
AC008069.1	0	0	0	0
AC008072.1	0.749074	1.48224	1.15186	1.88482
AC008073.3	0.477621	0.360812	0.164379	0.396051
AC008074.1	0	0.106386	0	0
AC008105.2	0.495862	0.215905	0.290225	0.0920164
AC008121.1	0.230416	0.705926	0	0
AC008126.1	0	0.0920452	0	0
AC008127.2	0	0	0.0717716	0.0840094
AC008132.1	0.0774949	0.195202	0.0428453	0.13147
AC008132.2	0	0	0.20144	0
AC008134.1	0	0	0	0
AC008147.3	0	0.576319	0.347862	0
AC008147.4	0	0	0	0.0736006
AC008155.1	0	0	0	0
AC008162.1	0	0	0	0
AC008162.2	0	0.201958	0	0
AC008163.1	0	0.0212104	0.060382	0
AC008171.1	0	0	0	0
AC008175.2	0	0	0	0
AC008264.1	0	0.1357	0	0
AC008267.1	0	0	0	0
AC008267.2	2.67152	1.64857	2.21633	1.37931
AC008267.3	0	0	0	0
AC008267.4	0.400916	0.580109	0.244597	0.106817
AC008267.6	5.41552	3.36646	8.75938	5.97616
AC008267.7	6.07333	1.97779	10.4192	10.2875
AC008277.2	0	0	0	0
AC008280.1	0	0	0.134145	0
AC008280.2	0	0	0	0
AC008379.1	0.0903021	0.0947242	0	0
AC008385.1	0	0	0	0.194705
AC008397.1	2.43839	1.7013	1.1962	1.67939
AC008397.2	0.652637	0.904524	0.770076	1.02751
AC008403.1	4.27842	3.5986	5.31934	2.14771
AC008403.2	0.20112	0	0	0
AC008410.1	0	0	0	0
AC008413.1	0	0	0	0
AC008417.1	0	0	0	0
AC008427.1	0	0	0	0
AC008429.2	0.0836977	0	0	0
AC008429.4	0	0	0	0
AC008432.1	0	0	0	0
AC008443.7	0	0.611145	0.377991	1.26945
AC008446.1	0	0	0	0
AC008481.1	0	0.125686	0.299258	0.325535
AC008481.2	0.148127	0.390674	0.632455	0.103941
AC008481.3	0	0	0	0
AC008489.1	0	0	0	0
AC008494.1	0.0863607	0.0461115	0.103956	0.121031
AC008496.1	0	0	0	0
AC008498.1	0.0740634	0.15627	0	0.311822
AC008507.1	1.05732	2.15332	0.165932	1.2879
AC008514.2	0.536092	0.376428	1.22334	0.391582
AC008521.1	0	0	0	0
AC008521.2	0	0.502536	0	0.347668
AC008526.1	0	0	0	0
AC008537.1	0	0	0	0
AC008543.2	0	0	0	0
AC008549.3	0	0	0	0
AC008550.1	0	0	0	0
AC008554.1	6.57014	6.5676	11.465	7.54721
AC008555.3	0.202066	0	0.49155	0.189026
AC008555.6	0	0	0	0
AC008562.1	0.156959	0	0	0
AC008565.1	0.636119	1.12714	0.23391	0.904621
AC008567.1	0.0531838	0.282321	0.0321747	0.0804833
AC008571.1	0	0	0	0
AC008575.1	0	0	0	0
AC008581.2	5.17108	2.52513	6.0731	3.88083
AC008592.3	0.110033	0.573767	0.400447	0.151687
AC008608.1	0	0	0	1.88623
AC008620.1	0	0	0	0
AC008620.2	0.0194668	0	0.0463603	0.027248
AC008622.1	0	0	0	0
AC008622.3	0	0	0	0
AC008626.1	0.83494	0.950477	1.11646	0.963063
AC008626.2	0.544996	0.95045	1.67636	1.33654
AC008628.1	0	0	0	0
AC008628.2	0.188281	0	0	0
AC008629.2	0.0850311	0	0	0
AC008629.3	0	0	0	0
AC008638.1	0	0	0	0
AC008638.2	0	0	0	0
AC008638.3	0	0	0	0
AC008676.2	0	0.104223	0	0
AC008676.3	0.0125526	0.0361837	0	0.00933792
AC008677.1	0	0	0	0
AC008677.2	0	0.18436	0	0
AC008677.3	0	0	0	0
AC008687.1	0	0.0775727	0.0559633	0
AC008687.4	0.165297	0.0892518	0	0.0289791
AC008687.5	0	0	0	0
AC008687.6	0	0	0	0
AC008687.7	0.139925	0.0888356	0.0846149	0
AC008687.8	0.0430422	0	0.111124	0
AC008694.1	0	0	0	0
AC008694.2	0	0.371307	0	0
AC008695.1	0	0	0	0
AC008696.1	0	0	0	0
AC008716.1	0.077827	0.163997	0.190171	0.218508
AC008723.1	0	0	0	0
AC008725.1	0	0	0	0
AC008736.1	2.07368	1.17404	2.45002	1.7199
AC008737.2	0	0	0	0
AC008739.2	0	0	0	0
AC008739.3	0	0	0	0
AC008740.1	0	0	0	0
AC008740.2	0	0	0	0
AC008745.1	0.225387	0	0	0.635358
AC008749.1	0	0	0	0.0426193
AC008750.6	0	0	0	0
AC008750.8	0.129314	0.257111	0	0
AC008751.1	0	0	0	0
AC008751.2	0.0334728	0	0.0802284	0.093776
AC008752.3	1.30712	1.01183	1.20765	2.02334
AC008753.1	0	0	0	0
AC008755.1	20.1027	12.9647	25.6434	13.5408
AC008758.1	0.00525204	0.427807	0.00053492	0.25321
AC008758.3	0	0	0	0
AC008758.4	0.0693019	0.328111	0.176723	0.117718
AC008758.5	0.356089	0.282715	2.0157	0.525182
AC008758.6	0.662919	0.476729	0.35799	0.523447
AC008759.1	0	0	0.0399655	0
AC008763.2	2.5157	6.49311	1.22609	0.449797
AC008763.3	0	0	0	0
AC008764.1	0.0428587	0	0	0
AC008764.4	10.7888	0	9.76858	2.67389
AC008770.1	0.200477	0.628818	1.08748	0.65366
AC008770.2	0.171472	0.366313	0.131525	0.308453
AC008770.4	3.50687	2.55808	3.87638	2.41154
AC008782.1	0	0	0	0
AC008798.1	0	0	0	0
AC008799.1	0	0	0	0
AC008802.1	0	0	0	0
AC008805.1	0	0	0	0
AC008813.1	0	0	0	0
AC008814.1	0	0	0	0
AC008817.1	0	0	0	0
AC008825.2	0	0	0	0
AC008833.1	0	0	0	0
AC008834.1	0	0	0	0
AC008837.1	0	0	0	0
AC008837.2	0	0	0	0
AC008850.1	0	0.138821	0	0
AC008868.1	0	0	0	0
AC008878.1	15.8325	21.9907	13.6003	20.5065
AC008878.2	0	0	0	0
AC008878.3	8.33e-07	0.639414	0.00738353	3.31002
AC008885.1	0.369376	0.189793	0.235033	0
AC008897.1	0	0	0	0
AC008953.1	0	0	0	0
AC008958.1	0	0.223936	0	0
AC008962.1	0	0	0	0
AC008967.1	0	0	0	0
AC008982.1	0	2.35942	0	0.322732
AC009022.2	0	0	0	0
AC009027.1	0	0	0	0
AC009053.1	5.52505	5.28203	6.53425	5.78831
AC009053.4	0	0	0	0
AC009060.2	0	0	0	0
AC009070.1	0.148866	0.0935377	0.249458	0.170973
AC009075.2	0	0	0	0
AC009078.1	0	0	0	0
AC009078.2	0.0265188	0	0.0317044	0.0367589
AC009086.1	0	0	0	0
AC009086.2	3.97841	0.809727	0.971655	0.380914
AC009088.4	0	0	0	0
AC009091.1	0	0.0125371	0	0
AC009093.3	0.598914	0.55939	0.916078	1.01143
AC009093.8	4.57745	3.23277	2.60844	1.98005
AC009093.9	0.603302	0.0993976	0.5922	0.387206
AC009094.1	0	0	0	0
AC009101.1	0	0	0	0
AC009108.1	0	0	0	0
AC009117.1	0	0	0	0
AC009119.2	4.1044	3.24105	4.8997	1.95819
AC009120.1	1.57877	7.18433	1.39813	4.92642
AC009127.2	0	0	0	0
AC009132.1	0	0	0	0
AC009133.6	6.04056	0.613361	6.15691	1.45871
AC009153.1	0	0	0.0999941	0
AC009161.1	0	0	0	0
AC009163.2	0.0924215	0	0.0824069	0
AC009163.4	0.1265	0.578342	0.150557	0
AC009169.1	0	0	0	0
AC009171.1	0	0	0	0
AC009220.1	0.656746	0.224029	2.24343	0
AC009220.2	0.0822145	0.153717	0.0643574	0.0285683
AC009220.3	0	0	0	0
AC009233.1	0	0	0	0
AC009237.1	0	0	0	0
AC009237.10	0	0	0	0
AC009237.11	0	0	0	0
AC009237.12	0	0	0	0
AC009237.13	0	0	0	0
AC009237.16	0	0	0	0
AC009237.17	0.0467102	0	0	0
AC009237.2	0	0	0	0
AC009237.3	0.203592	0.236902	0.253488	0.174446
AC009237.4	0	0	0	0
AC009237.5	0	0	0	0
AC009237.6	0	0	0	0
AC009237.7	0	0	0	0
AC009237.8	0	0	0	0
AC009237.9	0	0	0	0
AC009238.1	0	0	0	0
AC009238.2	0	0	0	0
AC009238.3	0	0	0	0
AC009244.1	46.3489	31.3116	14.4931	13.8471
AC009245.1	0.272519	0.141553	0.11282	0.270466
AC009248.1	0	0	0	0
AC009263.1	0	0	0	0
AC009268.1	0	0	0	0
AC009269.1	0	0	0	0
AC009296.1	0	0	0	0
AC009299.1	2.41625	2.5216	4.46507	3.80274
AC009299.2	0	0	0	0
AC009302.1	0	0	0	0
AC009303.1	0.140278	0.145369	0.35132	0.197536
AC009310.1	0	0	0	0
AC009313.2	0	0	0	0
AC009314.1	0	0.186479	0	0
AC009319.1	0.0462761	0	0.0557381	0
AC009336.2	0.00815633	0	0	0
AC009362.1	0	0	0	0
AC009412.1	16.1078	6.7897	21.306	4.76771
AC009413.1	0	0	0	0
AC009414.1	0	0	0	0
AC009452.1	0.184839	0	0.224343	0.259315
AC009474.1	0	0	0.0232468	0
AC009474.2	0	0	0	0
AC009477.1	0.354958	0	0	0
AC009480.2	0	0	0	0
AC009487.2	0.00692156	0	0.0156746	0.0259442
AC009494.1	0	0	0	0
AC009500.1	0	0	0	0
AC009501.1	0	0	0.438612	0
AC009501.2	0	0	0	0
AC009502.2	0.0906393	0.5319	0	0.127048
AC009506.2	0	0	0	0.0462465
AC009509.3	0	0	0	0
AC009517.1	0	0	0	0
AC009518.2	0	0.0512675	0	0
AC009518.3	0	0	0	0
AC009533.1	7.12315	6.99834	5.46544	5.1975
AC009533.2	0	0	0	0
AC009541.1	0	0	0	0
AC009542.2	0	0.23333	0	0.0443209
AC009567.2	0	0.294909	0.178367	0
AC009597.2	0	0	0	0
AC009643.1	0	0	0	0
AC009643.2	0	0	0	0
AC009646.1	0	0	0	0
AC009690.1	0	0.115217	0	0.18852
AC009690.3	0	0	0	0
AC009712.1	0	0.17442	0	0
AC009729.1	0	0	0	0
AC009779.1	0.207378	1.48719	0.529498	0
AC009779.3	1.64795	1.55702	1.93288	2.07526
AC009779.4	0	0	0	0
AC009779.6	0	0	0	0
AC009784.1	0	0.0959253	0	0
AC009800.1	0	0	0	0
AC009804.1	0	0	0	0
AC009812.2	0	0	0	0
AC009831.2	0	0	0	0
AC009879.1	0.353507	1.67561	0.529918	0.864937
AC009879.2	0.977009	0.393947	0.156045	0
AC009879.3	0.267044	0.780057	0.203261	0.251846
AC009884.2	0	0	0	0
AC009901.1	0	0	0	0
AC009901.2	0	0	0	0
AC009902.1	0	0	0	0
AC009927.1	0	0	0	0
AC009945.1	0	0	0	0
AC009947.1	0	0	0	0
AC009947.2	0	0	0	0
AC009948.1	0.35056	0.159715	0.721067	0.280439
AC009950.2	0	0	0	0
AC009961.2	0	0.535333	0	0
AC009961.3	0.109285	0.0968842	0.0633849	0
AC009963.1	0	0	0	0
AC009963.2	2.06628	1.00866	0	0
AC009963.3	0	0	0	0
AC009965.2	0.0338867	0	0	0
AC009967.1	0.142056	0.160986	0.0547804	0
AC009969.1	0	0	0	0
AC009977.1	1.85896	3.0749	1.14117	1.72856
AC009994.1	0	0	0	0
AC009997.1	0	0	0	0
AC010086.1	0	0	0	0
AC010086.2	0	0	0	0
AC010087.1	0	0	0	0
AC010095.1	0	0	0	0
AC010099.1	0	0	0.157222	0
AC010099.2	0	0	0	0
AC010099.3	0	0	0	0
AC010132.2	0	0	0	0
AC010132.3	12.2808	9.24701	10.6497	10.0886
AC010133.1	0	0	0	0
AC010141.1	0	0	0	0
AC010141.2	0	0	0	0
AC010149.2	0	0	0	0
AC010153.1	0	0	0	0
AC010154.1	0	0	0	0
AC010182.1	0	0	0.0429273	0
AC010186.2	5.60628	2.86592	6.5048	4.43882
AC010197.2	0.111882	0.0350648	0.192613	0.233985
AC010200.1	0.0847947	0.0456869	0.101049	0.0296749
AC010200.2	0	0	0	0
AC010202.1	0	0	0	0
AC010203.1	2.36704	2.01783	3.22713	1.78137
AC010240.1	0	0	0.112706	0
AC010240.2	0.0787771	0.0847137	0	0.0367669
AC010255.3	0	0	0	0
AC010265.1	0	0	0	0
AC010285.2	0	0.0566225	0	0
AC010287.1	0.136942	0	0	0
AC010301.1	0	0	0	0
AC010306.1	0.261082	0.436369	0.413562	0.5678
AC010307.1	0	0	0	0
AC010319.1	0.381581	1.3097	0.420122	0.680059
AC010319.2	0	0	0	0
AC010320.5	0	0	0	0
AC010323.1	0	1.05535	0	0
AC010323.2	0.0633344	0	0	0.088833
AC010325.1	0.246824	1.98297	0.579517	1.07657
AC010325.3	0	0	0	0
AC010326.1	0	0	0.0754792	0
AC010326.2	0	0	0.152534	0
AC010326.4	2.14681	3.72055	2.79812	3.49485
AC010327.1	0	0	0	0.0256805
AC010327.2	0	0	0	0
AC010328.2	0	0	0	0
AC010329.2	0.0736104	0.0979968	0	0.0533553
AC010329.5	0.0429402	0.0281541	0.0161691	0.0425769
AC010330.1	0.0692202	0.0400892	0.123844	0
AC010332.1	2.22237	2.11268	5.64515	3.21827
AC010332.2	0	0	0.0186922	0
AC010336.7	0	0	0	0
AC010338.1	0	0	0	0
AC010342.1	0	0	0	0.075638
AC010343.1	0.534077	0.376839	0.35963	0.332633
AC010343.2	0	0	0	0
AC010350.1	0	0	0	0.440043
AC010368.1	0	0	0	0
AC010374.1	0	0	0	0
AC010374.2	0	0	0	0
AC010376.1	0	0	0	0
AC010378.1	0	0	0	0
AC010385.1	0	0	0	0
AC010385.2	0	0	0	0
AC010385.3	0	0	1.79498	0
AC010395.2	0	0	0.132867	0
AC010409.1	0	0	0	0
AC010409.2	0	0	0	0
AC010422.3	0.407447	0.214223	0.138505	0
AC010422.5	0	0	0	0
AC010422.6	0.364703	0.0496011	0.544756	0
AC010422.8	0.920585	1.20396	0.753627	1.12227
AC010424.1	0.947226	1.94454	3.13552	2.93751
AC010442.2	0	0	0	0
AC010442.3	0	0	0.273635	0
AC010460.1	0	0	0	0
AC010460.2	0	0.0565151	0	0
AC010460.3	0	0	0	0
AC010463.1	0.413893	0	0	0
AC010468.1	0.447195	0.377625	0.158402	0.194781
AC010468.3	0	0	0	0
AC010469.1	0	0.139862	0	0
AC010469.2	0.0860104	0	0	0
AC010476.1	0	0	0	0
AC010487.1	2.40022	3.21234	2.43319	3.16424
AC010487.3	2.29871	0	2.61855	1.36366
AC010487.4	0	0	0	0
AC010493.1	0	0	0	0
AC010503.3	0	0	0	0
AC010507.1	0	0	0.152877	0
AC010507.2	8.06991	9.26447	5.31075	4.20223
AC010522.1	1.94594	0.723128	1.40561	0.823719
AC010525.2	0	0.902914	0	0
AC010531.1	0	0.0967382	0.139607	0
AC010531.2	0	0	0	0
AC010542.3	0	0	0	0
AC010546.1	0	0	0	0
AC010547.4	0.141083	0.0969022	0.0416455	0.110422
AC010547.5	0	0	0	0
AC010547.6	0	0	0	0
AC010587.1	0	0	0	0
AC010587.2	0	0	0	0
AC010591.1	0	0	0	0.0787948
AC010598.1	0	1.91971	0	2.99634
AC010615.1	8.89427	6.03981	9.03499	11.5244
AC010615.3	0	0	0	0
AC010615.4	0.646756	0.281678	0.431905	0.155858
AC010616.1	0.0285941	0.169948	0.0339684	0.0800246
AC010616.2	4.99e-05	0	0	0
AC010618.1	35.2306	33.3167	31.9862	24.3385
AC010618.2	0	0	0.106165	0
AC010619.1	0	0.468409	0	0
AC010620.1	0.0191311	0.0646517	0	0
AC010620.2	0	0	0	0
AC010624.4	0	0	0	0
AC010625.1	0	0	0	0
AC010627.1	0.0967729	0.0520771	0.0288704	0
AC010631.1	0	0	0	0
AC010632.3	0	0	0	0
AC010642.1	0	0	0	0
AC010646.1	0.301511	0.124621	0.145662	0
AC010653.1	0	0	0.0457293	0
AC010653.3	0.308137	0	0	0
AC010655.1	0.390921	0.200639	0.249568	0.275835
AC010655.3	1.60742	2.17991	1.97684	1.19471
AC010677.1	0.108285	0	0	0
AC010678.1	0	0	0	0
AC010683.1	0	0	0	0
AC010731.1	0	0	0	0
AC010733.1	0.113497	0	0.140411	0
AC010738.1	0	0	0	0
AC010740.1	0	0	0	0
AC010761.1	13.0012	9.00878	14.4131	7.01609
AC010768.3	0	0	0	0
AC010867.1	0.0527086	0.182187	0.0819316	0.073964
AC010878.1	0	0	0.0370454	0
AC010881.1	0	0	0	0
AC010886.1	0.0837249	0.081786	0.0494855	0.120258
AC010894.1	0	0	0	0
AC010900.1	0.507162	0.363904	0.951026	0.338125
AC010900.2	0	0	0	0
AC010904.1	0	0	0	0
AC010928.1	0	0	0	0
AC010928.2	0	0	0	0
AC010928.3	0	0	0	0
AC010931.1	0	0	0	0
AC010967.3	0	0	0	0
AC010970.1	0.04874	0.0175426	0.0579522	0.0454734
AC010975.2	0	0	0	0
AC010975.3	0	0	0	0
AC010980.1	0.283322	0.76302	0.392868	0.336815
AC010997.1	0	0	0	0
AC011005.1	0.160528	0.14527	0	0
AC011005.2	0	0	0	0
AC011005.3	0	0	0	0
AC011037.1	0	0	0	0
AC011043.1	110.577	118.2	140.727	130.544
AC011043.2	1.37976	1.53829	1.40085	1.77841
AC011092.1	0	0	0	0
AC011193.2	0	0	0	0
AC011195.1	0	0	0	0
AC011195.2	0	0	0	0
AC011225.1	0	0	0	0
AC011233.1	0	0	0	0
AC011242.1	0	0	0	0
AC011247.2	0	0	0.202977	0
AC011270.1	0	0	0	0
AC011290.2	0	0	0	0
AC011298.2	0	0	0	0
AC011298.3	0	0	0	0
AC011330.1	0.951946	0.138077	0.976785	0.605589
AC011330.3	0	0.1104	0.0752998	0
AC011342.1	0	0	0	0
AC011352.2	0	0.0343982	0	0.0449095
AC011405.2	0	0	0	0
AC011406.1	0	0	0	0
AC011411.1	0	0.164112	0.138165	0
AC011416.1	0	0	0	0
AC011416.2	0.920136	0.892208	0	1.31446
AC011431.1	0	0	0	0
AC011444.4	0	0	0	0
AC011447.1	1.37344	1.8908	3.43749	0
AC011447.2	0	0	0.276485	0.952351
AC011447.4	1.72149	0	4.26024	13.3003
AC011447.5	0	0	0	0
AC011448.1	2.67024	3.22247	2.06096	1.97193
AC011451.2	0	0	0	0
AC011452.1	0	0	0	0
AC011453.2	0	0	0	0
AC011455.2	0.908598	0	0.47794	0
AC011458.1	0	0.0637691	0.0729335	0
AC011458.2	0	2.37326	0	1.67625
AC011460.1	0.0163827	0	0.0974014	0.0458543
AC011462.1	5.41629	4.75137	8.19301	7.17538
AC011462.2	0.655936	0.255268	1.06e-05	0.946162
AC011467.2	0	0	0	0
AC011467.4	0	0	0	0
AC011467.5	0	0	0	0
AC011467.6	0	0	0	0
AC011468.4	0.114481	0.114368	0.271448	0.154306
AC011471.1	0	0.921227	0	1.76939
AC011471.4	0	0	0	0
AC011473.4	0	0	0	0
AC011475.1	0.297606	0.892236	0.467269	0.622078
AC011476.1	0	0.183504	0	0
AC011476.8	0	0	0	0
AC011477.1	2.059	1.78399	1.22498	3.38356
AC011477.5	0	0	0	0
AC011477.6	0	0	0	0
AC011477.7	0	0	0	0
AC011479.1	0.175878	0.188713	0.388102	0
AC011481.1	159.96	108.241	142.814	109.463
AC011487.1	0.861778	0.600048	1.24045	1.13969
AC011487.2	0.187721	0.482741	0.353336	0.332187
AC011487.3	0	0	0	0
AC011487.4	0	0	0	0
AC011491.1	0.148528	0	0	0.165771
AC011492.1	0	0	0	0
AC011494.1	0	0	0	0
AC011495.1	0.130283	0	0	0
AC011497.2	14.8714	12.4194	14.9935	18.6714
AC011498.4	0.553092	0.353627	0.644335	0.64853
AC011498.5	0	0	0	0
AC011499.1	0	0.911184	0.202437	0.695736
AC011500.1	0	0	0	0
AC011500.2	0	0	0	0
AC011503.3	2.00155	2.29518	2.04403	2.56328
AC011506.1	0.183241	0.258975	0.0741101	0.256996
AC011511.1	2.06213	2.27054	1.48611	1.76902
AC011511.4	12.4466	17.5958	14.1676	10.168
AC011529.1	2.38001	2.8199	3.26368	2.87312
AC011530.1	0.11244	0	0.153153	0.0406012
AC011551.1	0	0	0	0
AC011591.2	0	0	0	0
AC011602.1	0	0	0	0
AC011603.4	0	0	0.276602	0
AC011604.1	0	0	0	0
AC011604.2	0	0	0	0
AC011611.1	0	0	0	0
AC011611.5	0	0	0	0
AC011611.6	0	0	0	0
AC011626.1	0	0.0722728	0	0.191866
AC011726.1	0	0	0	0
AC011742.1	0.19987	0	0	0
AC011742.2	0	0	0	0
AC011742.3	0	0	0	0
AC011753.1	0	0	0	0
AC011753.3	0	0	0	0
AC011753.4	0	0	0	0
AC011767.1	0	0	0.0330274	0
AC011816.1	0	0.0752219	0.0867511	0
AC011825.1	0.119305	0	0	0
AC011841.1	1.37976	1.53829	1.40085	1.77841
AC011853.1	0	0	0	0
AC011890.1	0	0	0	0
AC011890.2	0	0	0	0
AC011891.2	0	0	0	0
AC011894.1	0	0	0	0
AC011904.1	0	0	0	0
AC011921.2	0	0	0	0
AC011921.3	0	0	0.167957	0
AC011933.1	0.17579	0	0	0
AC011939.1	0.0376169	0	0.0849259	0
AC011978.1	0.0220976	0	0	0
AC011979.1	0.380531	0.0968484	0.114265	0.391448
AC011979.2	0	0	0	0
AC011994.1	0	0	0	0
AC011998.1	0	0	0	0
AC011998.2	0	0	0	0
AC011999.1	0	0	0	0
AC012005.1	0	0	0	0
AC012005.2	0	0	0	0
AC012044.1	0	0	0	0
AC012065.2	0	0.131006	0	0.532897
AC012065.5	0.196472	0.105897	0.113519	0
AC012066.1	0	0.165765	0	0
AC012075.1	0	0	0	0
AC012078.1	0	0	0	0
AC012085.1	0.224345	0.172688	0	0
AC012100.1	0	0	0	0
AC012119.1	0	0	0	0
AC012123.2	0	0	0	0
AC012146.2	0	0.111419	0	0
AC012146.4	0	0	0	0
AC012158.1	0.241179	0.146375	0.281513	0.213615
AC012158.2	0	0	0	0
AC012170.1	0.271228	0.422325	0.509002	0
AC012175.1	0	0	0	0
AC012182.1	0	0	0	0
AC012184.2	2.83178	0	7.62624	0.00149517
AC012186.1	0	0	0	0
AC012213.5	2.21835	3.27885	4.38268	2.45148
AC012254.2	12.3382	11.4399	13.1291	11.6515
AC012254.4	0	0	0	0
AC012306.1	0	0	0	0
AC012308.1	0	0	0	0
AC012309.1	0.463674	0.309211	0.788738	0.586673
AC012314.22	0	0	0	0
AC012339.2	0	0	0	0
AC012354.2	0	0.0963259	0.33815	0
AC012358.2	0	0.0231993	0.0256633	0.0301417
AC012362.1	0	0	0	0
AC012368.3	39.0212	15.8282	80.9446	33.5038
AC012400.1	0	0	0	0
AC012414.1	0	0	0	0
AC012414.2	0	0	0	0
AC012414.6	0	0	0	0
AC012414.7	0.0208065	0	0	0
AC012433.1	0	0.119301	0	0
AC012435.1	21.7268	19.816	25.6829	17.6696
AC012441.1	0.577373	0.835386	0.642268	0.393447
AC012441.2	0.161806	0.0667534	0.181654	0
AC012443.1	0	0	0	0
AC012454.1	0.0748494	0.175677	0.0812966	0.165425
AC012468.1	0	0	0	0
AC012488.1	0	0	0	0
AC012488.2	0	0	0.418284	0.361508
AC012491.1	0	0	0	0
AC012493.1	0	0	0	0
AC012493.2	0	0	0	0
AC012493.3	0	0	0	0
AC012497.1	0	0	0	0
AC012498.1	0	0	0	0
AC012498.2	0	0	0	0
AC012501.2	0.0489489	0.0263379	0.0292099	0.0342661
AC012507.3	0.0866094	0	0	0.121621
AC012512.1	0	0	0	0
AC012513.2	0	0	0	0.0393313
AC012519.1	0	0.0647416	0	0
AC012531.3	0	0	0	0
AC012569.1	0.261843	0.173489	0.239778	0.366039
AC012616.1	0	0	0	0
AC012618.1	0	0	0	0
AC012618.2	0.039856	0	0	0
AC012618.3	3.84145	2.83263	8.24681	4.86562
AC012651.1	0.231225	0.369776	0.336608	0.577997
AC012653.1	0	0	0	0
AC012669.1	0	0	0	0
AC012671.1	0	0	0	0
AC012676.2	0	0	0	0
AC013244.1	0	0	0	0
AC013244.2	0	0	0	0
AC013244.3	0	0	0	0
AC013262.1	0	0	0	0
AC013267.1	0	0.237108	0.596181	0
AC013268.1	1.02429	0.63737	1.00901	1.30564
AC013268.2	0	0	0	0
AC013268.3	0.120214	0.260952	0.209038	0.174016
AC013268.4	0	0	0	0.0110381
AC013271.1	0.0637576	0.139911	0.0402655	0.11698
AC013290.1	0	0	0	0
AC013355.1	0	0.0536368	0.0591651	0.0705455
AC013356.1	0.136089	0	0	0
AC013394.1	66.7816	39.2996	78.9758	44.1928
AC013399.1	0	0	0	0
AC013403.1	0	0	0	0
AC013404.1	0	0	0	0
AC013410.1	0	0	0	0
AC013410.2	0	0	0	0
AC013412.1	0	0	0	0
AC013429.1	0	0	0	0
AC013429.2	0	0	0	0
AC013437.2	0	0	0	0
AC013439.1	0	0.0273538	0	0
AC013442.1	0	0	0	0
AC013444.1	0	0	0	0
AC013444.2	0	0	0	0
AC013452.1	0.0627416	0	0.0761829	0
AC013467.1	0	0	0	0
AC013467.2	0	0	0	0
AC013470.1	0	0.190642	0.446161	0
AC013470.2	0.410141	0.370097	0.256933	0.303481
AC013470.3	0.0265944	0	0	0.0372142
AC013470.4	0	0	0.0398179	0
AC013474.1	0.344869	0.505159	0.15518	0
AC013476.2	0	0	0	0
AC013489.1	0.978512	0.964829	1.28543	0.664997
AC013489.2	0	0	0	0.306665
AC013553.1	0	0	0	0
AC013553.2	0	0	0	0
AC013562.2	0	0	0	0
AC013565.2	0	0	0	0
AC013643.1	0	0	0	0
AC013701.1	0	0	0	0
AC013717.1	0.274483	0.0232332	0.260053	0.0532226
AC013734.1	0	0	2.10341	2.66005
AC013828.1	0	0	0	0
AC015688.1	0	0	0	0
AC015688.2	0	0	0	0
AC015688.3	0	0	0	0
AC015688.4	0	0	0	0
AC015688.5	0	0	0	0
AC015689.2	0.0174723	0	0.103826	0.0487659
AC015712.3	0	0	0	0
AC015720.1	0.215838	0.221019	0	0
AC015720.2	0	0	0	0
AC015743.1	0	0.138541	0	0.0606097
AC015802.2	0	0	0	0
AC015802.6	0.0719373	0.195109	0.128672	0.187183
AC015813.2	10.2742	31.8047	6.00976	16.7691
AC015818.1	0	0	0	0
AC015818.3	0	0	0.452634	0.092542
AC015818.5	0.687797	0.999295	0.344265	0
AC015818.6	3.01441	2.21528	2.59916	1.70736
AC015818.7	0	0	0	0
AC015849.6	0	0	0	0
AC015871.1	0	0	0	0
AC015871.2	0	0	0	0
AC015908.1	0	0	0	0
AC015910.1	0.621628	0.318868	0.765027	0.476702
AC015911.1	0	0	0	0
AC015911.10	0	0	0	0
AC015911.4	0.0612199	0.0325505	0.0362384	0.0424588
AC015911.7	0	0	0	0
AC015911.8	0	0	0	0
AC015912.2	0.530889	0	1.37938	0
AC015914.2	0	0	0	0
AC015917.1	0	0	0	0
AC015922.1	2.04688	2.04586	1.33147	2.91744
AC015977.1	0	0	0	0
AC015978.1	0	0	0	0
AC015983.1	0	0	0	0
AC016027.4	0	0	0	0
AC016027.5	0	0	0	0
AC016065.2	0	0	0	0
AC016144.1	0	0	0.0354143	0
AC016180.1	0	0	0	0
AC016182.1	0	0	0	0
AC016256.1	0	0	0	0
AC016292.2	0	0	0	0
AC016304.1	0	0	0	0
AC016397.1	0	0	0	0
AC016546.1	0	0	0	0
AC016559.1	0	0	0	0
AC016559.2	0	0	0	0
AC016582.1	1.4038	1.02796	1.96786	1.26387
AC016582.2	2.42071	1.93925	2.1512	2.00255
AC016582.3	15.1041	8.09718	18.9054	11.799
AC016596.2	0	0	0	0
AC016612.1	0	0	0	0
AC016629.1	2.55856	5.60637	4.46839	9.77348
AC016632.1	0	0	0	0
AC016687.1	0	0	0	0
AC016691.1	0	0	0	0
AC016694.1	0	0	0	0
AC016696.1	0	0	0	0
AC016700.1	0	0	0	0
AC016700.2	0	0.935584	0	0
AC016712.1	0.757286	0.518044	0	0.351743
AC016716.1	0	0	0	0
AC016717.1	0	0	0	0
AC016724.1	0	0	0	0
AC016727.2	0	0.126468	0	0
AC016734.1	0.146598	0.585974	0	0.199352
AC016739.1	2.00489	0.375828	1.31215	0.767202
AC016769.1	0.0686681	0	0.200668	0
AC016769.2	0.263649	0	0	0.123071
AC016769.3	0	0	1.50827	1.92045
AC016769.4	0	0	0	0
AC016772.1	0	0.0268121	0	0
AC016831.2	0	0	0	0
AC016831.3	0	0.0189367	0	0
AC016831.4	0	0	0	0
AC016877.2	0	0	0	0
AC016885.3	0	0	0	0.350203
AC016894.1	0	0	0.441454	0
AC016907.1	0	0	0	0
AC016908.1	0	0	0	0
AC016909.1	0	0	0	0
AC016911.1	0	0	0	0
AC016925.1	0	0	0	0
AC016925.2	0	0	0	0
AC016930.1	0.0134086	0	0	0
AC016954.1	0	0	0	0
AC016956.1	0	0.0310945	0.0346182	0
AC016957.1	0.17609	0	0	0
AC016991.1	0	0	0	0
AC016999.2	0	0	0	0
AC017002.4	0	0.0216638	0	0
AC017007.1	0	0	0	0
AC017007.2	0.144574	1.32349	0.346424	0.77684
AC017007.3	0.199186	5.5207	0.245712	1.95849
AC017007.4	0	0	0	0
AC017013.1	0	0	0	0
AC017015.1	0	0	0	0
AC017019.1	0	0	0	0
AC017035.1	0	0	0	0
AC017037.1	0	0	0	0
AC017037.2	0	0	0	0
AC017078.1	0	0.135085	0	0
AC017079.1	0	0	0	0
AC017079.2	0	0	0	0
AC017081.1	0	0	0	0
AC017083.3	0	0.0922321	0.11831	0.228248
AC017083.4	0	0	0	0
AC017099.1	0.0948566	1.28927	0.0378602	0.398579
AC017100.2	0	0	0	0
AC017104.2	0	0	0	0.232015
AC017104.4	1.70469	2.80938	2.09799	1.68899
AC017104.5	4.13012	4.99433	6.11599	5.2292
AC018362.3	0.951078	0.936932	1.13228	0.95039
AC018371.2	0	0	0	0
AC018437.1	0	0	0	0
AC018442.1	0	0.0311745	0	0.0201853
AC018442.3	0	0	0	0
AC018448.1	0	0	0	0
AC018448.2	0	0	0	0
AC018462.2	0	0	0	0
AC018463.1	0	0	0	0
AC018475.1	0.956401	0.296981	1.15907	0.443325
AC018512.1	0	0.0424825	0.181178	0.198181
AC018523.1	0	0	0	0
AC018523.2	0.669358	0.214804	0.435122	0.170695
AC018552.1	0	0	0	0
AC018554.2	0	0	0	0
AC018558.4	0	0	0	0
AC018558.5	0	0	0	0
AC018618.2	0	0	0	0
AC018620.1	0	0.515221	0	0.523615
AC018630.1	0	0	0	0
AC018630.2	0	0	0	0
AC018634.1	0	0	0	0
AC018635.1	0	0.101553	0	0.0883689
AC018638.1	0	0	0	0
AC018638.2	8.40281	6.28364	4.87059	4.3433
AC018638.3	0	0	0	0
AC018638.4	11.6782	9.53434	8.66758	8.35607
AC018638.5	3.99636	2.51172	2.01823	1.59645
AC018638.8	3.53878	2.27005	3.07459	1.91695
AC018639.1	0.0971887	0	0	0
AC018641.1	2.84971	2.0749	2.49485	2.6021
AC018644.1	0.140571	0.593977	0.342412	0.29589
AC018645.1	0	0	0	0
AC018653.2	0	0	0	0
AC018659.1	0	0	0	0
AC018688.1	0.545693	0.148566	0.525149	0.523796
AC018692.2	0	0	0	0
AC018693.2	0	0	0	0
AC018695.1	0	0	0.0659585	0
AC018695.5	0	0	0	0
AC018709.1	0.0508673	0.108314	0.122915	0.0713217
AC018710.1	0	0	0	0
AC018712.1	0	0	0.0630077	0
AC018714.1	0	0	0	0
AC018717.1	0	0	0	0
AC018735.1	0	0.0220323	0	0
AC018737.1	0	0	0	0
AC018738.1	0	0	0	0
AC018755.2	0	0	0	0
AC018755.3	0.21804	0.173833	0.469942	0.305992
AC018797.1	0	0	0	0
AC018797.2	0	0	0	0
AC018804.1	0.635069	0	0.201876	0.145281
AC018845.2	0	0	0	0
AC018846.1	0	0	0	0
AC018861.1	0	0	0	0
AC018865.2	0	0	0	0
AC018868.1	0.72469	0	0.223398	0.248547
AC018868.2	0.0499407	0.0805929	0	0.0349574
AC018880.1	0	0	0	0
AC018880.2	0	0	0	0
AC018889.1	0	0	0	0
AC018892.1	0	0	0	0
AC018892.2	0	0	0	0
AC018992.1	0	0	0	0
AC019070.1	0	0	0	0
AC019072.1	0	0	0	0
AC019080.2	0	0	0	0
AC019084.1	0	0	0	0
AC019097.1	0.203176	0.0714163	0.148915	0.276801
AC019109.1	0.110883	0.242232	0.0855127	0.146812
AC019117.3	0	0.0186889	0	0
AC019129.1	0	0.247774	0	0
AC019155.1	0	0.0702349	0	0.0931348
AC019159.1	0	0	0	0
AC019176.1	0	0	0	0
AC019176.2	0	0	0	0
AC019178.1	0	0	0	0
AC019178.2	0	0	0	0
AC019181.1	0	0.541177	0.222041	0.493877
AC019185.1	0	0	0	0
AC019185.3	0	0	0	0
AC019193.1	0	0	0	0
AC019206.1	0.20681	0.32372	0.127595	0.435445
AC019227.1	0	0.578771	0	0.220371
AC019235.1	0	0	0	0
AC019257.8	0.326107	0	1.91819	0.306619
AC019288.1	0	0	0	0
AC019294.1	0	0	0.0651058	0
AC019322.1	0	0	0	0
AC019322.2	0	0	0	0
AC019322.3	0.345381	0	0.634862	0.363709
AC020549.1	0	0.0230914	0.0510833	0
AC020549.2	0	0	0	0
AC020550.1	0	1.3486	0	0
AC020593.1	0	0	0	0
AC020611.1	0	0	0	0
AC020612.1	0.288543	0.761376	0	0.607233
AC020612.2	0	0	0	0
AC020613.1	0	0	0	0
AC020629.1	0	0	0	0
AC020633.1	0.0527223	0.0568184	0.0312536	0.110491
AC020636.2	0	0	0.0318563	0
AC020658.1	0.141521	0	0.0423452	0.0494731
AC020688.1	0	0.0596866	0	0
AC020699.1	0.096175	0.70527	0	0.270088
AC020728.1	0	0	0	0
AC020765.1	0	0	0	0
AC020765.3	0.0473559	0.0531358	0	0
AC020765.4	0.226878	0	0	0
AC020765.5	0.348554	0.184989	0.140801	0
AC020779.1	0.445765	1.0308	0.138159	1.01701
AC020891.4	0	0	0	0
AC020893.1	0	0	0	0
AC020893.2	0	0.0520497	0	0
AC020895.1	0	0	0	0
AC020898.1	0.317075	0.241373	0.27026	0.252036
AC020899.1	0.124511	0.329722	0.0755151	0
AC020904.1	0	0	0	0
AC020904.2	0.864125	0.973579	1.11608	0.799535
AC020907.6	0.226787	0.130656	0.411102	0.395035
AC020909.1	0	0	0	0
AC020910.2	0.0610638	0.194218	0	0
AC020910.3	0	0	0	0
AC020914.2	0	0	0	0
AC020914.3	0	0	0	0
AC020914.4	0	0	0	0
AC020914.5	0	0	0	0
AC020915.1	0.309699	0.149033	0.273912	0.455127
AC020915.4	0	0	0	0
AC020915.5	4.44002	1.85123	5.09501	2.22411
AC020917.1	0	0	0.0899456	0
AC020922.1	0.169676	0.0163022	0.045762	0.0949081
AC020937.1	0	0	0	0
AC020983.1	0.143965	0.151702	0	0
AC021006.1	0	0	0.0851522	0
AC021006.3	0.463447	1.39747	1.21423	0
AC021016.1	0	0	0.0994284	0
AC021066.2	0	0	0	0
AC021066.3	0	0	0	0
AC021072.1	0	0.0434837	0.0489105	0.0570028
AC021074.1	0.348793	0.246751	0	0.162993
AC021074.2	0	0	0	0
AC021087.2	0.0586515	0.0603757	0	0.0795211
AC021087.5	1.0819	1.32762	1.0338	1.01729
AC021097.2	0.271802	0.096171	0.222336	0
AC021106.1	0.855707	0.787367	0.548636	0.727641
AC021106.2	0	0.0531901	0	0
AC021146.1	0	0	0	0
AC021146.10	0	0	0	0
AC021146.11	0	0	0	0
AC021146.2	0	0.0366702	0	0
AC021146.3	0.122223	0	0.157492	0
AC021146.4	0	0	0	0
AC021146.5	0	0	0	0
AC021146.6	0	0	0	0
AC021146.7	0	0	0	0
AC021146.8	0	0	0	0
AC021146.9	0	0	0	0
AC021148.1	0.120048	0.278787	0.0804879	0.23514
AC021171.1	0	0	0	0
AC021171.2	0	0	0	0
AC021193.1	0	0	0	0
AC021205.1	0.572138	3.55543	0	1.81321
AC021205.2	0	0	0	0
AC021220.1	0	0	0	0
AC021231.2	0	0.102925	0	0
AC021231.3	0	0	0	0
AC021242.1	0	0	0	0
AC021269.1	0	0	0	0
AC021269.2	0	0	0	0
AC021443.1	0	0	0	0
AC021451.1	0	0	0	0
AC021506.2	0	0	0	0
AC021646.1	0	0	0	0
AC021660.1	0	0	0	0
AC021660.3	0	0.100535	0	0
AC021678.1	0	0	0.0424297	0
AC021678.3	0	0	0	0
AC021723.1	0	0	0	0
AC021733.2	0	0	0	0
AC021739.1	0	0	0	0
AC021749.1	0	0	0	0
AC021753.1	0	0	0	0
AC021755.1	0	0	0	0
AC021818.2	0	0	0	0
AC021820.1	0	0	0	0
AC021876.1	0	0	0	0
AC022001.1	0	0	0	0
AC022018.1	0	0	0	0
AC022022.1	0	0	0	0
AC022022.2	0	0	0	0
AC022028.1	0	0	0	0
AC022034.2	0	0	0	0
AC022069.1	0.0551685	0.0586287	0	0.154726
AC022080.1	0.0888711	0.235624	0.0637512	0.134226
AC022080.2	0	0.0784245	0.0922401	0.207339
AC022080.3	0	0	0	0
AC022106.1	0	0	0	0
AC022106.2	0	0	0	0
AC022121.1	0	0	0	0.0920164
AC022133.1	0	0	0	0
AC022137.1	0.246669	6.76461	0	0.743903
AC022137.2	0	0	0	0
AC022137.3	2.90357	4.1108	4.10144	1.40952
AC022145.2	0	0	0	0
AC022146.1	0	0	0	0
AC022149.1	24.7077	7.54766	0.647749	20.9002
AC022149.2	0	0	0	0
AC022167.5	0.34243	0.367012	0.249651	0.0783883
AC022182.3	1.34454	2.01811	0.853837	1.55437
AC022202.1	0	0	0	0
AC022206.1	0	0	0	0
AC022210.1	0.15377	0.0937296	0	0
AC022215.1	0.133724	0.555284	0.334314	0
AC022217.1	0.0950404	0	0	0
AC022217.4	0	0	0	0
AC022254.1	0	0	0	0
AC022296.1	0	0	0	0
AC022296.2	0	0	0	0
AC022306.1	0.294681	0.424712	0.560732	0.219615
AC022325.1	0	0	0	0
AC022335.1	0	0	0	0
AC022336.1	0	0	0	0
AC022360.1	0	0	0	0
AC022364.2	0	0	0	0
AC022384.1	5.00415	1.40494	6.75924	1.59623
AC022387.2	0	0	0	0
AC022400.4	0.406264	0.208388	0	0
AC022400.7	1.16457	2.19086	2.0681	1.46954
AC022404.1	0	0	0	0
AC022414.1	1.53606	0.666458	1.28951	0.915877
AC022415.1	15.7797	17.3291	18.7594	14.9877
AC022415.2	6.21364	3.44186	10.8866	5.66163
AC022432.1	0.175201	0.180379	0	0.740738
AC022441.3	0	0	0	0
AC022447.4	0	0	0.16575	0
AC022483.1	0	0	0	0
AC022493.1	0	0	0	0
AC022493.2	0	0	0	0
AC022494.1	0	0	0	0
AC022506.1	0	0	0	0
AC022507.1	0	0	0	0
AC022523.2	0	0	0	0
AC022559.1	0	0	0	0
AC022616.1	0	0	0	0
AC022616.2	0	0	0	0
AC022616.3	0	0	0	0
AC022616.4	0	0	0	0
AC022616.5	0	0	0	0
AC022616.6	0	0	0	0
AC022616.7	0	0	0	0
AC022616.8	0	0	0	0
AC022634.1	0	0	0	0
AC022655.2	0	0	0	0
AC022662.1	0	0.483166	0.196403	0
AC022690.1	0	0	0	0
AC022695.1	0	0	0	0
AC022709.1	0	0	0	0
AC022730.1	0	0	0	0
AC022730.2	0	0	0	0
AC022748.1	0	0.261248	0	0
AC022748.2	0.177794	0.113015	0.173931	0.0964062
AC022748.3	0	0	0	0
AC022784.4	0	0	0	0
AC022790.1	0	0	0	0
AC022795.1	0	0.0904281	0	0
AC022826.1	0	0.0454753	0	0
AC022826.2	5.03627	2.29671	5.44824	2.09797
AC022832.1	0	0	0	0
AC022868.1	0.12242	0	0.151132	0.17056
AC022878.1	0	0	0	0
AC022880.1	0	0	0	0
AC022880.2	0	0	0	0
AC022882.1	0	0	0	0
AC022905.1	0.0198439	0.0783832	0.0461478	0.030034
AC022916.3	0	0	0	0
AC022960.3	0	0	0	0
AC022968.1	0	0	0	0
AC022973.1	0	0	0	0
AC023043.2	0.15846	0.170028	0.113847	0.266335
AC023043.3	0	0	0	0
AC023050.1	0	0	0	0
AC023050.2	0	0	0	0
AC023050.3	0	0	0	0
AC023050.4	0.0224859	0.331972	0	0.0957323
AC023051.2	0	0	0.112315	0
AC023055.1	0.766349	0.34381	0.82119	1.20875
AC023078.1	0	0	0	0
AC023078.2	0	0	0	0
AC023078.3	0	0	0.082479	0
AC023078.4	0	0	0	0
AC023078.6	0	0	0	0
AC023078.7	0	0	0	0
AC023128.2	0	0	0	0
AC023141.1	0	0	0.46282	0
AC023141.10	0	0	0	0
AC023141.11	0	0	0	0
AC023141.12	0	0	0	0
AC023141.13	0	0	0	0
AC023141.2	0	0	0	0
AC023141.3	0	0	0	0
AC023141.4	0	0.163661	0.399513	0.223436
AC023141.5	0	0	0	0
AC023141.6	0.151271	0	0.189919	0
AC023141.7	0	0.335188	0	0
AC023141.8	0	0	0	0
AC023141.9	0	0	0.536522	0.152509
AC023157.1	1.12617	0.117447	0.139718	0
AC023157.2	2.18521	0	5.05376	0
AC023161.2	0.0447568	0	0	0.0625718
AC023162.1	0	0	0	0
AC023194.1	0.177137	0	0	0
AC023194.2	0	0	0	0
AC023206.1	0	0	0	0
AC023232.1	0.204606	0	0	0
AC023245.1	0	0	0	0
AC023245.2	0	0	0	0
AC023271.1	0	0	0	0
AC023274.1	0	0	0	0
AC023274.2	0	0	0	0
AC023310.1	0	0	0	0
AC023310.2	0	0	0	0
AC023310.3	0	0	0	0
AC023347.2	0	0	0	0
AC023389.2	0	0.0740102	0.0413978	0.0483677
AC023424.1	0	0	0	0
AC023424.2	0.0445194	0.0475126	0	0
AC023442.1	0	0	0	0
AC023449.1	0	0	0	0
AC023490.2	0.0651128	0	0	0
AC023490.4	0	0	0	0
AC023491.1	0	0	0	0
AC023491.2	0	0	0	0.0343869
AC023509.4	0	0	0	0
AC023511.2	0	0	0	0
AC023512.1	0	0	0	0
AC023513.1	0	0	0	0
AC023538.1	0	0	0	0
AC023575.1	0	0	0	0
AC023632.1	0	0.262012	0.157081	0
AC023632.3	0	0	0	0
AC023632.4	0	0	0	0
AC023790.1	0	0	0	0
AC023794.4	6.53852	2.79055	6.63235	2.10258
AC023813.2	0	0	0	0
AC023824.2	0	0	0	0
AC023825.1	0	0	0	0.0456699
AC023827.1	0	0	0	0
AC023886.2	0	0	0.139251	0
AC023906.1	0	0	0	0
AC023932.1	0	0	0	0
AC023934.1	0.0246021	0.0134388	0	0.0901213
AC023968.1	0	0	0	0
AC023968.2	0	0	0	0
AC024067.1	0.334873	0	0	0
AC024082.1	0	0	0	0
AC024082.2	0	0	0	0
AC024085.1	0	0	0	0
AC024153.1	0	0	0	0
AC024224.1	0	0	0	0
AC024255.1	0	0	0	0
AC024257.2	0	0	0	0
AC024267.2	0.106218	0	0	0
AC024270.1	0.225141	0	0	0
AC024288.1	0	0	0	0
AC024293.1	0.375265	0	0	0
AC024341.1	0	0	0	0
AC024405.1	0	0	0	0.0437563
AC024405.2	0.337964	0.54157	0.406658	0.828868
AC024451.1	0	0	0	0
AC024451.2	0.0289649	0	0.0693418	0
AC024451.3	0	0	0	0
AC024475.2	0	0	0	0
AC024558.1	0	0	0	0
AC024560.2	0.0208197	0.111436	0.19146	0.201719
AC024563.2	0	0	0	0
AC024568.1	0.0789507	0.245946	0.0930591	0.129994
AC024581.2	0	0	0	0
AC024587.1	0	0	0.0163132	0
AC024589.1	0	0	0	0
AC024589.2	0	0	0	0
AC024592.3	1.12103	0.121684	0.319823	0.230455
AC024614.3	0	0	0	0
AC024619.4	0.170616	0	0	0
AC024681.1	0	0	0	0
AC024884.1	0.455551	0.118825	0.141449	0
AC024937.1	0	0	0	0
AC024937.2	0	0.0285389	0	0
AC024940.2	15.8183	21.1848	15.6736	8.06909
AC024940.3	0.188581	0.661415	0.0754708	0.392522
AC024940.4	0	0	0	0
AC024940.5	0	0	0	0
AC024995.1	0	0	0	3.43343
AC025030.1	0	0	0	0
AC025033.1	0	0	0	0
AC025040.2	0	0	0	0
AC025048.3	0	0	0	0.188561
AC025048.5	0	0	0	0
AC025048.6	2.92377	0.320936	2.37416	0.50014
AC025062.1	0.170462	0	0.137569	0.31851
AC025062.2	0	0	0	0
AC025161.1	0	0	0	0
AC025165.3	1.93766	0.535028	1.3569	0.354173
AC025181.1	0.106621	0	0	0.150149
AC025186.1	0	0	0	0
AC025198.1	0	0.120018	0.153815	0
AC025252.2	0.0803205	0.0845508	0	0
AC025259.2	0	0	0	0
AC025260.1	0	0	0	0
AC025263.2	0	0	0	0
AC025271.1	0	0	0	0
AC025278.2	0.0303915	0	0	0
AC025278.3	0	0	0	0
AC025279.2	0.0557295	0	0.13494	0
AC025279.3	0	0	0.586452	0
AC025281.1	0	0	0	0
AC025283.1	0	0.102302	0.0577278	0
AC025283.2	0.00998758	0.0324357	0	0.0279451
AC025283.3	0	0.121704	0	0
AC025287.4	0	0	0	0
AC025423.2	48.1342	24.453	43.5442	82.7139
AC025423.3	0	0	0	0
AC025423.5	0	0	0	0
AC025437.6	0	0	0	0
AC025445.1	0	0	0	0
AC025449.1	1.73214	3.38149	1.45584	2.85475
AC025458.1	0	0	0	1.86925
AC025459.1	0	0	0	0
AC025470.1	0	0	0	0
AC025518.1	0.148351	0	0	0
AC025538.1	0	0	0	0
AC025554.1	0	0	0	0
AC025574.1	0	0	0	0
AC025578.1	0	0	0	0
AC025588.1	0.100394	0.0929881	0.323866	0.180671
AC025588.2	0	0	0.110055	0
[truncated: 33,561 more rows]

## Sheet: Day 5 TPMs
Gene	WT_rep1	WT_rep2	WT_rep3	KO_rep1	KO_rep2	KO_rep3
A1BG	5.57533	10.6599	6.92	4.84291	1.42576	9.68512
A1CF	0.00818652	0.0081987	0.00875912	0.0175311	0	0.0146073
A2M	0.209339	0.441157	0.29599	0.927613	0.0805596	0.218803
A2ML1	2.89456	1.76574	2.4022	2.41595	4.74078	4.14035
A2MP1	0	0	0	0	0.0118734	0.011085
A3GALT2	0	0	0	0	0	0
A4GALT	7.4941	14.1446	12.2177	14.8309	8.20381	13.705
A4GNT	0	0	0	0	0	0
AAAS	78.4426	78.6467	79.1749	59.7016	56.6914	70.9052
AACS	25.8234	27.7426	33.4894	36.4282	18.5407	31.5645
AACSP1	1.85167	1.74857	1.55738	0.65424	0.406429	0.461872
AADAC	0	0	0	0	0	0
AADACL2	0.0079029	0.00790134	0.0253524	0	0.0201266	0.0187875
AADACL3	0.0570452	0.0474946	0.0754357	0.152658	0.102661	0.742777
AADACL4	0	0.129175	0	0	0	0
AADACP1	0	0	0	0	0	0
AADAT	10.2151	6.95959	6.51414	8.0609	12.8452	10.5825
AAGAB	36.8612	35.4059	45.68	35.8172	30.2366	40.5293
AAK1	7.6575	6.12126	10.4267	7.31603	7.46575	13.6858
AAMDC	34.9435	42.1619	50.2869	39.1588	20.8524	40.6924
AAMP	119.873	102.86	130.654	120.539	65.1927	141.466
AANAT	0.385517	0.48268	0.236491	0.336456	0.282598	0.394326
AAR2	21.4426	17.6714	22.9441	18.357	16.0705	24.5068
AARD	1.17461	1.24121	1.79916	1.75118	1.6313	3.02881
AARS	169.19	125.605	136.785	202.67	127.476	201.742
AARS2	10.209	10.4996	11.4238	9.85319	6.42328	12.1166
AARSD1	55.4417	59.8742	60.8769	58.7208	35.5457	66.9423
AARSP1	0	0	0	0	0	0
AASDH	9.43957	8.15991	9.97365	9.38512	8.31927	8.81378
AASDHPPT	37.9058	30.1034	33.5475	34.115	31.4803	31.2265
AASS	96.359	118.41	152.944	150.604	104.508	253.08
AATF	48.0392	34.4917	47.267	38.864	42.1019	53.6793
AATK	1.5798	1.66803	2.20581	1.8166	1.06027	1.73204
ABAT	6.12454	4.35806	6.09824	5.28945	4.92042	5.02591
ABBA01000935.2	0	0.0372207	0.0440543	0	0	0.0485227
ABBA01006766.1	0	0	0	0	0	0
ABCA1	3.88025	5.97283	4.2662	5.39546	3.79995	2.46308
ABCA10	0.0332262	0.0746361	0.0142447	0.0478134	0.0950014	0.0900474
ABCA11P	2.18719	1.57342	1.74886	1.6039	3.34611	3.96904
ABCA12	0.0216655	0.0121947	0.133238	0.134927	0.0206829	0.0820783
ABCA13	0.121903	0.0737562	0.185213	0.0499515	0.0494129	0.073966
ABCA17P	0.128165	0.147332	0.123204	0.300098	0.315262	0.149083
ABCA2	3.85042	4.21447	3.66186	2.12132	3.96177	6.0379
ABCA3	2.86385	2.74816	2.1046	1.95445	2.76042	1.38509
ABCA4	0.216378	0.267456	0.0439101	0.566115	0.254843	0.0245733
ABCA5	1.85238	1.68154	2.01752	1.6607	1.8599	2.68391
ABCA6	0.116294	0.0557948	0.0361584	0.0979944	0.10035	0.0386368
ABCA7	10.1351	10.5339	10.3767	8.60193	5.35321	9.75157
ABCA8	0.167771	0.0352753	0.0312242	0.0618397	0.116424	0
ABCA9	0.274266	0.344135	0.264824	0.406749	0.526926	0.307082
ABCB1	0.384409	0.229034	0.374029	0.307327	0.142987	0.479839
ABCB10	7.91163	4.93843	5.44956	5.58701	6.61194	10.7801
ABCB10P1	0	0	0	0	0	0.0264364
ABCB10P3	0.0955807	0	0	0	0	0
ABCB10P4	0	0.0098854	0	0.034545	0	0
ABCB11	0.169114	0.0349773	0.599318	0.392494	0.305646	1.01204
ABCB4	0.691785	0.679289	0.564934	0.364981	0.628201	0.584715
ABCB5	0.14293	0.0133037	0.0735968	0.0391536	0.0748201	0.0311482
ABCB6	25.096	12.2021	18.0213	13.1435	18.0148	27.7112
ABCB7	32.6026	32.8348	33.5336	33.3685	26.9754	31.8277
ABCB8	12.2157	10.8955	10.9419	9.06953	7.715	13.7369
ABCB9	3.22403	1.9736	2.596	3.9273	1.49096	3.57333
ABCC1	14.5057	10.4108	9.77663	12.1377	8.47999	10.2282
ABCC10	11.8245	10.3155	8.19641	8.42977	9.59199	10.63
ABCC11	0.134758	0.0726219	0.143687	0.0943287	0.318991	0.210927
ABCC12	0.239634	0.186411	0.07319	0.176657	0.0871908	0.100471
ABCC13	0.057249	0.0759264	0.0458128	0.107124	0.0545711	0
ABCC2	0.382192	0.6508	0.852348	1.60877	1.34308	1.05024
ABCC3	1.37837	1.22966	1.22812	1.19491	0.289852	0.947368
ABCC4	4.39112	5.81877	6.25872	5.78124	4.95125	6.51924
ABCC5	22.9434	16.5499	17.0172	17.7486	18.4301	21.9654
ABCC6	0.639856	1.03119	0.539099	0.771883	0.667469	0.166
ABCC6P1	1.09928	0.602768	0.719437	1.21287	0.983068	0.595882
ABCC6P2	0.698849	1.03164	0.952751	0.736506	1.89368	1.27445
ABCC8	1.68481	1.62375	1.21873	0.999651	0.683099	0.812937
ABCC9	0.961951	0.747376	0.756318	0.760571	1.91172	1.64588
ABCD1	2.30186	3.13392	1.92054	2.27582	0.995739	2.83812
ABCD1P2	0	0	0	0	0	0
ABCD1P3	0	0	0	0	0	0
ABCD1P4	0	0	0	0	0	0
ABCD1P5	0	0	0	0	0	0
ABCD2	0	0.00605081	0.00646765	0.0064741	0.0154021	0.0143808
ABCD3	22.9177	13.7397	21.4524	12.573	18.716	24.8151
ABCD4	81.9597	77.1945	59.1252	73.5556	44.3608	71.7797
ABCE1	91.9998	66.3839	73.3759	80.2634	84.825	90.9785
ABCF1	6.01411	6.18561	5.11731	5.80704	5.32135	10.2527
ABCF2	37.2075	27.7355	36.5506	33.4459	30.5949	38.2621
ABCF2P1	0	0	0	0	0	0
ABCF2P2	0	0	0	0	0	0
ABCF3	28.9144	25.4936	29.0741	22.9759	18.6754	38.3908
ABCG1	3.30971	2.08321	1.62794	1.94466	2.13451	2.09062
ABCG2	1.71585	0.543872	0.68647	0.852866	2.60529	2.85935
ABCG4	0.993654	1.03235	1.34671	1.2917	0.807158	1.08746
ABCG5	0.119964	0.0165062	0.0176908	0.068909	0.0327807	0.0458744
ABCG8	0.420312	0.136331	0.264213	0.204997	0.146108	0.174467
ABHD1	1.42224	0.823064	0.338513	0.762862	1.80585	0.62964
ABHD10	24.1175	19.2142	18.1551	20.4812	18.6597	19.8475
ABHD11	33.6423	31.8191	21.6234	24.5434	20.633	22.5674
ABHD11-AS1	0	0.164099	0	0	0	0.0850215
ABHD12	50.5993	45.5367	50.6611	46.8801	37.3199	48.2841
ABHD12B	106.02	52.7415	64.3775	79.8923	218.903	202.278
ABHD13	5.88241	5.73207	5.00604	5.24276	5.76854	4.83873
ABHD14A	3.79387	4.7221	4.4985	3.44528	2.63654	1.68529
ABHD14A-ACY1	7.63572	1.91514	0.454319	3.6413	1.80204	2.51828
ABHD14B	8.53143	6.48905	4.47472	5.43746	5.46899	5.92926
ABHD15	0.604626	0.670153	0.646469	1.13381	0.946303	1.11852
ABHD16A	1.0726	1.17685	0.784398	0.871345	3.13959	1.04462
ABHD16B	0	0.0548662	0	0	0	0
ABHD17A	7.55392	12.5258	9.26961	8.9233	5.0595	13.4789
ABHD17AP1	0.0941624	0	0	0	0	0
ABHD17AP3	0	0	0.0475171	0	0	0
ABHD17AP4	0	0	0	0.0580479	0	0.0669038
ABHD17AP5	0	0.0586781	0.0720641	0	0	0.0731936
ABHD17AP6	0	0	0	0	0	0
ABHD17AP7	0	0	0	0	0	0
ABHD17AP8	0	0	0	0	0	0
ABHD17AP9	0	0	0	0	0	0
ABHD17B	20.3981	26.7737	32.4118	28.8393	23.3662	30.4953
ABHD17C	20.3671	14.3355	17.5586	17.4475	17.3198	19.4166
ABHD18	7.80487	7.17614	6.73635	7.01986	7.25498	7.3471
ABHD2	8.86952	4.70528	4.86117	6.01117	9.28297	5.62152
ABHD3	10.5087	10.0443	9.22135	10.199	7.62398	8.34428
ABHD4	26.5541	21.4052	23.1088	27.1978	28.0105	34.4008
ABHD5	12.0724	10.2886	13.427	10.129	10.0222	12.0204
ABHD6	5.32054	13.247	11.7209	13.4349	4.54064	3.50049
ABHD8	6.71032	7.96218	10.3404	5.79353	3.91396	9.65607
ABI1	28.715	26.5851	26.8086	36.4846	32.898	25.9582
ABI1P1	0	0	0	0	0	0
ABI2	76.6175	76.3029	83.9161	80.3707	82.516	60.3149
ABI3	1.78787	1.96864	2.2038	1.95306	1.95619	2.82207
ABI3BP	0.024068	0.119262	0.29194	0.0397533	0.679148	0.882705
ABL1	40.7501	39.9421	41.8113	41.1516	33.4183	39.6026
ABL2	5.10121	4.74458	4.43313	5.64733	4.74029	4.10531
ABLIM1	18.9056	13.7665	16.3801	19.2779	18.8536	18.6228
ABLIM2	1.03634	0.301606	0.657696	0.961084	1.05748	1.57131
ABLIM3	0.549303	0.305777	0.37748	0.375813	0.329772	0.658928
ABO	0.546762	0.111398	0.121159	0.0640588	0.162636	0.132997
ABR	1.51605	1.49298	2.92394	2.62245	1.86563	1.47413
ABRA	0.0439982	0.0426416	0	0.015257	0.0181311	0
ABRACL	196.783	215.15	268.661	217.372	174.956	200.206
ABRAXAS1	40.2521	44.1549	32.3899	36.3344	32.2876	30.7655
ABRAXAS2	11.2367	9.02982	10.3199	10.3969	12.0034	11.5823
ABT1	13.8504	17.7523	16.3981	16.4162	11.5983	18.2923
ABT1P1	0	0	0	0	0	0.130231
ABTB1	3.99227	6.4527	3.29285	4.0461	2.91156	5.17427
ABTB2	3.31067	1.49894	1.9786	1.96433	3.49922	4.48288
AC000041.1	1.58395	0	0	7.85278	11.4024	0
AC000077.1	0	0	0	0	0	0
AC000078.1	0	0	0	0	0	0.0818802
AC000081.1	0	0	0	0	0.301337	0
AC000089.1	0.38958	0.294837	0.122399	0.184743	0.0843791	0.135969
AC000093.1	0.2609	0.0160376	0.0821979	0.0540856	0.0967229	0.0939614
AC000095.1	0	0	0.0543552	0.0547398	0	0.0604
AC000095.2	1.8547	0	1.76226	0.903399	0	0
AC000095.3	0.0709733	0.0939578	0.126103	0.202444	0.060079	0.084101
AC000111.1	0	0	0	0	0	0
AC000111.2	0	0	0	0	0	0
AC000120.2	0.107241	0	0	0.261325	0.19597	0.309062
AC000120.3	0.439367	1.07392	0.800124	1.04187	2.26424	0.44036
AC000362.1	0	0	0	0	0	0
AC000367.1	0.206729	0.159694	0.40911	0.36856	0.323108	0.173835
AC000374.1	0	0	0	0	0	0
AC001226.2	0.219575	0.55853	0.525526	0.226827	0.328741	0.743883
AC002056.1	0	0.070248	0	0	0	0
AC002059.3	0.231964	0	0	0.243651	0	0
AC002069.1	0	0	0	0	0	0
AC002069.2	0	0	0	0	0	0
AC002075.1	0	0	0	0	0	0
AC002075.2	0	1.21316	2.14182	1.58785	0	0.753711
AC002076.2	0	0	0	0	0	0
AC002094.3	0	0	0	0	0	0
AC002127.1	0	0	0	0	0	0
AC002310.3	0	0.0636848	0	0	0	0
AC002310.4	0	0	0	0	0	0
AC002310.5	0	0	0.0554866	0.000700102	0	0
AC002366.1	0	0	0	0	0	0
AC002367.1	0	0	0	0	0	0
AC002381.1	0	0	0	0	0	0
AC002400.1	0	0	0	0	0	0
AC002429.1	0	0	0.967167	0	0	0
AC002456.2	0.318757	0	0	0	0	0
AC002472.2	1.05625	1.76108	1.60896	2.20799	0.75523	1.02945
AC002472.3	0.472355	1.43598	0.991167	2.17094	0.545562	1.15841
AC002472.4	0	0	0	0	0	0
AC002486.1	0.152373	0.143638	0	0	0	0
AC002486.2	0	0	0	0	0	0
AC002487.1	0	0	0	0	0	0
AC002504.1	0	0	0	0	0	0
AC002511.3	0	0	0	0	0	0
AC002519.2	0	0	0	0	0	0
AC002524.1	0	0	0.20516	0.105092	0	0
AC002542.1	0	0	0	0	0	0
AC002543.1	0	0	0	0	0	0
AC002545.1	0	0	0	0	0	0
AC002558.1	0	0	0.120432	0.121397	0.0717432	0.13382
AC002984.1	0	0	0	0	0	0
AC002985.1	0	0.200722	0.382157	0	0	0
AC002996.1	0	1.33378	0	0	0.390741	0
AC003001.2	0	0	0	0	0.137642	0.0641702
AC003002.1	0	7.15289e-09	0.476264	0	0	0
AC003002.2	1.10529	0	1.4766	2.32343	1.13792	0.812193
AC003002.3	0	0.12829	0	0	0.132423	0
AC003005.1	0.423789	0.0626166	0.185377	0.294556	0.535817	0.42959
AC003006.1	0	0	0	0	0	0
AC003045.1	0	0	0	0	0	0
AC003070.7	0	0	0	0.855649	0	0
AC003071.1	0	0.0568783	0	0	0	0.0684136
AC003071.2	0	0	0	0	0	0
AC003072.1	0.481543	0.458088	1.21844	0.342395	1.00969	0.993363
AC003080.1	0.0601275	0	0	0.0641958	0	0
AC003665.1	3.20275	3.34114	2.51106	2.91435	2.24322	2.22808
AC003669.1	0.160862	0	0	0	0	0
AC003685.2	0	0	0	0	0	0
AC003686.1	0	0	0	0	0	0
AC003688.1	1.27341	2.01952	1.25335	1.89332	0	1.26228
AC003958.1	0	0	0	0	0	0
AC003989.1	0	0	0	0	0	0
AC003989.2	0	0.643282	0	0	0	0
AC004004.1	0	0	0	0	0	0
AC004006.1	0	0	0.167946	0.170934	0	0
AC004022.1	0	0	0	0	0	0
AC004022.2	0	0	0	0	0	0
AC004024.1	0.675427	0.305226	0	0	0	0
AC004057.1	1065.78	1213.42	1121.95	1018.8	1624.24	954.857
AC004062.1	0	0	0	0	0	0
AC004066.1	0	0	0	0	0	0.0671533
AC004069.2	0	0	0	0	0	0
AC004074.1	0	0	0	0	0	0
AC004076.1	0.283759	0.83199	0.668104	0.499533	0.55788	0.316938
AC004080.3	0	0	0	0	0	0
AC004129.1	0	0	0	0	0	0
AC004129.2	0	0	0	0	0	0
AC004134.1	0	0	0	0	0	0
AC004217.2	0	0	0	0	0	0
AC004223.1	0	0	0	0	0	0
AC004223.3	0	0	0	0.629883	0	0
AC004224.1	0.177366	0.0855937	0.0933904	0.0945432	0	0.103763
AC004232.1	0	0	0	0	0	0
AC004233.2	0.796013	0.849764	0.621415	0.560838	0.0740094	0.460505
AC004381.2	0	0	0	0	0	0
AC004381.3	0	0	0	0	0	0
AC004383.1	0.503909	0.695094	0.775492	1.05744	0.31609	0.864361
AC004386.1	0	0.0593103	0	0.0648294	0	0.142873
AC004386.2	0	0	0	0	0	0
AC004453.1	0.29014	0.415432	0.915909	0.309089	0	0.169598
AC004461.1	0	0	0	0	0	0
AC004467.1	0.200694	0	0	0	0	0
AC004475.1	38.5725	39.5934	44.4156	40.0596	32.2568	49.4484
AC004486.1	0	0	0	0	0	0
AC004522.1	0.0735853	0.0714826	0	0.0785093	0	0
AC004552.1	0.808762	0.276693	0.860429	0.564116	0	0
AC004554.1	0.0281612	0	0	0	0	0
AC004556.1	29.7148	35.3375	37.9978	30.8022	17.5135	30.1248
AC004584.2	0	0	0	0.15025	0	0
AC004593.3	0.0283964	0	0.0701683	0	0	0
AC004674.2	0	0	0	0	0	0
AC004678.1	0.0952648	0.374407	0.101108	0.101774	0.253295	0.0561783
AC004687.2	0.229074	0.0356612	0.115019	0.162461	0.0548423	0.0933019
AC004690.1	0	0	0	0	0	0
AC004691.2	0	0	0	0	0	0
AC004692.1	0	0	0	0	0	0
AC004696.1	0	0.0785594	0.0855817	0.0865301	0	0
AC004706.2	0	0	0	0	0	0
AC004754.1	0.134145	0.370709	0	0.119918	0.171438	0.0548995
AC004790.1	0	0	0	0	0	0
AC004801.1	0	0	0	0	0	0
AC004801.2	0.530832	0.0576546	1.33988	0.54788	0.0744496	1.11055
AC004805.1	0	0	0	0	0	0
AC004805.2	0	0	0	0	0	0
AC004805.3	0	0	0	0	0	0
AC004812.1	0	0	0	0	0	0
AC004825.1	0	0	0	0	0	0
AC004832.2	0	0	0	0	0	0
AC004832.3	7.36085	5.21305	1.47043	0.0103267	0.614313	0.257251
AC004835.2	0	0	0	0	0	0
AC004837.1	0	0	0	0.190885	0	0
AC004840.1	0.169887	0	0	0	0.212392	0.0948655
AC004840.2	0	0	0	0	0	0
AC004852.1	0	0	0	0	0	0
AC004852.3	0	0	0	0	0	0
AC004853.1	0	0	0	0	0	0
AC004854.1	0	0	0	0	0	0
AC004858.1	0	0	0	0	0	0
AC004865.1	0	0	0	0	0	0
AC004866.1	0	0	0	0	0	0
AC004866.2	0	0	0	0	0	0
AC004870.1	0	0	0	0	0	0
AC004884.1	0	0	0	0	0	0
AC004890.1	0.680576	0	1.32355	2.0252	0.83555	0.740374
AC004890.2	6.33922	7.48073	4.09047	5.39855	2.87253	4.06271
AC004890.3	0	0.0387253	0	0	0	0
AC004893.1	0	0	0	0	0	0
AC004893.2	0	0	0	0	0	0
AC004898.1	0	0	0	0	0	0
AC004899.1	0	0	0	0	0	0
AC004910.1	0.242387	0.0634715	0.132308	0.130492	0.0738847	0.502789
AC004911.1	0	0	0	0	0	0
AC004922.1	0.459293	0.26519	0.443279	0.372077	0.322257	0.0690844
AC004923.1	3.71379	2.83035	2.07844	2.09419	2.06062	2.331
AC004923.2	0	0	0.173607	0	0.208689	0.19292
AC004923.3	0	0	0	0	0	0
AC004938.1	0	0	0	0	0	0
AC004941.2	0	0.353127	0.395591	0	0	0.441307
AC004945.1	0	0	0	0	0	0
AC004951.2	1.91777	1.4436	0.557923	1.65611	0.808675	1.23219
AC004951.3	1.3104	1.3414	0.796322	0.562316	0.335094	0.705244
AC004965.1	0	0	0	0	0	0
AC004967.1	3.2557	2.74855	2.89225	1.47445	1.89613	3.50131
AC004975.1	0	0	0	0	0	0
AC004980.1	1.27539	1.68217	0.686339	0.855243	1.47275	1.12419
AC004980.2	0.126318	0.174713	0	0.0638417	0.0748379	0
AC004980.3	0	0.253685	0	0	0	0.937847
AC004980.4	0.501776	0	0	0	0	0.554317
AC004986.1	0	0	0	0	0	0
AC004987.1	0	0.198506	0	0	0	0
AC004987.2	0.146687	0.147851	0.0525271	0	0.32454	0
AC004987.3	0	0	0	0	0	0
AC004987.4	0	0	0	0	0	0
AC004997.1	0.0790736	1.03861	0.148439	1.06772	0.729491	0.236465
AC005000.1	0.929447	2.3458	0.519907	2.17604	0.638997	0
AC005000.2	0	0	0	0	0	0.255496
AC005002.1	0	0	0	0	0	0
AC005002.2	0	0	0	0	0	0
AC005005.1	0	0.0678501	0.0737058	0.074404	0.175704	0
AC005005.2	0	0	0	0	0	0
AC005008.1	0	0	0	0	0	0
AC005011.1	0	0	0	0	0	0
AC005014.1	0	0	0.0140459	0	0	0
AC005019.1	0	0.374134	0.137249	0.139496	0	0.152576
AC005020.1	0.0985395	0.0947111	0	0.734683	0	0.230198
AC005020.2	0	0	0	0	0	0
AC005033.1	0	0	0	0	0	0
AC005034.1	0	0	0	0	0	0
AC005040.1	0	0	0	0	0	0
AC005041.1	0.0945171	0.100442	0.0832206	0.0946916	0.0365992	0.125305
AC005041.2	0	0	0	0.0476552	0	0
AC005042.1	0.0570775	0.22336	0.120946	0.060948	0.144139	0.403164
AC005042.3	0	0	0	0	0	0
AC005066.1	0	0	0	0	0	0
AC005070.1	0	0	0	0	0	0
AC005070.2	0	0	0	0	0	0
AC005077.1	0.162775	0.152875	0.282716	0	0	0.313894
AC005077.2	0.799178	0.48388	0.521554	0.671898	0.261817	0.165186
AC005077.3	0.235928	0	0	0	0	0
AC005077.4	0.21088	0.210541	0.130458	0.118797	0.296578	0.276873
AC005084.1	0	0	0	0	0	0
AC005086.2	0	0.353127	0.395591	0	0.497289	0
AC005086.3	0	0	0	0	1.66355	0.556879
AC005086.4	2.78055	2.85953	4.34572	3.75107	3.61597	2.06251
AC005088.1	0	0	0	0	0	0
AC005094.1	0	0	0	0	0	0
AC005099.1	0	0.156496	0	0	0.101489	0
AC005102.1	0	0	0	0	0	0
AC005104.2	0	0.0683358	0.0742506	0	0.0885091	0
AC005105.1	0	0	0	0	0	0
AC005154.1	0	0.150466	0	0	0	0
AC005154.2	0.308136	0.246393	0.231086	0.400498	0.23713	0.193234
AC005154.5	2.67962	1.96602	0.850974	2.83243	2.55934	1.30036
AC005156.1	0	0	0	0	0	0
AC005165.2	0	0	0	0	0	0
AC005176.1	0.0244421	0.0230332	0	0	0	0.0269592
AC005176.2	0	0	0	0	0	0
AC005178.1	0	0	0	0	0	0
AC005181.1	0	0	0	0	0	0
AC005183.1	0	0	0	0	0	0
AC005185.1	0	0	0	0	0	0
AC005189.1	0	0	0	0	0	0
AC005191.1	0	0	0	0	0	0
AC005229.1	0	0	0	0	0	0
AC005229.2	0	0	0	0	0	0
AC005229.3	0	0	0	0	0	0
AC005230.1	0	0	0	0	0	0
AC005237.2	0	0	0	0	0	0
AC005244.1	0.576487	0.537143	0.198609	0.203136	0.239703	0
AC005252.1	0	0	0	0	0	0
AC005255.1	2.42121	0	0	0.838851	0	0
AC005258.1	0.197884	0.225882	0	0.311917	0	0.505268
AC005261.4	0	0	0	0	0.241538	0
AC005262.1	0	0	0	0	0	0
AC005294.1	0	0	0	0	0	0
AC005296.1	0	0	0	0	0	0
AC005297.1	0	0	0	0	0	0
AC005297.2	0	0	0	0	0	0
AC005297.3	0	0	0	0	0	0
AC005300.1	0	0	0	0	0	0
AC005324.3	0	0	0.0231448	0	0	0
AC005324.4	0.894494	1.22048	0.292551	0.728643	0.798484	0
AC005324.6	0	0	0	0	0.100754	0
AC005326.1	0	0	0	0	0	0
AC005336.1	0	0	0	0	0	0
AC005336.2	0	0	0.0507945	0	0	0
AC005341.1	0	0	0	0	0	0
AC005345.1	0	0	0	0	0	0
AC005351.1	0	0	0	0	0	0
AC005357.1	0	0	0	0	0	0
AC005357.2	0	0	0	0	0	0
AC005363.1	3.19847	1.30033	0.377933	0	0.241767	1.46475
AC005377.1	0	0	0	0	0	0
AC005410.1	0.121838	0.325859	0.24617	0.127888	0.138421	0.153476
AC005412.1	0	0	0	0	0	0
AC005476.1	0	0	0	0	0	0
AC005480.2	0	0	0	0	0	0
AC005515.1	0.0901773	0.0676176	0.0477744	0.0482049	0.0573872	0.0536715
AC005518.2	0	0	0	0	0	0
AC005520.1	0.38887	0.257911	0.409454	0.254223	0.189342	0.271489
AC005520.4	0	0	0	0	0	0
AC005521.1	0	0	0	0	0	0.0605755
AC005524.1	0.0243561	0	0.15761	0.238828	0.341517	0.0875472
AC005531.1	0.228158	0.124488	0.240697	0.175099	0.126247	0.113256
AC005532.2	0	0	0	0	0	0
AC005534.2	0.130371	0	0	0	0	0
AC005539.1	0	0	0	0	0	0
AC005551.1	0	0	0	0	0	0
AC005559.1	0	0	0	0	0	0
AC005562.2	0	0	0	0	0	0
AC005587.1	0	0.162261	0	0	0	0
AC005588.1	0	0	0	0	0	0
AC005622.1	0.0266456	0	0	0	0	0
AC005632.1	0.0870201	0.168108	0.275018	0.18556	0	0.10185
AC005632.3	0	0	0	0	0	0
AC005670.2	5.55942	7.92264	4.16285	7.12805	4.72325	3.18973
AC005682.1	0	0	0	0	0	0
AC005697.1	0	0	0	0	0	0
AC005702.1	0.350695	0.996694	0.499248	0.499669	0.450609	0.566701
AC005702.2	0.0287157	0.0284043	0.0305859	0.0306024	0	0
AC005702.3	0	0.264877	0.433776	0.293898	0	0.321349
AC005702.4	0.0679944	0	0	0	0	0
AC005722.1	0	0	0	0	0	0
AC005726.1	5.13312	4.6205	4.50147	3.84902	3.1434	5.55703
AC005730.1	0	0	0	0	0	0
AC005740.1	0.204224	0	0.319713	0.108303	0	0
AC005740.2	0	0	0	0	0	0
AC005741.1	0	0	0	0	0	0
AC005758.1	0	0	0	0	0	0
AC005771.1	0	0	0	0	0	0
AC005776.1	0.250515	1.61333	0.770721	0	1.25699	0
AC005777.1	0	0	0	0	0	0
AC005779.2	0	0.108323	0	0	0	0
AC005786.1	0	0	0	0	0	0.997343
AC005798.1	0	0	0	0	0	0
AC005822.1	0.0512098	0.100848	0	0.0556163	0	0
AC005828.6	0	0.684221	0	0	0	0
AC005828.7	0	0	0	0	0	0
AC005829.1	0.166639	0	0.140114	0.083573	0.202195	0.129542
AC005829.2	0	0	0	0	0	0
AC005832.2	0	0	0	0	0	0
AC005832.3	0	0	0	0	0	0
AC005832.4	1.57091	4.82842	1.20159	0	6.92682	2.5618
AC005833.1	8.9337	10.8395	8.8007	11.1763	8.55679	9.6428
AC005837.2	0	0	0	0	0	0
AC005838.1	0	0	0	0	0	0
AC005840.1	0.32335	0	0	0.171109	0.40359	0
AC005840.3	0	0	0	0	0	0
AC005865.2	1.03101	0.496142	0.410402	0.24	0.603228	0.355909
AC005868.1	0	0	0	0	0	0
AC005899.2	0	0	0	0	0	0
AC005906.1	0	0	0	0	0	0
AC005908.1	0	0	0	0	0	0
AC005912.1	0	1.71178	0	0.471171	0.620238	0.523236
AC005921.1	0	0	0	0	0	0
AC005943.1	3.24284	6.48856	6.24796	5.5075	3.20467	13.4204
AC005951.1	0	0	0	0	0	0
AC005972.1	0	0	0	0	0	0
AC005972.2	0	0	0	0	0	0
AC006001.1	0.114132	0.218186	0	0	0	0
AC006001.3	13.4453	14.7365	14.0076	12.7234	12.3735	13.4593
AC006001.4	9.12631	6.78082	5.48012	7.81153	0.719789	8.13419
AC006006.1	0	0	0	0	0	0
AC006011.1	0.554724	7.7236	5.9277	0	21.238	4.9694
AC006011.2	0	0.109036	0.0391536	0	0	0.130544
AC006015.1	0	0	0	0	0	0
AC006020.1	0.174273	0.0432938	0.116156	0.0466072	0.193684	0.490635
AC006022.1	0	0	0	0	0	0
AC006023.1	0	0	0	0	0	0
AC006023.2	0	0	0	0	0	0
AC006026.1	0	0	0	0	0	0
AC006026.2	0	0	0	0	0	0
AC006028.1	0	0	0	0	0	0
AC006030.1	0.0937974	0.235236	0.182722	0.239725	0.0501617	0.0759663
AC006033.1	0.267166	0.38015	0	0	0	0.465531
AC006042.3	0.478378	0.278848	0.149869	0.0902788	0.46415	0.333155
AC006059.2	0.0148714	0.478745	0.948676	0.118972	0.0886089	0.951711
AC006064.6	9.81193	8.19316	4.29985	4.57958	8.44254	10.2201
AC006065.1	0	0	0	0	0	0
AC006065.2	0	0	0	0	0	0
AC006077.1	0	0	0	0	0	0
AC006115.1	0	0	0	0	0	0
AC006116.1	0.0551044	0	0.0196216	0	0	0.0656727
AC006116.2	0.044281	0	0.0942914	0	0	0.0522599
AC006116.3	0.172948	0	0	0.365768	0	0
AC006116.7	0.122436	0.418478	0.25924	0.0653553	0.0772437	0.21603
AC006122.1	0	0	0.133616	0	0	0
AC006130.2	0	0	0	0	0	0
AC006133.1	0	0	0	0	0	0
AC006144.1	0.0786246	0.0774671	0.11017	0.0274958	0.0333331	0.0941446
AC006158.1	0	0	0	0	0	0
AC006158.2	0	0	0	0	0	0
AC006158.3	0	0	0	0	0	0
AC006160.2	0	0	0	0	0	0
AC006195.1	0.192007	0	0	0	0.121404	0.16983
AC006197.1	0	0	0	0	0	0
AC006199.1	0	0	0	0	0	0
AC006210.1	0	0	0	0	0	0
AC006210.2	0	0	0	0.0573178	0.0338202	0.0317777
AC006213.1	1.68203	1.15669	1.1192	2.31812	1.46041	0.798829
AC006236.1	0	0	0.1215	0	0.0724	0.0675017
AC006254.1	1.33902	0.740198	0.41672	0.603317	0.657018	0.304036
AC006254.2	0	0	0	0	0	0
AC006254.3	0	0	0	0	0	0
AC006262.4	0	0	0	0	0	0
AC006270.2	0	0	0	0	0	0
AC006270.3	0	0	0	0	0	0
AC006272.2	1.09011	0	0	0.705798	2.63509	0
AC006326.1	0	0	0	0	0	0
AC006328.1	0	0	0	0	0	0
AC006328.2	0	0	0	0	0	0
AC006329.2	0	0.141996	0.156969	0.159653	0	0
AC006335.1	0	0	0	0	0	0
AC006335.2	0	0	0	0	0	0
AC006338.1	0	0	0	0	0	0
AC006338.2	0	0	0	0	0	0
AC006349.1	0	0	0	0	0	0
AC006355.1	0	0	0	0	0	0
AC006362.1	0	0	0	0	0	0
AC006363.1	0	0	0	0	0	0
AC006366.1	0	0	0	0	0	0
AC006380.1	0	0	0	0	0	0
AC006386.1	0	0	0	0	0	0
AC006386.2	0	0	0	0	0	0
AC006390.1	0	0	0	0	0	0
AC006427.1	0	0	0	0	0	0
AC006441.2	0	0	0	0	0	0
AC006441.5	0	0	0	0	0	0
AC006445.1	0	0	0	0	0	0
AC006445.2	0	0	0	0	0	0.133822
AC006453.1	0	0	0	0	0	0
AC006453.2	5.82485	5.77358	4.04576	4.99532	2.28477	4.61327
AC006453.3	0	0	0	0	0	0
AC006453.4	0	0	0	0	0	0.0398292
AC006453.5	0	0	0	0	0	0
AC006455.2	0	0	0	0	0	0
AC006455.3	0	0	0	0	0	0
AC006455.6	0	0	0	0	0	0
AC006455.7	0	0	0	0	0	0
AC006457.1	0	0	0	0	0	0
AC006461.1	0	0	0	0	0	0
AC006463.1	0	0	0	0	0	0
AC006466.1	0	0	0	0	0	0
AC006480.1	0.482129	0	0	0	0	0.185721
AC006483.1	0	0	0	0	0	0
AC006484.1	0	0	0	0	0	0
AC006486.1	0	0	0	0	0	0
AC006499.1	0	0	0	0	0	0
AC006499.2	0	0	0	0	0	0
AC006499.3	0	0	0	0	0	0
AC006499.4	0	0	0	0	0	0
AC006499.5	0	0	0	0	0	0
AC006499.6	0	0	0	0	0	0
AC006499.7	0	0	0	0	0	0
AC006499.8	0	0	0	0	0	0
AC006504.3	0.397321	0.0954389	0.417429	0.105782	0.124602	0.23201
AC006504.4	0	0	0	0	0	0
AC006504.6	0	0	0	0	0	0
AC006509.1	0.465378	0.480457	0.840932	0.684725	0.498242	1.15963
AC006509.2	0	0	0	0	0	0
AC006511.1	0	0.401737	0	0	0	0.248995
AC006511.2	0.654954	0.282952	0.076963	0.698913	0	0
AC006512.1	0.248887	0	0	0	0	0.853937
AC006512.2	0	0	0	0	0	0
AC006517.1	0	0	0	0	0	0
AC006518.1	0	0.0153307	0	0.0166639	0.0789122	0
AC006518.2	0	0	0	0	0	0
AC006518.7	0	0	0	0	0	0
AC006529.1	0	0	0	0	0	0
AC006530.1	0	0	0	0	0	0
AC006538.2	0	0	0	0	0	0
AC006539.1	0	0	0.11073	0	0	0
AC006539.2	0	0	0.0925166	0	0	0
AC006539.3	0	0	0	0	1.68332	0
AC006548.1	0	0	2.48638	0	0	0
AC006548.2	0	0	0	0	0	0
AC006548.3	0	0	0	0	0	0
AC006557.2	0	0.033653	0	0	0	0
AC006557.4	0	0	0	0	0	0
AC006557.5	0	0	0	0.0599376	0	0
AC006600.1	0	0	0	0	0	0
AC006924.1	0	0	0	0	0	0
AC006927.1	0	0.101949	0	0	0	0
AC006927.2	0	0	0	0	0	0
AC006927.3	0	0	0	0	0	0
AC006927.4	0	0	0	0	0	0
AC006927.5	0	0	0	0.140402	0	0
AC006946.1	0	0	0	0	0	0
AC006960.1	0	0	0	0	0	0
AC006965.1	0	0	0	0	0	0
AC006967.1	0	0	0	0	0	0
AC006970.1	0	0	0	0	0	0
AC006970.2	0	0	0	0	0	0
AC006971.1	0	0	0	0	0	0.0103464
AC006978.1	10.0315	12.1134	12.786	14.3479	4.42635	9.51417
AC006978.2	0	0.59856	0	0.624464	0.662068	0
AC006986.1	0	0	0	0	0	0
AC006987.1	0	0	0	0	0	0
AC006989.1	0	1.14818	0	0	0	0
AC006994.1	0	0	0	0	0	0
AC007000.1	0.344469	0.422386	0.203011	0.507923	0.155325	0.40969
AC007000.2	0	0	0	0	0.137616	0
AC007012.1	0	0	0	0	0	0
AC007016.1	0	0	0	0	0	0
AC007040.2	0.213926	0.330546	0.410263	0.0337231	0.212709	0.12288
AC007041.1	0.0381449	0.0379141	0.0406195	0	0.0960834	0
AC007064.1	0	0	0	0	0	0
AC007064.3	0	0	0	0	0	0
AC007064.4	0	0	0	0	0	0
AC007066.1	0	0	0.16563	0.168519	0	0
AC007068.1	1.63502	2.11315	3.19719	1.50181	1.66677	2.61138
AC007068.2	0	0	0	0	0	0
AC007098.2	0	0.157932	0	0	0.210525	0
AC007115.1	0	0	0	0	0	0
AC007136.1	0	0	0	0	0	0
AC007151.1	0	0	0	0	0	0
AC007160.1	0	0	0.218935	0	0	0
AC007161.1	0	0	0	0	0	0
AC007161.2	0	0	0	0	0	0
AC007179.3	0	0	0	0	0	0
AC007182.2	0	0.417475	0.460848	0.312126	0.366802	0.170398
AC007192.1	0	0	0	0	0	0.272003
AC007204.1	0	0	0	0	0	0
AC007204.2	0	0	0	0	0	0
AC007207.1	0.274545	0	0	0	0	0
AC007215.1	0	0	0	0	0	0
AC007216.5	0	0	0	0.977705	0	0
AC007224.1	0	0	0	0	0	0
AC007225.1	0.0880663	0.175006	0.140869	0.0706561	0.279633	0
AC007225.2	0	0	0	0	0	0
AC007229.1	0.165725	0	0	0.533293	0.197873	0.194107
AC007237.1	0	0	0	0	0	0
AC007238.1	0.0257444	0.0258632	0.0274861	0.02756	0.133858	0.090731
AC007241.1	0	0	0	0	0	0
AC007244.1	0.345583	2.86127	1.20748	0.857871	0.288629	0.536835
AC007253.1	0	0	0	0	0	0
AC007255.2	0	0	0	0	0	0
AC007256.1	0	0	0	0.015236	0	0.0169557
AC007262.1	0	0	0	0	0	0
AC007274.1	0	0	0	0	0	0
AC007274.2	0	0	0	0	0	0
AC007274.3	0	0	0	0	0	0
AC007275.1	0	0	0	0	0	0
AC007279.1	0	0	0	0	0	0
AC007283.2	0	0	0	0	0	0
AC007312.1	0	0	0	0	0	0
AC007318.1	0.559088	0.570897	0.816024	0.395978	0	0.466114
AC007318.2	0.0775077	0.131291	0.161045	0.186236	0.0716929	0.0479718
AC007322.1	0	0	0	0	0	0
AC007322.2	0.0814902	0	0	0	0	0
AC007322.3	0	0	0	0	0	0
AC007322.4	0	0	0	0	0	0
AC007325.1	0	0	0.0352732	0.024937	0	0.0433612
AC007325.2	15.4639	30.5471	37.855	42.8025	7.65911	42.9494
AC007325.3	0	0	0	0	0	0
AC007325.4	0.655072	1.13401	1.00644	0.837217	0.348746	1.2248
AC007326.1	0	0	0	0	0	0
AC007326.3	0	0	0	0	0	0
AC007326.4	24.7595	38.4388	62.4713	75.3253	28.3511	131.947
AC007327.1	0	0	0	0	0	0
AC007342.2	0	0	0	0	0	0
AC007342.3	0.111368	0.149108	0.135338	0.12042	0.078715	0.21001
AC007346.1	0	0	0	0	0	0.163156
AC007346.2	0	0	0	0	0	0
AC007347.2	0	1.49885	0.767407	0.814541	0	2.556
AC007363.1	0	0	0	0	0	0
AC007365.2	0	0	0.125736	0.255248	0	0
AC007375.1	0	0	0	0	0	0
AC007376.1	0	0	0	0	0	0
AC007383.1	0	0.0740322	0	0	0	0
AC007386.1	0.686508	0.580519	0.0904306	0.274524	0.431487	0.502357
AC007387.1	0	1.0449	0	2.88552	0	0
AC007389.2	0	0	0	0	0	0
AC007389.4	0	0	0	0	0	0
AC007390.1	0	0	0	0.18692	0	0
AC007394.1	0	0.0935223	0	0	0	0
AC007395.1	0	0	0	0	0	0
AC007424.1	0.0265922	0.0132796	0	0	0.0418042	0.0473595
AC007435.1	0	0	0	0	0	0
AC007448.1	0	0	0	0	0	0
AC007450.2	0	0	0	0	0	0
AC007450.3	0	0	0	0	0	0
AC007450.4	0	0	0	0	0	0
AC007458.1	0	0	0	0	0	0
AC007494.1	0	0	0	0	0	0
AC007536.1	2.3779	3.91649	4.10519	0.666068	9.82037	17.486
AC007537.1	0.0513316	0	0	0	0	0
AC007546.3	1.75984	1.31918	1.66413	1.54336	2.6209	3.87356
AC007547.1	0	0	0	0	0	0.12854
AC007547.2	0	0	0	0	0	0
AC007547.3	0	0	0	0	0	0
AC007551.1	0	0.0964526	0	0	0	0
AC007551.2	0	0	0	0	0	0
AC007552.1	0	0	0	0	0	0
AC007559.1	0	0	0	0	0	0
AC007560.1	0	0	0	0	0.470217	0
AC007562.1	0	0	0	0	0	0
AC007563.3	0	0	0	0	0	0
AC007566.2	0	0	0	0	0.175192	0
AC007568.1	0	0	0	0	0	0
AC007599.1	0	0	0	0	0	0
AC007603.3	0	0	0	0	0	0
AC007610.3	0	0	0.100469	0.101127	0.0598577	0.111647
AC007618.1	0	0	0	0	0	0
AC007619.2	0	0	0	0	0	0
AC007620.1	0	0	0	0	0	0
AC007621.1	0	0	0	0	0	0
AC007622.1	0	0	0	0	0	0.112463
AC007663.1	0	0.0339771	0	0	0	0.0404449
AC007677.1	0	0	0	0	0	0
AC007679.2	0	0	0	0	0	0
AC007683.1	0.168255	0	0.177405	0.0897306	0	0.098526
AC007685.1	0	0.116572	0	0	0	0
AC007686.1	0	0	0	0	0	0.275043
AC007688.1	0	0.23847	0.129219	0	0.0769297	0.358793
AC007690.1	0	0	0.121863	0	0	0
AC007718.1	0	0	0	0	0	0
AC007731.1	0	0	0	0	0	0
AC007731.4	0	0	0	0	0	0
AC007738.1	0	0	0	0	0	0
AC007742.1	0	0	0	0	0	0
AC007742.2	0	0	0	0	0	0
AC007751.1	0	0	0	0	0	0
AC007785.2	0	0	0	0	0	0
AC007790.1	0	0	0	0	0	0
AC007834.2	0.188124	0	0.194816	0	0.235061	0.216337
AC007842.1	0.402851	0.449555	0.461727	0.473747	0.424475	0.477741
AC007846.2	0	0	0	0	0	0.103417
AC007849.2	0	0	0	0	0	0
AC007881.1	0	0	0	0	0	0
AC007899.1	0	0	0	0	0	0
AC007906.2	6.88677	12.788	9.10694	13.7547	6.69369	3.97771
AC007908.1	0	0	0	0	0	0
AC007919.1	0	0	0	0	0	0
AC007919.2	0	0	0	0	0	0
AC007923.2	0.0790947	0.0513747	0.02769	0.111436	0.0668558	0.062151
AC007923.3	0	0	0	0	0	0
AC007950.1	12.1729	4.2861	6.11689	3.31695	10.6792	3.1156
AC007954.1	0	0	0	0	0	0
AC007956.1	0	0	0	0	0	0
AC007967.1	0	0	0	0	0	0
AC007967.2	0	0	0	0	0	0
AC007967.3	0.0908434	0	0	0	0	0
AC007967.4	0	0	0	0	0	0
AC007969.1	2.45465	3.49761	2.36873	1.90392	1.05244	1.31065
AC007969.2	0	0.497973	0	0	0	0
AC007991.1	0	0	0	0	0	0
AC007992.1	0	0	0	0	0	0
AC007992.2	0	0	0	0	0	0
AC007993.1	0.0354683	0	0	0	0	0
AC007998.1	0	0	0	0	0	0
AC007998.2	1.56223	1.88294	2.44872	1.43582	1.27081	2.49527
AC008011.1	0	0	0	0	0	0
AC008012.1	4.66853	3.33471	4.31121	4.60187	4.20023	6.79635
AC008013.1	2.90061	1.66988	1.20384	1.35005	1.27892	1.72931
AC008013.2	18.6429	12.446	8.12488	9.63307	11.8982	4.61242
AC008013.3	0	0	0	0	0	0
AC008015.1	0	0	0	0	0	0
AC008026.1	0.254754	0	0.507622	0.24012	0.170134	0
AC008026.2	0	0	0	0	0	0
AC008033.1	0	0	0	0	0	0
AC008033.2	0	0	0	0	0	0
AC008038.1	0.878574	1.35971	2.22484	2.14978	1.7049	1.2898
AC008040.2	0	0	0	0.10121	0	0
AC008040.3	0	0	0	0	0	0
AC008040.4	0	0.234612	0	0.0641974	0	0.141259
AC008055.1	0	0	0	0	0	0
AC008065.1	0	0	0	0.288799	0	0
AC008066.1	0	0	0	0	0	0
AC008069.1	0	0	0	0	0	0
AC008072.1	0.203262	0.0595159	0.264579	0.523591	0.0889766	0.195055
AC008073.3	0.36966	0.445704	0.262793	0.274757	0.299632	0.192718
AC008074.1	0.13217	0	0	0	0	0
AC008105.2	0.259238	0.778927	0.563825	0.814617	0	0.202302
AC008121.1	0	0	0	0	0	0
AC008126.1	0	0	0	0.246038	0	0
AC008127.2	0	0	0.0426387	0	0	0
AC008132.1	0.0786607	0.0559002	0.383602	0.0744842	0.0327891	0.0411159
AC008132.2	0	0	0	0	0	0
AC008134.1	0	0	0	0	0	0
AC008147.3	0	0	0	0.377196	0	0.20573
AC008147.4	0	0	0	0	0	0.0416296
AC008155.1	0	0	0	0	0	0
AC008162.1	0	0	0	0	0	0
AC008162.2	0.248887	0	0	0	0	0
AC008163.1	0.00881256	0	0.0951476	0.00943358	0.0112178	0.040082
AC008171.1	0	0	0	0	0	0
AC008175.2	0	0	0	0	0	0
AC008264.1	0	0	0	0	0	0
AC008267.1	0	0	0	0	0	0
AC008267.2	1.16174	0.993991	0.479997	1.11975	0.857625	0.479671
AC008267.3	0	0	0	0	0	0
AC008267.4	0.0998646	0.0959304	0.139566	0.212695	0.250522	0.155181
AC008267.6	2.36274	3.4988	0.602543	2.45944	4.08515	1.00507
AC008267.7	2.37455	0.995799	2.23734	1.13874	1.50797	0
AC008277.2	0	0	0	0	0	0
AC008280.1	0	0	0	0	0	0
AC008280.2	0	0	0	0	0	0
AC008379.1	0.117728	0	0	0.125217	0	0
AC008385.1	0	0	0.184449	0	0	0
AC008397.1	0.976167	0.484519	0.0934113	0.578541	0.198967	0.945342
AC008397.2	0.462899	0.187862	0.687097	0.634933	0.500544	1.05219
AC008403.1	4.36738	5.0413	4.88158	5.17198	2.32023	6.12336
AC008403.2	0.35903	0.110588	0	0	0.419337	0
AC008410.1	0	0	0	0	0	0
AC008413.1	0	0	0	0	0	0
AC008417.1	0	0	0	0	0	0
AC008427.1	0	0	0	0	0	0
AC008429.2	0	0	0	0.059224	0	0.0642463
AC008429.4	0	0	1.23406	0	0	0
AC008432.1	0	0	0	0	0	0
AC008443.7	0.705556	0.328822	0.374771	0	0	0
AC008446.1	0	0	0	0	0	0
AC008481.1	0.789949	0.830466	0.513661	0	0.312445	0
AC008481.2	0.583611	1.02875	0.511157	0.310825	0.488175	0
AC008481.3	0	0	0	0	0	0
AC008489.1	0	0	0	0	0	0
AC008494.1	0	0	0.0608493	0	0.0725109	0.135213
AC008496.1	0	0	0	0	0	0
AC008498.1	0.0972684	0	0	0	0.488175	0.11362
AC008507.1	0.793308	0.119261	0.970426	0.455243	1.46152	0.716598
AC008514.2	0.343945	0.216593	0.199717	0.367757	0.356864	0.554939
AC008521.1	0	0	0	0	0	0
AC008521.2	0.308205	0	0	0	0	0
AC008526.1	0.192986	0	0	0	0	0
AC008537.1	0	0	0	0	0	0
AC008543.2	0	0	0	0	0	0
AC008549.3	0	0	0	0	0	0
AC008550.1	0	0	0	0	0.0639538	0.0598654
AC008554.1	8.42871	9.93587	8.17638	10.2234	6.39609	5.70135
AC008555.3	0	0.256771	0.0933858	0.0945348	0.111427	0.103763
AC008555.6	0	0	0	0	0	0
AC008562.1	0	0	0	0	0	0
AC008565.1	0.151445	0.049539	0.22419	0.16177	0.382869	0.372495
AC008567.1	0	0.0358718	0.0379811	0.0386616	0.180689	0
AC008571.1	0	0	0	0	0	0
AC008575.1	0	0	0	0	0	0
AC008581.2	2.47134	0.960916	0.456447	2.22797	2.85117	0.14024
AC008592.3	0.143979	0.13607	0.891378	0.152187	1.10844	0.164223
AC008608.1	0	0	0	0	3.77302	0
AC008620.1	0	0	0	0	0	0
AC008620.2	0	0	0	0	0	0.0309807
AC008622.1	0	0	0	0	0	0
AC008622.3	0	0	0	0	0	0
AC008626.1	0.662287	0.752462	1.48728	0.360469	2.72653	1.99721
AC008626.2	1.01968	0.971389	1.05268	0.667628	0.945818	1.20826
AC008628.1	0	0	0	0	0	0
AC008628.2	0	0	0	0	0	0
AC008629.2	0	0	0	0	0	0
AC008629.3	0	0	0	0	0	0
AC008638.1	0	0	0	0	0	0
AC008638.2	0	0	0	0	0	0
AC008638.3	0	0	0	0	0	0
AC008676.2	0	0	0	0	0	0
AC008676.3	0.0180404	0.00901398	0.00964229	0	0.0344451	0
AC008677.1	0	0	0	0	0	0.0311603
AC008677.2	0	0	0	0	0	0
AC008677.3	0	0	0	0	0	0
AC008687.1	0.0681769	0	0.0386447	0	0.123568	0
AC008687.4	0.379362	0.427165	0.231685	0.114861	0.676284	0.377674
AC008687.5	0	0	0	0	0	0
AC008687.6	0	0	0	0	0	0
AC008687.7	0	0	0	0	0.102285	0.091304
AC008687.8	0.079125	0.200592	0.0783871	0	0.213137	0
AC008694.1	0	0	0	0	0	0
AC008694.2	0.230146	0	0	0	0	0
AC008695.1	0	0	0	0	0	0
AC008696.1	0	0.0788727	0	0	0	0
AC008716.1	0.10206	0	0.107159	0.108661	0.12797	0.119119
AC008723.1	0	0	0.519546	0	0	0
AC008725.1	0.0175686	0	0	0	0	0.0208494
AC008736.1	1.94496	2.37107	0.731024	2.11827	1.38215	1.65551
AC008737.2	0	0	0	0	0	0
AC008739.2	0	0	0	0	0	0
AC008739.3	0	0	0	0	0	0
AC008740.1	0	0	0	0	0	0
AC008740.2	0	0	0	0	0	0
AC008745.1	0	0.258922	0.57853	0.295141	0.355861	0.322649
AC008749.1	0.256076	0	0	0.232139	0	0
AC008750.6	0	0	0	0	0	0
AC008750.8	0.30611	0.165705	0.196501	0.523001	0	0.595666
AC008751.1	0	0	0	0	0	0
AC008751.2	0	0	0	0	0	0
AC008752.3	1.38599	0.514594	0.837811	0.563597	1.354	1.70654
AC008753.1	0	0	0	0.818118	0	0
AC008755.1	15.7655	10.6041	12.414	17.4346	16.5931	14.1927
AC008758.1	0.686576	1.08998e-07	0	0.978002	0.162899	0
AC008758.3	0	0	0.0170436	0	0.196556	0
AC008758.4	0.0793085	0.0763929	0.0536832	0.0855432	0	0.1291
AC008758.5	0.87653	0.285775	0.304033	1.04347	0.641452	1.15187
AC008758.6	0.415892	0.462014	0.425162	0.829982	0.591006	1.05971
AC008759.1	0	0	0	0	0	0
AC008763.2	1.50653	1.37018	3.17403	3.46461	5.5433	0
AC008763.3	0	0	0	0	0	0
AC008764.1	0	0	0.0278908	0	0	0
AC008764.4	7.57223	5.5501	5.73519	2.85118	2.46337	4.52733
AC008770.1	1.70684	0.416836	0	0.559296	0.599943	0.116674
AC008770.2	0.0990893	0.281905	0	0.105255	0.219916	0.121478
AC008770.4	3.27747	2.95396	2.33737	2.28945	2.05263	1.96161
AC008782.1	0	0	0	0	0	0
AC008798.1	0	0	0	0	0	0
AC008799.1	0	0.229521	0	0.127964	0	0
AC008802.1	0.0578928	0	0	0.185452	0.146172	0
AC008805.1	0	0	0	0	0	0
AC008813.1	0	0	0	0	0	0
AC008814.1	0	0	0	0	0	0
AC008817.1	0	0	0	0.0281209	0	0
AC008825.2	0	0	0	0	0	0
AC008833.1	0	0	0	0	0	0
AC008834.1	0.687837	0	0	0	0	0
AC008837.1	0	0	0	0	0	0
AC008837.2	0	0	0	0	0	0
AC008850.1	0	0.161323	0	0	0.430537	0
AC008868.1	0	0	0	0.0674634	0	0.148642
AC008878.1	9.34684	12.8702	13.4738	14.7516	1.46613	8.80392
AC008878.2	0	0	0	0	0	0
AC008878.3	0.65673	1.8541	1.2848	0.0948467	0.0128561	0.32374
AC008885.1	0	0	0	0	0	0
AC008897.1	0	0.172151	0	0	0	0
AC008953.1	0	0	0	0	0	0
AC008958.1	0	0	0	0	0	0
AC008962.1	0	0	0	0	0	0
AC008967.1	0	0	0	0	0	0
AC008982.1	0	0.452664	2.60186	0.58064	0.19698	0
AC009022.2	0	0	0	0	0	0
AC009027.1	0	0	0	0	0	0
AC009053.1	5.22978	4.96143	4.0162	4.95881	3.58595	3.18252
AC009053.4	0	0	0	0	0	0
AC009060.2	0	0	0	0	0	0
AC009070.1	0.150729	0.106071	0.167736	0.098464	0	0.118399
AC009075.2	0	0	0	0	0	0
AC009078.1	0	0	0	0	0	0
AC009078.2	0	0	0.0377613	0	0	0
AC009086.1	0	0	0	0	0	0
AC009086.2	3.84081	3.34434	2.91477	1.98531	0.667374	5.3187
AC009088.4	0	0	0	0	0	0
AC009091.1	0	0	0	0	0	0
AC009093.3	0.695079	0.86496	0.71879	1.13245	1.17289	0.544621
AC009093.8	2.76646	1.9565	1.779	1.83497	2.8893	1.32712
AC009093.9	0.3912	0.248945	0.254425	0.354405	0.10291	0.0906573
AC009094.1	0	0	0	0	0	0
AC009101.1	0	0	0	0	0	0
AC009108.1	0	0	0	0	0	0
AC009117.1	0	0	0	0	0	0
AC009119.2	4.70865	2.74496	4.05483	5.063	3.15141	3.06645
AC009120.1	2.40416	1.20355	0.960246	1.21814	2.58192	0.933791
AC009127.2	0	0	0	0	0	0
AC009132.1	0	0	0	0	0	0
AC009133.6	3.07476	7.3619	6.51597	7.08689	9.66067	12.4422
AC009153.1	0	0	0	0	0	0
AC009161.1	0	0	0	0	0	0
AC009163.2	0	0.0360111	0	0	0	0
AC009163.4	0	0	0	0	0	0
AC009169.1	0	0	0	0	0	0
AC009171.1	0	0	0	0	0	0
AC009220.1	0.275786	0	0.845989	0.28784	0	0
AC009220.2	0.0732265	0.0304487	0.0275166	0.125984	0.105094	0.0327387
AC009220.3	0	0	0	0	0	0
AC009233.1	0	0	0	0	0	0
AC009237.1	0	0	0	0	0	0
AC009237.10	0	0	0	0	0	0
AC009237.11	0	0	0	0	0	0
AC009237.12	0	0	0	0	0	0
AC009237.13	0	0	0	0	0	0
AC009237.16	0	0	0	0	0	0
AC009237.17	0	0	0	0	0	0
AC009237.2	0	0	0	0	0	0
AC009237.3	0.207646	0.0983927	0.0685636	0.128527	0.0489892	0.193885
AC009237.4	0	0	0	0	0	0
AC009237.5	0	0	0	0	0	0
AC009237.6	0	0	0	0	0	0
AC009237.7	0	0	0	0	0	0
AC009237.8	0	0	0	0	0	0
AC009237.9	0	0	0	0	0	0
AC009238.1	0	0	0	0	0	0
AC009238.2	0	0	0	0	0	0
AC009238.3	0	0	0	0.319083	0	0
AC009244.1	28.9867	32.1553	50.6796	33.8704	58.1439	37.0081
AC009245.1	0.584018	0.118772	0.190203	0.314916	0.154978	0.427193
AC009248.1	0	0	0	0	0	0
AC009263.1	0	0	0	0	0	0
AC009268.1	0	0	0	0	0	0
AC009269.1	0	0	0	0	0	0
AC009296.1	0	0	0	0	0	0
AC009299.1	3.59835	0.70151	1.24578	0.837973	6.26951	5.69024
AC009299.2	0	0	0	0	0	0
AC009302.1	0	0	0	0	0	0
AC009303.1	0	0	0.373876	0	0.225225	0.415199
AC009310.1	0	0	0	0	0	0
AC009313.2	0	0	0	0	0	0
AC009314.1	0	0	0	0	0	0
AC009319.1	0	0	0	0	0	0.0722454
AC009336.2	0	0	0	0	0	0
AC009362.1	0	0.135888	0	0	0.179868	0
AC009412.1	11.8709	5.48539	0.179277	0.691915	6.36381	16.8042
AC009413.1	0	0.139376	0	0	0	0
AC009414.1	0	0.0599382	0	0	0	0
AC009452.1	0.490046	0	0.171533	0.173438	0.208177	0.285823
AC009474.1	0	0	0	0	0	0
AC009474.2	0	0	0	1.19551	0	0
AC009477.1	0.43703	0.475476	1.30484	0	0	0
AC009480.2	0	0	0	0	0	0
AC009487.2	0.0264611	0.0189099	0	0.0198427	0.0109391	0.0189906
AC009494.1	0	0	0	0	0	0
AC009500.1	0	0	0	0	0	0
AC009501.1	0	0	0	0	0	0
AC009501.2	0	0	0	0	0	0
AC009502.2	0.12045	0	0.0637706	0.0642986	0.228011	0.0708759
AC009506.2	0	0	0	0	0	0
AC009509.3	0	0	0	0	0	0
AC009517.1	0	0	0	0	0	0
AC009518.2	0	0	0	0	0	0
AC009518.3	0	0	0	0	0	0
AC009533.1	6.80024	6.40584	4.12081	5.19769	3.5121	5.66827
AC009533.2	0	0	0	0	0	0
AC009541.1	0	0	0	0	0	0
AC009542.2	0.0817733	0	0	0	0.0452628	0
AC009567.2	0	0	0.189535	0	0	0.210459
AC009597.2	0	0	0	0	0	0
AC009643.1	0	0	0	0	0	0
AC009643.2	0	0	0	0	0	0
AC009646.1	0	0	0	0	0	0
AC009690.1	0.086516	0	0	0	0	0
AC009690.3	0	0	0	0	0	0
AC009712.1	0	0	0	0	0	0
AC009729.1	0	0	0	0	0	0
AC009779.1	0.261898	0	0.535951	0.27394	0.984465	1.19624
AC009779.3	1.86775	3.27744	1.76912	1.59088	1.42429	1.29415
AC009779.4	0	0	0	0	0	0
AC009779.6	0	0	0	0	0	0
AC009784.1	0	0	0	0	0	0
AC009800.1	0	0	0	0	0	0
AC009804.1	0	0	0	0	0	0
AC009812.2	0	0	0.126058	0	0	0
AC009831.2	0	0	0	0	0	0
AC009879.1	0.513317	0.386884	0.295869	0.307652	0.0680456	0.75331
AC009879.2	0.187256	0	0	0	0	0
AC009879.3	0.245196	0.247397	0.0524031	0.0642044	0	0.822791
AC009884.2	0	0	0	0	0	0
AC009901.1	0	0	0	0	0	0
AC009901.2	0	0	0	0	0	0
AC009902.1	0	0	0	0	0	0
AC009927.1	0	0	0	0	0	0
AC009945.1	0	0	0	0	0	0
AC009947.1	0	0	0	0	0	0
AC009947.2	0	0	0	0	0	0
AC009948.1	0.265429	0.194522	0.350491	0.0706729	0.0837261	0.155736
AC009950.2	0	0	0	0	0	0
AC009961.2	0	0	0	0.33868	0	0
AC009961.3	0	0	0.0639005	0	0	0.0766085
AC009963.1	0	0	0	0	0	0
AC009963.2	0	0	0	2.18	0	0
AC009963.3	0	0.103725	0	0	0	0
AC009965.2	0	0	0	0	0	0
AC009967.1	0.234765	0.116002	0	0	0.203513	0.0697126
AC009969.1	0	0	0	0	0	0
AC009977.1	1.85348	1.44838	1.95193	1.31723	1.55266	1.80437
AC009994.1	0	0	0	0	0	0
AC009997.1	0	0	0	0	0	0
AC010086.1	0	0	0	0	0	0
AC010086.2	0	0	0	0	0	0
AC010087.1	0	0	0	0	0	0
AC010095.1	0	0	0	0	0	0
AC010099.1	0.162775	0	0	0.172346	0	0
AC010099.2	0	0	0	0	0	0
AC010099.3	0	0	0	0	0	0
AC010132.2	0	0	0	0	0	0
AC010132.3	14.1011	10.5168	11.3638	10.6028	12.5635	12.0253
AC010133.1	0	0	0	0	0	0.0631616
AC010141.1	0	0	0	0	0	0
AC010141.2	0	0	0	0	0	0
AC010149.2	0	0	0	0	0	0
AC010153.1	0	0	0	0	0	0
AC010154.1	0	0	0	0	0	0
AC010182.1	0	0	0	0.0173923	0	0
AC010186.2	4.2036	4.02915	2.53526	5.36141	3.42751	3.6388
AC010197.2	0.168817	0.111051	0.101209	0.111931	0.0540967	0.143918
AC010200.1	0.0863024	0.112806	0.0303167	0.0913153	0	0
AC010200.2	0	0	0	0	0	0
AC010202.1	0	0	0	0	0	0
AC010203.1	2.6183	2.53541	2.06787	2.62112	3.45544	0.89692
AC010240.1	0	0	0	0	0.150974	0
AC010240.2	0.105541	0.0695145	0.0374261	0	0.0445837	0.0415934
AC010255.3	0	0	0	0.0503548	0	0
AC010265.1	0	0	0	0	0	0
AC010285.2	0	0	0	0.0752487	0	0
AC010287.1	0	0	0	0	0	0
AC010301.1	0	0	0	0.187769	0	0
AC010306.1	0.194148	0.115179	0.124177	0.410192	0.196136	0.136762
AC010307.1	0	0	0	0	0	0
AC010319.1	0.561971	0.60352	0.543336	0.65038	0.98255	0.71463
AC010319.2	0	0	0	0	0	0
AC010320.5	0	0	0	0	0	0
AC010323.1	2.25439	0	0	0	0	4.79385
AC010323.2	0	0	0	0	0	0
AC010325.1	1.05617	1.00643	0.772318	1.00661	1.42664	0.526414
AC010325.3	0	0	0	0	0	0
AC010326.1	0	0	0	0.0874819	0	0
AC010326.2	0	0.783822	0	0.31699	0	0.365351
AC010326.4	2.59082	2.64573	2.91678	2.32272	3.09338	3.99353
AC010327.1	1.26411e-08	0.257973	0	0	0	0.149679
AC010327.2	0	0	0.115226	0	0	0
AC010328.2	0	0.0381342	0	0	0	0
AC010329.2	0.0218034	0.0345585	0.0393399	0.0775259	0.025884	0.0788946
AC010329.5	0.0143877	0.052647	0.0250558	0	0.0185265	0
AC010330.1	0	0	0.0958528	0	0	0
AC010332.1	0	0	2.35164	2.55963	3.565	5.42574
AC010332.2	0	0	0	0.0452805	0.0537669	0
AC010336.7	0	0	0	0	0	0
AC010338.1	0	0	0	0	0	0
AC010342.1	0	0	0	0	0	0
AC010343.1	0.627979	1.21695	1.41071	0.837046	0.393344	0.459616
AC010343.2	0	0	0	0	0	0
AC010350.1	0	0	0	0	0	0
AC010368.1	0	0	0	0	0	0
AC010374.1	0	0	0	0	0	0
AC010374.2	0	0	0	0	0	0
AC010376.1	0	0	0	0	0	0
AC010378.1	0	0.161323	0	0	0	0
AC010385.1	0	0	0	0	0	0
AC010385.2	0	0	0	0	0	0
AC010385.3	0	0	0	0	0	0
AC010395.2	0	0	0	0	0	0
AC010409.1	0	0.108458	0	0	0	0
AC010409.2	0	0	0.118292	0	0	0
AC010422.3	0	0.56134	0.566556	0.405888	0.831791	1.39579
AC010422.5	0	0	0	0	0	0
AC010422.6	0.0148852	0.21998	9.60274e-10	0.236013	0.460591	0.25027
AC010422.8	1.34081	1.02389	1.1796	1.457	1.03761	1.04035
AC010424.1	2.64178	1.32835	3.21203	4.54016	5.12272	4.67543
AC010442.2	0	0	0	0	0	0
AC010442.3	0	0	0	0	0	0
AC010460.1	0	0	0	0	0	0
AC010460.2	0	0	0	0	0	0
AC010460.3	0	0	0	0	0	0
AC010463.1	0.173598	0	0	0.187018	0	0
AC010468.1	0.298109	0.831254	0.44196	1.3332	0.595184	0.633045
AC010468.3	0	0	0	0.127564	0	0
AC010469.1	0.174111	0.0994894	0.183464	0.102725	0	0
AC010469.2	0	0	0	0	0	0
AC010476.1	0	0	0	0	0	0
AC010487.1	4.15842	3.10533	2.58306	2.62133	1.19628	1.89138
AC010487.3	1.03398	0.888614	0	0.74106	2.08165	0
AC010487.4	0	0	0	0	0	0
AC010493.1	0	0	0	0	0	0
AC010503.3	0	0	0	0	0	0
AC010507.1	0	0.149261	0.404686	0	0	0.183501
AC010507.2	7.26345	4.86203	4.86423	3.70754	2.32656	9.42008
AC010522.1	1.35307	1.53207	0.75748	2.25966	0.605579	1.20901
AC010525.2	0	0	0	0	0	0
AC010531.1	0.0979804	0	0.154449	0	0	0
AC010531.2	0	0	0	0	0	0
AC010542.3	0.0709587	0.185926	0.0750146	0	0	0
AC010546.1	0	0	0	0	0	0
AC010547.4	0	0.0709469	0.0571795	0	0	0
AC010547.5	0	0	0	0	0	0
AC010547.6	0	0	0	0.208326	0	0
AC010587.1	0	0	0	0	0	0
AC010587.2	0	0	0	0	0	0
AC010591.1	0	0	0	0	0	0
AC010598.1	0	0	0	0	0	0
AC010615.1	4.62426	4.30692	5.79627	6.72137	9.93298	6.03516
AC010615.3	0	0	0	0	0	0.177086
AC010615.4	0.133468	0	0	0.142088	0	0.188554
AC010616.1	0.0770155	0.0383079	0	0.0823985	0	0
AC010616.2	0	0	0	0.280163	0	0
AC010618.1	36.4902	46.4602	41.1635	36.5081	32.5776	28.9864
AC010618.2	0	0	0	0	0	0
AC010619.1	0	0	0.926467	0	0.552152	0
AC010620.1	0.242276	0.0975649	0.104222	0	0.158673	0
AC010620.2	0	0	0	0	0	0
AC010624.4	0	0	0	0	0	0
AC010625.1	0	0	0	0	0	0
AC010627.1	0.0324424	0	0.0345293	0.0693727	0.0411331	0.153508
AC010631.1	0	0	0	0	0	0
AC010632.3	0	0	0	0	0	0
AC010642.1	0	0	0	0	0	0
AC010646.1	0	0	0	0.823693	0.290875	0.354964
AC010653.1	0	0	0	0	0	0
AC010653.3	0.381653	0	0.382988	0	0	0
AC010655.1	0	0	0	0	0.310537	0
AC010655.3	3.57051	1.64156	3.73714	2.74799	4.46127	3.2943
AC010677.1	0.140753	0.133277	0	0	0.351865	0
AC010678.1	0	0	0	0	0	0
AC010683.1	0	0.151061	0.167239	0	0	0
AC010731.1	0	0	0	0	0	0
AC010733.1	0.440391	0.415905	0.153087	0.155672	0	0.340079
AC010738.1	0	0	0	0	0	0
AC010740.1	0	0	0	0	0	0
AC010761.1	10.9507	8.64634	7.9544	10.1485	8.01082	7.87832
AC010768.3	0	0	0	0	0	0
AC010867.1	0.0384118	0.112982	0.0557667	0	0.0441452	0
AC010878.1	0	0	0	0	0	0
AC010881.1	0	0	0	0	0	0
AC010886.1	0.133307	0.129798	0.138478	0.0623412	0.070168	0.0347544
AC010894.1	0	0	0	0	0	0
AC010900.1	0.194315	0.192196	0.137878	0.519389	0.369556	0.114931
AC010900.2	0	0	0	0	0	0
AC010904.1	0	0	0	0	0	0
AC010928.1	0	0	0	0	0	0
AC010928.2	0	0	0	0	0	0
AC010928.3	0	0	0	0	0	0
AC010931.1	0	0	0	0	0	0
AC010967.3	0	0	0	0	0	0
AC010970.1	0.021861	0.0651679	0.0233129	0.0233858	0	0.0259137
AC010975.2	0	0	0	0	0	0
AC010975.3	0	0	0	0	0	0
AC010980.1	0.279365	1.30025	0.177539	0.408837	0.107139	0
AC010997.1	0	0	0	0	0	0
AC011005.1	0	0	0.0827832	0.0819612	0	0
AC011005.2	0	0	0	0	0	0
AC011005.3	0	0	0	0	0	0
AC011037.1	0	0	0	0	0	0
AC011043.1	105.138	85.4009	110.996	108.763	98.9272	112.899
AC011043.2	0.930545	0.853037	1.15732	1.1318	0.589558	1.43489
AC011092.1	0	0	0	0	0	0
AC011193.2	0	0	0	0	0	0
AC011195.1	0	0	0	0	0	0
AC011195.2	0	0	0	0	0	0
AC011225.1	0	0	0	0	0	0
AC011233.1	0	0	0	0	0	0
AC011242.1	0	0	0	0	0	0
AC011247.2	0	0	0	0	0	0
AC011270.1	0	0	0	0	0	0
AC011290.2	0	0	0	0.0588727	0	0
AC011298.2	0	0	0	0	0	0
AC011298.3	0	0	0	0	0	0
AC011330.1	0.450596	0.291768	0	1.06322	0	0.0428213
AC011330.3	0.0773617	0	0	0	0	0
AC011342.1	0	0	0	0	0	0
AC011352.2	0.0428502	0	0	0	0	0
AC011405.2	0	0	0	0	0	0
AC011406.1	0	0	0	0	0	0
AC011411.1	0.102214	0.0501391	0	0.0545895	0	0.0602354
AC011416.1	0	0	0	0	0	0
AC011416.2	0	0	2.02242	0	0	0
AC011431.1	0	0	0	0	0	0
AC011444.4	0.137496	0	0	0	0	0
AC011447.1	3.93956	0	0.776495	1.40478	3.25261	2.43578
AC011447.2	0	0	0	0.298071	0	0
AC011447.4	0	5.05052	3.70982	1.93487	0	6.35279
AC011447.5	0	0	0	0	0	0
AC011448.1	4.14658	3.36355	3.38139	2.94523	1.4475	1.63427
AC011451.2	0	0	0	0	0	0
AC011452.1	0	0.229548	0	0	0	0
AC011453.2	0	0	0	0	0	0
AC011455.2	0.177582	2.09175	2.02848	2.00037	0.149195	4.50105e-08
AC011458.1	0	0	0.0837784	0	0.0999036	0
AC011458.2	0	0	0	0	0	0
AC011460.1	0.0220427	0.0438028	0	0	0.0559928	0.0261282
AC011462.1	4.77672	4.20553	8.93647	4.32251	3.78578	13.2321
AC011462.2	0	0	0	0.212145	0	0.116128
AC011467.2	0	0	0	0	0	0
AC011467.4	0	0	0	0	0	0
AC011467.5	0	0	0	0	0	0
AC011467.6	0	0	0	0	0	0
AC011468.4	0	0	0	0.150775	0	0.164819
AC011471.1	0	0	0	0.5059	0	0
AC011471.4	0	0	0	0	0	0
AC011473.4	0	0	0	0	0	0.150706
AC011475.1	0.278581	0.263264	0.491421	0.524054	0.293558	0.272984
AC011476.1	0	0	0	0	0	0
AC011476.8	0	0	0	0	0	0
AC011477.1	2.12548	1.86463	1.43616	0.660673	1.94977	1.48599
AC011477.5	0	0	0	0	0	0
AC011477.6	0	0	0	0	0.0265368	0
AC011477.7	0	0	0	0	0	0
AC011479.1	0.390637	0	0	0	0	0.296783
AC011481.1	104.299	84.5871	113.4	89.2635	66.799	151.514
AC011487.1	0.872099	1.70269	1.28899	1.30629	0.555902	0.584513
AC011487.2	0.0355469	0	0.105868	0.163816	0.138674	0.338808
AC011487.3	0	0	0	0	0	0
AC011487.4	0	0	0	0.105222	0.123949	0
AC011491.1	0.156128	0.169444	0	0.103879	0.122359	0.183071
AC011492.1	0	0	0	0	0	0
AC011494.1	0	0	0	0	0	0
AC011495.1	0	0.165923	0	0.274268	0	0
AC011497.2	8.18288	12.9906	18.2203	12.9882	6.75566	15.2818
AC011498.4	0.554378	0.50655	0.599064	0.427126	0.326425	0.440001
AC011498.5	0	0	0	0	0	0
AC011499.1	0.0444187	0	0	0.202842	0.221058	0.297907
AC011500.1	0	0	0	0	0	0
AC011500.2	0	0	0	0	0	0
AC011503.3	2.60307	1.81503	2.20485	2.11155	2.68554	2.83132
AC011506.1	0.161293	0	0	0	0	0.0944835
AC011511.1	1.15301	0.998408	1.38802	1.24632	1.01385	0.989632
AC011511.4	16.2849	10.9363	21.3784	10.3015	26.7063	24.5709
AC011529.1	3.80948	3.58739	3.65506	3.19606	2.19421	4.03315
AC011530.1	0.497993	0.135922	0	0	0.504222	0
AC011551.1	0	0	0	0	0	0
AC011591.2	0	0	0	0	0	0
AC011602.1	0	0	0	0	0	0
AC011603.4	0	0	0	0	0	0
AC011604.1	0	0	0	0	0	0
AC011604.2	0	0	0	0	0	0
AC011611.1	0	0	0	0	0	0
AC011611.5	0	0	0.0913795	0	0	0
AC011611.6	0	0	0	0	0	0
AC011626.1	0	0	0	0	0.113023	0
AC011726.1	0	0	0	0	0	0
AC011742.1	0	0	0	0	0	0
AC011742.2	0	0	0	0	0	0
AC011742.3	0	0	0	0	0	0
AC011753.1	0	0	0	0	0	0
AC011753.3	0	0	0	0	0	0
AC011753.4	0	0	0	0	0	0
AC011767.1	0	0	0	0	0	0
AC011816.1	0	0	0	0	0	0
AC011825.1	0	0.581761	0	0.163485	0	0
AC011841.1	0.930545	0.853037	1.15732	1.1318	0.589558	1.43489
AC011853.1	0	0	0	0	0	0
AC011890.1	0	0	0	0	0	0
AC011890.2	0	0	0	0	0	0
AC011891.2	0	0	0	0	0	0
AC011894.1	0	0	0	0	0	0
AC011904.1	0	0	0	0	0	0
AC011921.2	0	0	0	0	0	0
AC011921.3	0	0	0	0	0	0.199675
AC011933.1	0	0	0	0	0	0
AC011939.1	0	0	0	0	0.0609205	0
AC011978.1	0	0	0	0	0	0
AC011979.1	0.16649	0.554254	0.699163	0.872442	0.985964	0.54454
AC011979.2	0	0	0	0	0	0
AC011994.1	0	0	0	0	0	0
AC011998.1	0	0	0	0	0	0
AC011998.2	0	0	0	0	0	0
AC011999.1	0.0424583	0	0	0	0	0
AC012005.1	0	0	0	0	0	0
AC012005.2	0	0	0	0	0	0
AC012044.1	0	0.221391	0	0	0	0
AC012065.2	0	0	0	0	0	0.188053
AC012065.5	0	0.133152	0.134719	0	0	0.152232
AC012066.1	0	0	0	0	0	0
AC012075.1	0	0	0	0	0	0
AC012078.1	0	0	0	0	0	0
AC012085.1	0.242443	0	0.980752	0.304848	0.238989	0
AC012100.1	0	0	0	0	0	0
AC012119.1	0	0	0.41647	0.424703	0	0
AC012123.2	0.33542	0	0	0	0	0
AC012146.2	0	0	0	0	0	0
AC012146.4	0	0	0	0	0	0
AC012158.1	0.213656	0.282628	0.102092	0.0652735	0.270978	0.410013
AC012158.2	0	0.166907	0	0	0	0
AC012170.1	0	0	0	0	0.218179	0
AC012175.1	0	0	0	0	0	0
AC012182.1	0	0.048889	0	0	0	0
AC012184.2	1.1305	3.96384	0.00287138	2.76216	5.92685	0
AC012186.1	0	0	0	0	0	0
AC012213.5	2.77265	2.08905	2.33944	1.22637	2.97132	2.9845
AC012254.2	20.849	21.8223	17.4001	18.8319	7.44548	12.7682
AC012254.4	0	0	0	0	0	0
AC012306.1	0	0	0	0	0	0
AC012308.1	0	0	0	0	0	0
AC012309.1	0.374274	0.900761	0.158915	0.388712	0.141384	0.10377
AC012314.22	0	0	0	0	0	0
AC012339.2	0	0	0	0	0	0
AC012354.2	0.119783	0.578983	0	0	0	0
AC012358.2	0.260159	0.200445	0.0615724	0.0309116	0	0
AC012362.1	0	0	0	0	0	0
AC012368.3	4.71825	3.04544	6.41472	7.84583	8.07671	25.2592
AC012400.1	0	0	0	0	0	0.183501
AC012414.1	0	0	0	0	0	0
AC012414.2	0	0	0	0	0	0
AC012414.6	0	0	0	0	0	0
AC012414.7	0.0401957	0	0.214083	0	0	0
AC012433.1	0	0	0	0	0	0
AC012435.1	12.6143	9.38121	8.97305	10.6349	14.7579	16.8655
AC012441.1	1.52698	0.793303	1.10502	0.485506	1.00353	2.57113
AC012441.2	0.102383	0.0973394	0	0	0.348182	0.373189
AC012443.1	0	0	0	0	0	0
AC012454.1	0.0444859	0.113533	0.0726598	0.134169	0	0.0213017
AC012468.1	0	0	0	0	0	0
AC012488.1	0	0	0	0	0	0
AC012488.2	0	0	0	0	0	0
AC012491.1	0	0	0	0	0	0
AC012493.1	0	0	0	0.0649285	0	0
AC012493.2	0	0	0	0	0	0
AC012493.3	0	0	0	0	0	0
AC012497.1	0	0	0	0	0	0
AC012498.1	0	0	0	0	0	0
AC012498.2	0	0.154734	0	0	0	0
AC012501.2	0	0	0	0	0.0416031	0.038815
AC012507.3	0	0	0	0	0	0
AC012512.1	0	0	0	0	0	0
AC012513.2	0	0	0	0	0	0
AC012519.1	0.0806057	0	0	0.085969	0.101402	0
AC012531.3	0	0	0	0	0	0
AC012569.1	0.378578	0.080402	0.144043	0.115562	0.0687103	0.19228
AC012616.1	0	0	0	0	0	0
AC012618.1	0	0	0	0	0	0.16307
AC012618.2	0.0530819	0	0.0562862	0	0	0
AC012618.3	3.72631	2.99266	3.17082	7.61273	5.88488	5.8766
AC012651.1	0.288483	0.174523	0.223348	0.281605	0.146462	0.174432
AC012653.1	0	0	0	0	0	0
AC012669.1	0	0	0	0	0	0
AC012671.1	0	0	0	0	0	0
AC012676.2	0	0	0.294424	0	0	0
AC013244.1	0	0	0	0	0	0
AC013244.2	0	0	0	0	0	0
AC013244.3	0	0	0	0	0	0
AC013262.1	0	0	0	0	0	0
AC013267.1	0	0	0	0	0	0
AC013268.1	0.506181	0.859925	0.627124	0.33176	1.53169	1.06523
AC013268.2	0	0	0	0	0	0
AC013268.3	0.0833382	0	0	0.0182786	0	0.0462984
AC013268.4	0.0426249	0.0106412	0	0	0	0
AC013271.1	0.094426	0.0249531	0.0420802	0.0408785	0.0933873	0.0371765
AC013290.1	0	0	0	0	0	0
AC013355.1	0	0	0	0	0	0
AC013356.1	0	0	0	0.190964	0.112497	0
AC013394.1	51.6573	68.8507	45.2317	65.7349	34.5881	26.8553
AC013399.1	0	0	0	0	0	0
AC013403.1	0	0	0	0	0	0
AC013404.1	0	0	0	0.686848	0	0
AC013410.1	0	0	0	0	0	0
AC013410.2	0	0	0	0	0	0
AC013412.1	0	0	0	0	0	0
AC013429.1	0	0	0	0	0	0
AC013429.2	0	0	0.0622734	0.0627761	0.0742161	0.0691922
AC013437.2	0	0	0	0	0	0
AC013439.1	0	0.0673669	0	0	0	0
AC013442.1	0	0	0	0	0	0
AC013444.1	0	0	0	0	0	0
AC013444.2	0	0	0	0	0	0
AC013452.1	0	0.0800792	0	0.176517	0	0
AC013467.1	0	0	0	0	0	0
AC013467.2	0	0	0	0	0	0
AC013470.1	0.118479	0	0.124116	0	0.148371	0.137951
AC013470.2	0.10897	0.278405	0.0632633	0.105108	0.202429	0.112532
AC013470.3	0	0	0.0756938	0.0380337	0	0
AC013470.4	0	0	0	0	0	0
AC013474.1	0.171496	0.111847	0.0606577	0.122083	0.0721792	0
AC013476.2	0	0	0	0	0	0
AC013489.1	1.73886	0.984478	0.546939	0.841172	1.42879	0.689843
AC013489.2	0.273945	0	0	0.285876	0	0
AC013553.1	0	0.265495	0	0	0	0.661618
AC013553.2	0	0.0816589	0	0	0	0
AC013562.2	0	0	0	0	0	0
AC013565.2	0	0	0	0	0	0
AC013643.1	0	0	0	0	0	0
AC013701.1	0	0	0	0	0	0
AC013717.1	0.115668	0.0973632	0	0.328544	0.0464166	0.278874
AC013734.1	0	0	0	1.93487	0	0
AC013828.1	0	0	0	0	0	0
AC015688.1	0	0	0	0	0	0
AC015688.2	0	0	0	0	0	0
AC015688.3	0	0	0	0	0	0
AC015688.4	0	0	0	0	0.843696	0
AC015688.5	0	0	0	0	0	0
AC015689.2	0	0	0	0	0	0
AC015712.3	0	0	0	0	0	0
AC015720.1	0	0	0.278324	0	0	0.620549
AC015720.2	0	0.365751	0	0	0	0
AC015743.1	0	0	0	0	0	0
AC015802.2	0	0	0	0	0	0
AC015802.6	0.0841509	0.109746	0.101879	0.136876	0.11925	0.215262
AC015813.2	20.1648	13.2409	10.2103	10.4293	10.8418	12.8913
AC015818.1	0	0	0	0	0	0
AC015818.3	0.096233	0.148383	0.0890311	0	0.865949	0
AC015818.5	0.35389	0	0.367268	0	0.221172	0.611866
AC015818.6	5.66945	4.75697	2.26467	2.77905	5.30439	1.43777
AC015818.7	0	0	0	0	0	0
AC015849.6	0	0	0	0	0	0.0684157
AC015871.1	0	0	0	0	0	0
AC015871.2	0	0	0	0	0	0
AC015908.1	0	0	0	0	0	0
AC015910.1	0.493654	0.412998	0.780081	0.441151	0.627514	0.482433
AC015911.1	0	0.768697	0	0	0	0
AC015911.10	0	0	0	0	0	0
AC015911.4	0.0407655	0.0401731	0.173631	0	0	0
AC015911.7	0	0	0	0	0	0
AC015911.8	0	0	0	0	0	0
AC015912.2	0	0	0	0	0	0
AC015914.2	0	0	0	0	0	0
AC015917.1	0	0	0	0	0	0
AC015922.1	0	0	0.88861	0.615475	1.56172	0
AC015977.1	0	0	0	0	0	0
AC015978.1	0	0	0	0	0	0
AC015983.1	0	0	0	0	0	0
AC016027.4	0	0	0	0	0	0
AC016027.5	0	0	0	0	0	0
AC016065.2	0	0	0	0	0	0
AC016144.1	0	0	0	0	0	0
AC016180.1	0	0	0	0	0	0
AC016182.1	0	0	0	0	0	0
AC016256.1	0	0	0	0	0	0
AC016292.2	0	0	0	0	0	0
AC016304.1	0	0	0.146173	0	0	0
AC016397.1	0	0	0	0	0	0
AC016546.1	0	0	0	0	0	0
AC016559.1	0	0	0	0	0	0
AC016559.2	0	0	0	0	0	0
AC016582.1	1.43905	1.11245	0.64862	1.21621	1.35556	1.36138
AC016582.2	0.997779	1.42967	0.436521	0.927927	0.624497	1.78907
AC016582.3	8.82255	6.7024	3.70033	7.01973	10.4455	7.37497
AC016596.2	0	0	0	0	0	0
AC016612.1	0	0	0	0	0	0
AC016629.1	4.71522	5.50392	2.05687	4.74174	3.94948	3.45482
AC016632.1	0	0	0	0	0	0
AC016687.1	0	0	0	0.189506	0	0
AC016691.1	0	0	0	0	0	0
AC016694.1	0	0	0	0	0	0
AC016696.1	0	0	0	0	0	0
AC016700.1	0	0	0	0	0	0
AC016700.2	0	0	0	0	0	1.22227
AC016712.1	0.644813	0.455387	0.168729	0.512868	0.201129	0
AC016716.1	0	0	0	0	0	0
AC016717.1	0	0	0	0	0	0
AC016724.1	0	0	0	0	0.170154	0
AC016727.2	0.0787258	0	0	0	0	0
AC016734.1	0.0952926	0.200681	0.104046	0.427737	0.114512	0.230611
AC016739.1	2.09262	2.28744	1.99151	0.782241	1.47025	1.31404
AC016769.1	0	0	0	0.0504801	0	0
AC016769.2	0	0	0.120186	0	0.143879	0.13305
AC016769.3	0	0	0.223589	0.684333	1.35783	0.497989
AC016769.4	0	0	0	0	0	0
AC016772.1	0.0334056	0.0330265	0.035548	0	0	0
AC016831.2	0	0	0	0	0	0
AC016831.3	0	0	0	0	0	0
AC016831.4	0	0	0	0	0	0
AC016877.2	0	0	0	0	0	0
AC016885.3	0	0	0	0	0	0
AC016894.1	0	0.205196	0.228599	0	0	0
AC016907.1	0	0	0	0	0	0
AC016908.1	0	0	0	0	0	0
AC016909.1	0	0	0	0	0	0
AC016911.1	0	0	0	0	0	0
AC016925.1	0	0	0	0	0	0
AC016925.2	0	0	0	0	0	0
AC016930.1	0	0	0	0	0	0
AC016954.1	0	0	0	0	0	0
AC016956.1	0	0	0	0	0	0
AC016957.1	0	0	0	0	0	0
AC016991.1	0	0	0	0	0	0
AC016999.2	0	0	0	0.0973011	0	0
AC017002.4	0	0	0	0	0	0
AC017007.1	0.417523	0.263471	0.58147	0.728179	0	0.161497
AC017007.2	0.452787	0.255164	0.620766	0.623117	0.449729	0.572178
AC017007.3	0.517758	0.369098	1.08302	0.412619	1.29627	1.20408
AC017007.4	0	0	0	0	0	0
AC017013.1	0	0	0	0	0	0
AC017015.1	0	0	0	0	0	0
AC017019.1	0	0	0	0	0	0
AC017035.1	0	0	0	0	0	0
AC017037.1	0	0	0	0	0	0
AC017037.2	0	0	0	0	0	0
AC017078.1	0	0	0	0	0	0
AC017079.1	0	0	0	0.294988	0	0
AC017079.2	0	0	0	0	0.138421	0
AC017081.1	0	0	0	0.0388449	0	0
AC017083.3	0.139484	0.232195	0.13064	0.544588	0	0.307202
AC017083.4	0	0	0	0	0	0
AC017099.1	0.295855	0.166497	0.134706	0.0451655	0.0534987	0.249501
AC017100.2	0	0	0	0	0	0
AC017104.2	0	0.194787	0	0	0	0
AC017104.4	2.36813	1.1235	0.877771	1.6243	1.86234	1.76837
AC017104.5	2.72995	2.2078	2.00187	1.86082	2.48224	2.22392
AC018362.3	0.682388	0.797336	0.634127	0.704167	0.536636	1.24273
AC018371.2	0	0	0	0	0	0
AC018437.1	0	0	0	0	0	0
AC018442.1	0.0194251	0	0.0207246	0	0	0
AC018442.3	0	0	0	0	0	0
AC018448.1	0	0	0	0	0	0
AC018448.2	0	0	0	0	0	0
AC018462.2	0	0	0	0	0	0
AC018463.1	0	0.0563198	0	0	0	0
AC018475.1	0.403804	1.01796	0.141957	0.715895	0.713186	0.312689
AC018512.1	0.106229	0.0936327	0.101113	0.104226	0	0.10477
AC018523.1	0.102331	0.0982095	0.107457	0.108953	0	0
AC018523.2	0	0.36896	0.147191	0	0.468947	0.47806
AC018552.1	0	0	0	0	0	0
AC018554.2	0	0	0	0	0	0
AC018558.4	0	0	0	0	0	0
AC018558.5	0	0	0	0	0	0
AC018618.2	0	0	0	0	0	0
AC018620.1	0	0	0	0.169494	0	0
AC018630.1	0	0	0	0	0	0
AC018630.2	0	0	0	0	0	0.267512
AC018634.1	0	0	0	0	0	0
AC018635.1	0.126507	0.0415314	0	0	0	0
AC018638.1	0.200694	0	0	0	0	0
AC018638.2	7.84928	7.51603	3.50525	2.54506	3.37719	6.20716
AC018638.3	0	0	0	0	0	0
AC018638.4	9.97718	8.1406	5.80748	6.02794	10.9317	4.7478
AC018638.5	3.36053	3.4489	1.4545	1.44642	2.19799	2.93782
AC018638.8	2.1225	1.92723	1.08553	1.6638	1.85625	0.942996
AC018639.1	0	0	0	0	0	0
AC018641.1	1.20604	1.17971	1.82529	1.59442	0.652598	1.01407
AC018644.1	0.369705	0.0890601	0.291779	0.196992	0.232119	0.216151
AC018645.1	0	0	0	0	0	0
AC018653.2	0	0	0	0	0	0
AC018659.1	0	0	0	0	0	0
AC018688.1	0.231417	0.247555	0.191958	0.297051	0.117547	0.263409
AC018692.2	0	0	0	0	0	0
AC018693.2	0	0	0	0	0	0
AC018695.1	0	0	0	0	0	0.084703
AC018695.5	0	0	0	0	0	0
AC018709.1	0.0674377	0.13137	0	0	0	0
AC018710.1	0	0	0	0	0	0
AC018712.1	0	0	0	0	0	0
AC018714.1	0	0	0	0	0	0
AC018717.1	0	0	0	0	0	0
AC018735.1	0	0	0	0	0	0
AC018737.1	0	0	0	0	0	0
AC018738.1	0	0	0	0	0	1.92702
AC018755.2	0	0	0	0	0	0
AC018755.3	0.288621	0.701369	0.304945	0.230968	0.0908882	0.254087
AC018797.1	0	0	0	0	0	0
AC018797.2	0	0	0	0	0	0
AC018804.1	0	0	0	0	0	0
AC018845.2	0	0	0	0	0	0
AC018846.1	0	0	0	0	0	0
AC018861.1	0	0	0	0	0	0
AC018865.2	0	0	0	0	0	0
AC018868.1	0.458757	0.644821	0.714178	0.856514	0.87647	0.264432
AC018868.2	0.0669412	0.0330913	0	0	0	0.0395828
AC018880.1	0	0	0	0	0	0
AC018880.2	0	0	0	0	0	0
AC018889.1	0	0	0	0	0	0
AC018892.1	0	0	0	0	0	0
AC018892.2	0	0	0	0	0	0
AC018992.1	0	0	0.0396314	0	0	0
AC019070.1	0	0	0	0	0	0
AC019072.1	0	0	0	0	0	0
AC019080.2	0	0	0.156969	0	0	0
AC019084.1	0	0	0	0	0	0
AC019097.1	0.360725	0	0.197676	0.0916524	0	0.441445
AC019109.1	0.10363	0.0558773	0.108495	0.0711336	0.0435427	0
AC019117.3	0	0	0	0	0	0
AC019129.1	0	0	0	0.316374	0	0
AC019155.1	0	0	0	0	0	0
AC019159.1	0	0	0	0	0	0
AC019176.1	0	0	0	0	0	0
AC019176.2	0	0	0	0.228111	0	0
AC019178.1	0	0	0	0	0	0
AC019178.2	0	0	0	0	0	0
AC019181.1	0.223138	0	0	0	0	0.511064
AC019185.1	0	0	0	0	0	0
AC019185.3	0	0	0	0	0.520321	0
AC019193.1	0	0	0	0	0	0
AC019206.1	0	0.129012	0	0	0	0
AC019227.1	0.102899	0	0.108033	0	0	0.12009
AC019235.1	0	0	0	0	0	0
AC019257.8	0.280983	0.496223	0.477285	1.96905	1.97347	0.495128
AC019288.1	0	0	0	0	0	0
AC019294.1	0.0198578	0	0	0.0426269	0.050003	0.0424287
AC019322.1	0.665065	0	0.144364	0.356257	0.213194	0
AC019322.2	0	0	0	0	0	0
AC019322.3	6.50763e-09	0	0	0	1.52159e-08	0
AC020549.1	0	0	0	0	0	0
AC020549.2	0	0	0	0	0	0
AC020550.1	0	0	0	0	0	0
AC020593.1	0	0	0	0	0	0
AC020611.1	0	0	0	0	0	0
AC020612.1	0.663499	0.0912321	0.0996785	0.404066	0.594882	0.775408
AC020612.2	2.3746	0	0	0	0	0
AC020613.1	0	0	0	0	0	0
AC020629.1	0	0	0	0	0	0.0297677
AC020633.1	0.0177727	0.0176745	0.0378867	0.0379668	0.0225453	0.021031
AC020636.2	0	0	0	0	0	0
AC020658.1	0.141564	0.0484625	0.0518626	0.100909	0.0596074	0
AC020688.1	0	0.0743204	0.0407883	0	0	0
AC020699.1	0	0	0	0	0	0
AC020728.1	0	0	0	0	0	0
AC020765.1	0	0	0	0	0	0
AC020765.3	0.176962	0	0	0	0	0
AC020765.4	0	0	0	0	0	0
AC020765.5	0.474882	0.223429	0	0	0.193281	0
AC020779.1	0.684233	0.358697	0.251093	0.375718	0.581092	0.796961
AC020891.4	0	0	0	0	0	0
AC020893.1	0	0	0	0	0	0
AC020893.2	0	0	0.0686163	0.138313	0	0
AC020895.1	0	0	0	0	0	0
AC020898.1	0.513677	0.918391	0.514094	0.90074	0.47132	0.640875
AC020899.1	0	0	0	0.0876114	0.103273	0
AC020904.1	0	0	0	0	0	0
AC020904.2	1.4836	1.26543	0.703493	1.42765	0.821109	0.505128
AC020907.6	0.31008	0.323086	0.0757131	0.155574	0.307145	0.361714
AC020909.1	0	0	0	0	0	0
AC020910.2	0	0.0780656	0	0	0.101402	0
AC020910.3	0	0	0	0	0	0
AC020914.2	0	0	0	0	0	0
AC020914.3	0	0	0	0	0	0
AC020914.4	0	0	0	0	0	0
AC020914.5	0	0	0	0	0	0
AC020915.1	0.530173	0.308996	0.771355	0.258969	0.198639	0.274347
AC020915.4	0	0	0	0	0	0
AC020915.5	2.58023	3.63413	1.56552	4.45263	3.0931	3.01601
AC020917.1	0.0499519	0.0980775	0	0.0533574	0	0
AC020922.1	0.231294	0.621358	0.120632	0.132495	0.0516867	0.124738
AC020937.1	0	0	0	0	0	0
AC020983.1	0	0	0	0.100653	0	0
AC021006.1	0	0	0	0	0	0
AC021006.3	0.563204	0	0	0	0	0
AC021016.1	0.106517	0	0	0	0.133551	0.124358
AC021066.2	0	0	0	0	0	0
AC021066.3	0	0	0	0	0	0
AC021072.1	0.270817	0.15917	0.114833	0.11569	0	0.127599
AC021074.1	0.384061	0.0745875	0.0811418	0	0.0966733	0.180312
AC021074.2	0	0	0	0	0	0
AC021087.2	0	0.038415	0	0	0.0495489	0.181369
AC021087.5	1.08236	0.301754	1.38426	0.579761	0.714286	1.04522
AC021097.2	0.708613	0	0	0.125612	0	0.139156
AC021106.1	1.26695	0.201371	0.390874	0.393095	0.827909	0.772252
AC021106.2	0	0	0	0	0	0
AC021146.1	0	0	0	0	0	0
AC021146.10	0	0	0	0	0	0
AC021146.11	0	0	0	0	0	0.0632999
AC021146.2	0	0	0	0	0	0
AC021146.3	0	0.139203	0	0	0	0.346955
AC021146.4	0	0	0	0	0	0
AC021146.5	0	0	0	0	0	0
AC021146.6	0	0	0	0	0	0
AC021146.7	0	0	0	0	0	0
AC021146.8	0	0	0	0	0	0
AC021146.9	0	0	0	0	0	0
AC021148.1	0.0450079	0.0801379	0.382415	0.172341	0.102462	0
AC021171.1	0	0	0	0	0	0
AC021171.2	0	0	0	0	0	0
AC021193.1	0	0	0	0	0	0
AC021205.1	0	0	0.190385	0	0.229525	0.634204
AC021205.2	0	0	0	0	0	0
AC021220.1	0	0	0	0	0	0
AC021231.2	0.0641836	0	0	0	0	0.0754812
AC021231.3	0	0	0	0	0.152084	0
AC021242.1	0	0	0	0	0	0
AC021269.1	0	0	0	0	0	0
AC021269.2	0	0	0	0	0	0
AC021443.1	0	0	0	0	0	0
AC021451.1	0	0	0	0	0	0
AC021506.2	0	0	0	0	0	0
AC021646.1	0	0	0	0	0	0
AC021660.1	0	0	0	0	0	0
AC021660.3	0.56017	0	0	0	0	0.180569
AC021678.1	0.141625	0.0463929	0	0	0	0
AC021678.3	0	0	0	0	0	0
AC021723.1	0	0	0	0	0	0
AC021733.2	0	0	0	0	0.134723	0
AC021739.1	0	0	0	0	0	0
AC021749.1	0	0	0	0	0	0
AC021753.1	0	0	0	0	0	0
AC021755.1	0	0	0	0	0	0
AC021818.2	0	0	0	0	0	0
AC021820.1	0	0	0	0	0	0
AC021876.1	0	0	0	0	0	0
AC022001.1	0	0	0	0	0	0
AC022018.1	0	0.637731	0.357188	0	0	0
AC022022.1	0	0	0	0	0	0
AC022022.2	0	0	0	0	0	0
AC022028.1	0	0	0	0	0	0
AC022034.2	0	0	0.118526	0	0	0
AC022069.1	0	0	0	0	0.0919474	0
AC022080.1	0.0744029	0.201944	0.394715	0.0627761	0.0817241	0.0832339
AC022080.2	0	0	0.103313	0	0.244002	0
AC022080.3	0	0	0	0	0	0
AC022106.1	0	0	0	0	0	0
AC022106.2	0	0	0	0	0	0
AC022121.1	0.0864126	0	0	0	0	0
AC022133.1	0	0	0	0	0	0
AC022137.1	0	0	1.40996	0	0	0
AC022137.2	0.11175	0	0	0	0	0
AC022137.3	3.26488	3.92331	2.05721	3.60226	2.19405	2.62584
AC022145.2	0	0	0	0	0	0
AC022146.1	0	0	0	0	0	0
AC022149.1	6.1926	9.93615	18.9813	16.7993	6.70974	19.2663
AC022149.2	0	0	0	0	0	0
AC022167.5	0.16738	0.118924	0.28888	0.157224	0.188396	0.29154
AC022182.3	2.23582	1.56134	2.46203	2.38685	2.18839	2.62706
AC022202.1	0	0	0	0	0	0
AC022206.1	0	0	0	0	0	0
AC022210.1	0.162061	0.0610486	0.209294	0.0885598	0.198894	0.0689543
AC022215.1	0	0	0	0.182102	0	0.198817
AC022217.1	0	0.0615607	0	0	0	0
AC022217.4	0	0	0	0	0	0
AC022254.1	0	0	0	0	0	0
AC022296.1	0	0	0	0	0	0
AC022296.2	0	0	0	0	0	0
AC022306.1	0.263485	0.185703	0.198246	0.64663	0.100091	0.217934
AC022325.1	0	0	0	0	0	0
AC022335.1	0	0	0	0	0	0
AC022336.1	0	0	0	0	0	0
AC022360.1	0	0	0	0	0	0
AC022364.2	0	0	0	0	0	0
AC022384.1	4.64158	1.69429	2.31266	3.43962	4.36006	1.41579
AC022387.2	0	0	0	0	0	0
AC022400.4	0	0	0	0	0	0
AC022400.7	2.25457	1.59438	1.0108	1.4594	1.1707	1.80019
AC022404.1	0	0	0	0	0	0
AC022414.1	0.56359	0.511241	0.532302	0.554616	0.385966	0.281741
AC022415.1	11.6295	9.96961	11.6359	10.7076	13.151	11.4495
AC022415.2	4.49067	5.01371	4.29622	6.07639	6.81062	5.42042
AC022432.1	0	0	0	0	0.279357	0
AC022441.3	0	0	0	0	0	0
AC022447.4	0	0	0	0	0	0
AC022483.1	0	0	0	0	0	0
AC022493.1	0	0	0	0	0	0
AC022493.2	0	0	0	0	0	0
AC022494.1	0	0	0.0679096	0	0.080942	0
AC022506.1	0	0	0.85151	0	0	0
AC022507.1	0	0	0	0	0	0
AC022523.2	0	0	0	0	0	0
AC022559.1	0	0	0	0	0	0
AC022616.1	0	0	0	0	0	0
AC022616.2	0	0	0	0	0	0
AC022616.3	0	0	0	0	0	0
AC022616.4	0	0	0	0	0	0
AC022616.5	0	0	0	0	0	0
AC022616.6	0	0	0	0	0	0
AC022616.7	0	0	0	0	0	0
AC022616.8	0	0	0	0	0	0
AC022634.1	0	0	0	0	0	0
AC022655.2	0	0	0	0	0	0
AC022662.1	0.199696	0.370905	0.206238	0	0.249669	0.687705
AC022690.1	0	0	0	0	0	0
AC022695.1	0	0	0	0	0	0
AC022709.1	0	0	0	0	0	0
AC022730.1	0	0	0	0	0	0
AC022730.2	0	0	0	0	0	0
AC022748.1	0	0	0	0	0	0
AC022748.2	0.090401	0.199355	0.0268198	0.150199	0	0
AC022748.3	0	0	0	0	0	0
AC022784.4	0	0	0	0	0	0
AC022790.1	0	0	0	0	0	0
AC022795.1	0.112673	0.364937	0	0.119902	0	0.131602
AC022826.1	0.0566421	0.0554245	0.107434	0.0604845	0.14305	0.266748
AC022826.2	3.48941	1.77755	3.39417	5.94704	4.42948	0.455368
AC022832.1	0	0	0	0	0	0
AC022868.1	0	0	0	0.172646	0	0.185139
AC022878.1	0	0	0	0	0	0
AC022880.1	0	0	0	0	0	0
AC022880.2	0	0	0	0	0	0
AC022882.1	0	0	0	0	0	0
AC022905.1	0.0555918	0.138691	0.0303302	0.0145769	0.0672528	0.0481862
AC022916.3	0	0	0	0	0	0
AC022960.3	0	0	0	0	0	0
AC022968.1	0	0.153636	0	0	0.377754	0
AC022973.1	0	0	0	0	0	0
AC023043.2	0.0423614	0	0	0	0.0536199	0
AC023043.3	0	0	0	0	0	0
AC023050.1	0	0	0	0	0	0
AC023050.2	0	0	0	0	0	0
AC023050.3	0	0	0	0	0	0
AC023050.4	0.0603502	0.0298749	0.0321296	0	0	0.142843
AC023051.2	0	0	0	0	0	0
AC023055.1	1.00888	1.18713	1.14208	0.750247	0.798271	0.404185
AC023078.1	0	0	0	0	0	0
AC023078.2	0	0	0	0	0	0
AC023078.3	0	0	0	0	0	0.0541815
AC023078.4	0	0	0	0	0	0
AC023078.6	0	0	0	0	0	0
AC023078.7	0	0	0	0	0	0
AC023128.2	0	0	0	0	0	0
AC023141.1	0	0	0	0	0	0
AC023141.10	0	0	0	0	0	0
AC023141.11	0	0	0	0	0	0
AC023141.12	0	0	0	0	0	0
AC023141.13	0	0	0	0	0	0
AC023141.2	0	0	0	0	0	0
AC023141.3	0	0	0	0	0	0
AC023141.4	0.608352	0	0	0.426957	0	0.232691
AC023141.5	0	0	0	0	0	0
AC023141.6	0	0	0	0	0	0
AC023141.7	0.397047	0	0.324848	0	0	0
AC023141.8	0.476489	0	0	0	0	0
AC023141.9	0.281161	0	0	0	0	0
AC023157.1	0	0	0	0.154846	0.36588	0.676582
AC023157.2	0	0	0	0	2.16205	0
AC023161.2	0.119898	0	0	0	0	0
AC023162.1	0	0	0	0	0	0
AC023194.1	0	0.208361	0	0	0	0
AC023194.2	0	0	0	0	0	0
AC023206.1	0	0	0	0	0	0
AC023232.1	0	0	0	0	0	0
AC023245.1	0	0	0	0	0	0
AC023245.2	0	0	0	0	0	0
AC023271.1	0	0	0	0	0	0
AC023274.1	0	0	0	0	0	0
AC023274.2	0	0	0	0	0	0
AC023310.1	0	0	0.100276	0	0	0
AC023310.2	0	0	0	0	0	0
AC023310.3	0	0	0	0	0	0
AC023347.2	0	0	0	0	0	0
AC023389.2	0.230475	0	0	0	0	0
AC023424.1	0	0	0	0	0	0
AC023424.2	0.118368	0.115701	0	0	0.0746947	0
AC023442.1	0	0	0	0	0	0
AC023449.1	0.927602	0	0	0	0	0
AC023490.2	0.115553	0	0	0.245839	0	0
AC023490.4	0	0	0	0	0	0
AC023491.1	0	0	0	0	0	0
AC023491.2	0	0	0	0	0.0108014	0
AC023509.4	0	0	0	0	0	0
AC023511.2	0	0	0	0	0	0
AC023512.1	0	0.207773	0	0	0	0.125363
AC023513.1	0	0	0	0	0	0
AC023538.1	0	0	0	0	0	0
AC023575.1	0	0	0	0	0	0
AC023632.1	0	0	0	0	0	0
AC023632.3	0	0	0	0	0	0
AC023632.4	0	0	0	0	0	0
AC023790.1	0	0	0	0	0	0
AC023794.4	1.32584	1.66933	1.48523	1.23045	2.31864	0.911755
AC023813.2	0	0	0	0	0	0
AC023824.2	0	0	0	0	0	0
AC023825.1	0	0	0	0	0	0
AC023827.1	0	0	0	0	0	0
AC023886.2	0.297234	0.580986	0	0.159995	0.197193	0.527109
AC023906.1	0	0.116257	0	0	0	0
AC023932.1	0	0	0	0	0	0
AC023934.1	0.0166926	0	0.0884935	0.0532244	0.0429842	0.0393486
AC023968.1	0	0	0	0	0	0
AC023968.2	0	0	0	0	0	0
AC024067.1	0	0.367624	0	0	0	0
AC024082.1	0	0	0	0	0	0
AC024082.2	0	0	0	0.37253	0	0
AC024085.1	0	0	0	0	0	0
AC024153.1	0	0	0	0	0	0
AC024224.1	0	0	0	0	0	0
AC024255.1	0	0	0	0	0	0
AC024257.2	0	0	0	0	0	0
AC024267.2	0	0	0	0	0	0
AC024270.1	0	0	0	0	0	0
AC024288.1	0	0	0	0	0	0
AC024293.1	0.96723	0.97946	0.814993	1.14523	0.982355	0.303772
AC024341.1	0	0	0	0	0	0
AC024405.1	0	0	0	0	0	0
AC024405.2	0.16864	0.110031	0.0595669	0.180084	0.212965	0.132376
AC024451.1	0	0	0	0	0	0
AC024451.2	0	0	0	0	0.049134	0
AC024451.3	0	0	0	0	0	0
AC024475.2	0	0	0	0	0	0
AC024558.1	0	0	0	0	0	0
AC024560.2	0.221728	0.303162	0.0590987	0.148626	0.0700096	0
AC024563.2	0	0	0	0	0	0
AC024568.1	0.0532298	0.105397	0.0939016	0.132575	0.0722203	0.200526
AC024581.2	0	0	0	0	0	0
AC024587.1	0	0	0	0.0197898	0	0
AC024589.1	0	0	0	0	0	0
AC024589.2	0	0	0	0	0	0
AC024592.3	0.213629	0.829285	0.379511	0.270326	0.0698687	0.512536
AC024614.3	0	0	0	0	0	0
AC024619.4	0.434464	0.200858	0	0	0	0
AC024681.1	0	0	0	0	0	0
AC024884.1	0	0.139354	0.153992	0.156636	0.184689	0
AC024937.1	0	0	0	0	0	0
AC024937.2	0	0	0	0	0	0
AC024940.2	23.9724	29.9994	25.451	15.3486	18.4584	6.31469
AC024940.3	0.289514	0.2422	0.669644	0.39884	0.571403	0.339969
AC024940.4	0	0	0	0	0	0
AC024940.5	0	0	0	0	0.214059	0
AC024995.1	0	0	0	0	0	0
AC025030.1	0	0	0	0	0	0
AC025033.1	0	0	0	0	0	0
AC025040.2	0	0	0	0.0240812	0	0.0277042
AC025048.3	0.707772	0.254472	0	0	0	0
AC025048.5	0.0679944	0	0	0	0	0
AC025048.6	0.573292	1.53296	2.38582	0.676878	0	0
AC025062.1	0.0751004	0.145849	0.0793436	0	0.0945277	0.264389
AC025062.2	0	0	0.0753767	0	0	0
AC025161.1	0	0	0	0	0	0
AC025165.3	0.365324	1.11681	0.873403	0.746089	0	1.12331
AC025181.1	0	0	0	0	0	0
AC025186.1	0	0	0	0	0	0
AC025198.1	0	0	0	0	0	0
AC025252.2	0.215712	0	0	0	0	0.124203
AC025259.2	0	0	0	0	0	0
AC025260.1	0	0	0	0	0	0
AC025263.2	0	0	0	0	0	0
AC025271.1	0	0	0	0	0	0
AC025278.2	0	0	0	0	0	0
AC025278.3	0	0	0	0	0	0
AC025279.2	0	0	0	0.0786646	0	0
AC025279.3	0	0	0	0	0	0
AC025281.1	0	0	0	0	0	0
AC025283.1	0	0	0	0.0679373	0	0
AC025283.2	0.0134754	0.0134396	0.0143928	0	0	0
AC025283.3	0.171596	0	0	0	0.0742161	0
AC025287.4	0	0	0	0	0	0
AC025423.2	20.1463	8.46933	21.0885	14.2291	37.4339	54.4445
AC025423.3	0	0	0	0.123301	0	0.135002
AC025423.5	0	0	0	0	0	0
AC025437.6	0	0	0	0	0	0
AC025445.1	0	0	0	0	0	0
AC025449.1	1.36893	0.657959	1.84968	1.45782	1.47212	2.29338
AC025458.1	0	0	0.750906	0.765384	0	0
AC025459.1	0	2.32375	0	0	0	0
AC025470.1	0	0	0	0	0	0
AC025518.1	0	0.177451	0.195142	0	0.235421	0
AC025538.1	0	0	0	0	0	0
AC025554.1	0	0	0	0	0	0
AC025574.1	0	0	0	0	0	0
AC025578.1	0	0	0	0	0	0
AC025588.1	0.0772883	0.0576669	0.0412297	0.206924	0.269961	0.11453
AC025588.2	0	0	0	0	0	0
[truncated: 33,561 more rows]

## Sheet: Day 14 TPMs
Gene	WT_rep1	WT_rep2	KO_rep1	KO_rep2			Gene
A1BG	4.46757	1.74401	1.42576	3.18742			ADAMTS9
A1CF	0.0101344	0.0057892	0	0.00420968			ADGRL4
A2M	0.878719	82.5596	0.0805596	0.458925			AFF3
A2ML1	0.648358	1.022	4.74078	3.39721			ANGPT2
A2MP1	0.0115396	0	0.0118734	0.0095634			ARL4C
A3GALT2	0	0.119494	0	0			ARPP21
A4GALT	5.76984	3.06656	8.20381	11.0014			BICC1
A4GNT	0	0	0	0			BMPR1B
AAAS	66.2596	43.3476	56.6914	57.049			BOC
AACS	15.3466	10.8414	18.5407	17.7711			CADM1
AACSP1	1.20701	0.231768	0.406429	0.484832			CAP2
AADAC	0	0	0	0			CCDC80
AADACL2	0.0293344	0.011168	0.0201266	0.0162179			CDH11
AADACL3	0	0	0.102661	0.282634			CDH2
AADACL4	0	0	0	0.026437			CDH20
AADACP1	0	0	0	0			CDH6
AADAT	22.5169	23.2158	12.8452	7.55522			CFAP44
AAGAB	51.42	30.0273	30.2366	25.8164			CFL2
AAK1	7.08353	17.1016	7.46575	7.48613			CLSTN2
AAMDC	26.4737	20.7596	20.8524	19.651			COL11A1
AAMP	53.9306	46.3475	65.1927	67.7307			COL12A1
AANAT	0.0531758	0.0593871	0.282598	0.43589			COL4A1
AAR2	18.88	14.7191	16.0705	13.978			COL4A6
AARD	2.16297	0.38673	1.6313	1.29814			COL8A1
AARS	80.693	55.0438	127.476	125.648			COLGALT2
AARS2	9.0082	8.07069	6.42328	7.32489			CUBN
AARSD1	38.9638	38.5667	35.5457	32.2939			DAB2
AARSP1	0	0	0	0			DACH1
AASDH	11.9259	4.90218	8.31927	6.96206			DLC1
AASDHPPT	49.9856	23.3269	31.4803	27.3413			DOCK10
AASS	44.8214	29.0142	104.508	155.405			DPYD
AATF	38.4638	23.1564	42.1019	34.1014			EDEM3
AATK	0.689935	0.166126	1.06027	0.727907			EDN1
ABAT	4.96615	9.17618	4.92042	4.50559			EFNA5
ABBA01000935.2	0	0	0	0			ELK3
ABBA01006766.1	0	0	0	0			EPHA4
ABCA1	5.10375	19.3611	3.79995	3.52065			EPHA7
ABCA10	0.126088	0.544476	0.0950014	0.126651			EXT1
ABCA11P	4.7649	4.04349	3.34611	1.8069			F3
ABCA12	0.0150738	3.46103	0.0206829	0.100187			FAT1
ABCA13	0.109527	0.164486	0.0494129	0.0450501			FBN1
ABCA17P	0	0.167419	0.315262	0.901881			FBN2
ABCA2	6.84431	10.7499	3.96177	3.81049			FBXL17
ABCA3	2.24942	8.73369	2.76042	1.39891			FJX1
ABCA4	0.286511	0.427886	0.254843	0.984354			FN1
ABCA5	1.77775	6.62723	1.8599	1.7385			FRMD4A
ABCA6	0.15483	0.171165	0.10035	0.0845477			FRMD4B
ABCA7	3.52655	7.11314	5.35321	6.70655			FZD1
ABCA8	0.159695	0	0.116424	0.078062			FZD2
ABCA9	1.63554	0.543819	0.526926	0.389867			GABRB2
ABCB1	0.167235	0.61907	0.142987	0.70239			GADD45A
ABCB10	8.80935	11.1156	6.61194	5.91142			GLI3
ABCB10P1	0	0	0	0			GLIS3
ABCB10P3	0.0755736	0	0	0			GREB1L
ABCB10P4	0	0	0	0			GRIA1
ABCB11	0.169472	0.0156749	0.305646	0.0116847			GYPC
ABCB4	1.28556	2.14077	0.628201	0.532579			H6PD
ABCB5	0.114602	0.0650704	0.0748201	0.0533371			HAS2
ABCB6	9.83363	13.6177	18.0148	13.7787			HBEGF
ABCB7	33.6004	16.9605	26.9754	27.7042			HIVEP3
ABCB8	12.0297	19.0276	7.715	7.57118			HMCN1
ABCB9	2.24989	2.95241	1.49096	2.08103			HMGA2
ABCC1	8.28177	10.8249	8.47999	7.35218			HS6ST2
ABCC10	8.80548	21.5848	9.59199	8.2652			ITGA1
ABCC11	0.19951	0.0996284	0.318991	0.157502			ITGAV
ABCC12	0.0798591	0	0.0871908	0.160459			ITGB1
ABCC13	0.0713999	0.0133469	0.0545711	0.136217			ITGB8
ABCC2	0.497411	0.583959	1.34308	1.86311			ITPKB
ABCC3	0.916701	0.486813	0.289852	0.997856			JAG1
ABCC4	7.07831	21.8081	4.95125	4.77991			KCNH1
ABCC5	23.8488	35.1838	18.4301	15.6663			KIF26B
ABCC6	1.44602	1.01863	0.667469	0.592565			KIFC3
ABCC6P1	1.26457	3.86115	0.983068	1.9283			KIRREL1
ABCC6P2	2.10835	1.00378	1.89368	0.748179			LEF1
ABCC8	1.24487	0.0758847	0.683099	1.03732			LGI1
ABCC9	1.13795	0.954991	1.91172	1.45115			LHX2
ABCD1	2.14281	6.37959	0.995739	1.56028			LRIG3
ABCD1P2	0	0	0	0			LRRN2
ABCD1P3	0	0	0	0			LRRN3
ABCD1P4	0	0	0	0			LYST
ABCD1P5	0	0	0	0			MAF
ABCD2	0.104774	0.341914	0.0154021	0			MAFB
ABCD3	24.0716	26.5806	18.716	14.353			MAML3
ABCD4	47.1922	52.5885	44.3608	58.0712			MAP1B
ABCE1	100.635	60.4929	84.825	56.4755			MBNL1
ABCF1	7.37804	6.31953	5.32135	4.51634			MDFIC
ABCF2	35.6561	37.2078	30.5949	23.9288			ME3
ABCF2P1	0	0	0	0			MECOM
ABCF2P2	0	0	0	0			MEF2C
ABCF3	19.4182	31.5675	18.6754	17.4189			MEIS2
ABCG1	0.351764	1.34403	2.13451	1.51223			MGLL
ABCG2	0.500932	1.08788	2.60529	9.70672			MICAL2
ABCG4	0.297603	0.941038	0.807158	0.963171			MN1
ABCG5	0.052324	0.0184268	0.0327807	0.050749			MYOF
ABCG8	0.227321	0.156657	0.146108	0.232466			NAV3
ABHD1	0.282311	0.24019	1.80585	0.858283			NBPF10
ABHD10	37.0648	14.0426	18.6597	15.9223			NBPF14
ABHD11	11.5221	6.65674	20.633	17.4033			NBPF20
ABHD11-AS1	0	0.101358	0	0			NCALD
ABHD12	29.1156	30.6501	37.3199	39.7546			NCAM1
ABHD12B	26.4938	21.0582	218.903	120.326			NCKAP5
ABHD13	10.3756	7.16519	5.76854	5.0123			NEDD9
ABHD14A	5.34236	4.62089	2.63654	2.95641			NPAS3
ABHD14A-ACY1	0.587992	0.176202	1.80204	0.455384			NR2F2
ABHD14B	5.36444	2.86206	5.46899	4.64096			NRG1
ABHD15	0.745123	4.13978	0.946303	1.01663			NRG3
ABHD16A	1.53697	3.17191	3.13959	3.30392			NRP1
ABHD16B	0	0	0	0			NRP2
ABHD17A	10.2301	4.32979	5.0595	7.31883			NTM
ABHD17AP1	0	0	0	0			OPCML
ABHD17AP3	0.049407	0	0	0			PABPC4L
ABHD17AP4	0	0	0	0			PALLD
ABHD17AP5	0	0	0	0.0523811			PAPPA
ABHD17AP6	0	0	0	0			PCDH17
ABHD17AP7	0	0	0	0			PCDH7
ABHD17AP8	0	0	0	0			PDE10A
ABHD17AP9	0	0	0	0			PDE4D
ABHD17B	22.4004	10.2181	23.3662	22.4702			PDGFC
ABHD17C	14.31	6.08709	17.3198	10.3346			PKNOX2
ABHD18	8.61885	8.80592	7.25498	7.46917			PLEKHG1
ABHD2	8.41714	16.5791	9.28297	5.48775			PLK2
ABHD3	7.90931	9.64222	7.62398	13.7227			PLXNA2
ABHD4	18.9197	17.2776	28.0105	21.5259			PNMA2
ABHD5	9.20166	7.48244	10.0222	10.3509			PON2
ABHD6	7.73314	2.6627	4.54064	8.66638			POSTN
ABHD8	2.37514	1.07935	3.91396	4.89762			POTEE
ABI1	36.3328	45.8229	32.898	38.2083			POU3F2
ABI1P1	0	0	0	0			PRDM1
ABI2	147.882	37.6067	82.516	80.9444			PRICKLE2
ABI3	0.546084	4.18348	1.95619	0.968491			PROX1
ABI3BP	0.344475	0.625611	0.679148	0.595268			PRR5L
ABL1	38.2116	33.3445	33.4183	27.819			PRTG
ABL2	6.18864	16.6339	4.74029	2.86646			PTPRD
ABLIM1	27.042	26.9539	18.8536	12.2294			PTPRM
ABLIM2	0.272659	0.689374	1.05748	0.450785			RAI1
ABLIM3	0.268339	13.415	0.329772	0.780734			RBMS3
ABO	0.278881	0.0509395	0.162636	0.141683			RCAN1
ABR	2.08905	3.64552	1.86563	1.33823			RELN
ABRA	0	0.100634	0.0181311	0			RHOBTB1
ABRACL	146.405	89.3861	174.956	139.67			RNF152
ABRAXAS1	54.156	10.7413	32.2876	28.0867			ROBO1
ABRAXAS2	12.0109	14.3336	12.0034	11.8447			ROBO2
ABT1	12.1281	7.24445	11.5983	10.7804			RUNX1
ABT1P1	0	0	0	0			SAMD4A
ABTB1	5.01896	4.18745	2.91156	2.42857			SCD5
ABTB2	5.13968	3.66338	3.49922	2.09119			SCN7A
AC000041.1	30.8077	10.2482	11.4024	6.41841			SEMA3A
AC000077.1	0	0	0	0			SETD7
AC000078.1	0	0	0	0			SH3RF3
AC000081.1	0	0	0.301337	0			SIM2
AC000089.1	0	0	0.0843791	0.114669			SIPA1L2
AC000093.1	0.496674	0.331274	0.0967229	0.0639415			SLC30A8
AC000095.1	0	0	0	0			SMYD2
AC000095.2	2.28354	1.34286	0	2.44451			SOX6
AC000095.3	0.116829	0	0.060079	0.192367			SPARC
AC000111.1	0	0	0	0			SPRY2
AC000111.2	0	0	0	0			ST6GALNAC5
AC000120.2	0	0	0.19597	0.24745			ST8SIA2
AC000120.3	4.69963	1.36351	2.26424	1.92662			STOX2
AC000362.1	0	0	0	0			SUFU
AC000367.1	0.595577	0.226689	0.323108	0.143051			SULF1
AC000374.1	0	0	0	0			SUSD1
AC001226.2	0.706454	0.058443	0.328741	1.20259			SVIL
AC002056.1	0	0	0	0			SYNPO
AC002059.3	0	0.0349243	0	0			TANC1
AC002069.1	0	0	0	0			TEAD1
AC002069.2	0	0	0	0			TENM2
AC002075.1	0	0	0	0			TENT5A
AC002075.2	0.411815	0	0	0.624726			TFEC
AC002076.2	0	0	0	0			TGFBR2
AC002094.3	0	0	0	0			THBS1
AC002127.1	0	0	0	0			TIMP3
AC002310.3	0	0	0	0			TIPARP
AC002310.4	0	0	0	0			TLR4
AC002310.5	0	0	0	0.0432487			TNC
AC002366.1	0	0	0	0			TPBG
AC002367.1	0	0	0	0			TXLNB
AC002381.1	0	0	0	0			WLS
AC002400.1	0	0	0	0			WNT5A
AC002429.1	0	0	0	0			ZBTB16
AC002456.2	0	0	0	0			ZFHX3
AC002472.2	1.69565	0.967741	0.75523	1.1516			ZFPM2
AC002472.3	0.675336	0	0.545562	0.232447			ZNF521
AC002472.4	0	0	0	0
AC002486.1	0.74299	0	0	0
AC002486.2	0	0	0	0
AC002487.1	0	0	0	0
AC002504.1	0	0	0	0
AC002511.3	0	0	0	0
AC002519.2	0	0	0	0
AC002524.1	0	0	0	0
AC002542.1	0	0	0	0
AC002543.1	0	0	0	0
AC002545.1	0	0	0	0
AC002558.1	0	0	0.0717432	0.169897
AC002984.1	0	0	0	0
AC002985.1	0.262644	0.253011	0	0.573042
AC002996.1	4.84604	1.61119	0.390741	3.4458
AC003001.2	0.0669746	0	0.137642	0
AC003002.1	0	0	0	0
AC003002.2	1.96714	0.52411	1.13792	1.36005
AC003002.3	0.13752	0.959453	0.132423	0
AC003005.1	0.797889	0.228679	0.535817	0.402555
AC003006.1	0	0	0	0
AC003045.1	0	0	0	0
AC003070.7	0	0	0	0
AC003071.1	0	0	0	0.0770908
AC003071.2	0	0	0	0
AC003072.1	0.589998	1.37647	1.00969	0.394599
AC003080.1	0	0	0	0
AC003665.1	2.8469	9.90894	2.24322	2.2838
AC003669.1	0	0	0	0
AC003685.2	0	0	0	0
AC003686.1	0	0	0	0
AC003688.1	0	0.782703	0	0.96946
AC003958.1	0	0	0	0
AC003989.1	0	0	0	0
AC003989.2	0	0	0	0
AC004004.1	0	0	0	0
AC004006.1	0	0	0	0
AC004022.1	0	0	0	0
AC004022.2	0	0	0	0
AC004024.1	0	0	0	0
AC004057.1	1276.6	731.588	1624.24	1779.46
AC004062.1	0	0	0	0
AC004066.1	0	0	0	0
AC004069.2	0	0	0	0
AC004074.1	0	0	0	0
AC004076.1	0.957507	0.961963	0.55788	0.770044
AC004080.3	0	0	0	0
AC004129.1	0	0	0	0
AC004129.2	0	0	0	0
AC004134.1	0	0	0	0
AC004217.2	0	0	0	0
AC004223.1	0.346291	0	0	0
AC004223.3	0	0	0	0
AC004224.1	0.108544	0	0	0
AC004232.1	0	0	0	0
AC004233.2	0	0.0547744	0.0740094	0.633077
AC004381.2	0	0.664847	0	0.0318472
AC004381.3	0	0	0	0
AC004383.1	0.61718	0.706227	0.31609	0.464762
AC004386.1	0	0	0	0.12075
AC004386.2	0	0	0	0
AC004453.1	0.531307	0	0	0.557095
AC004461.1	0	0	0	0
AC004467.1	0	0	0	0
AC004475.1	32.6412	34.7571	32.2568	44.8447
AC004486.1	0	0	0	0
AC004522.1	0	0	0	0.0726313
AC004552.1	0.438651	0	0	0.429012
AC004554.1	0	0	0	0
AC004556.1	18.2911	7.77763	17.5135	19.4359
AC004584.2	0	0	0	0
AC004593.3	0	0	0	0.0444074
AC004674.2	0	0	0	0
AC004678.1	0.192703	0.0668985	0.253295	0.238646
AC004687.2	0.314826	0.196847	0.0548423	0.0633189
AC004690.1	0	0	0	0
AC004691.2	0	0.124825	0	0
AC004692.1	0	0	0	0
AC004696.1	0	0.11339	0	0
AC004706.2	0	0	0	0
AC004754.1	0	0	0.171438	0.071117
AC004790.1	0	0	0	0
AC004801.1	0	0	0	0
AC004801.2	0.652152	1.10077	0.0744496	0.528376
AC004805.1	0	0	0	0
AC004805.2	0	0	0	0
AC004805.3	0	0	0	0
AC004812.1	0	0	0	0
AC004825.1	0	0	0	0
AC004832.2	0	0	0	0
AC004832.3	0	1.4605	0.614313	2.06498
AC004835.2	0	0	0	0
AC004837.1	0.869461	0	0	0.0875866
AC004840.1	0	0	0.212392	0.079576
AC004840.2	0	0	0	0
AC004852.1	0	0	0	0
AC004852.3	0	0	0	0
AC004853.1	0	0	0	0
AC004854.1	0	0	0	0
AC004858.1	0	0	0	0
AC004865.1	0	0	0	0
AC004866.1	0	0	0	0
AC004866.2	0	0	0	0
AC004870.1	0	0	0	0
AC004884.1	0	0	0	0
AC004890.1	0	0	0.83555	1.17693
AC004890.2	4.58645	3.55716	2.87253	4.2286
AC004890.3	0	0	0	0
AC004893.1	0	0.0420526	0	0
AC004893.2	0	0	0	0
AC004898.1	0	0	0	0
AC004899.1	0	0	0	0
AC004910.1	0.0721027	0.163965	0.0738847	0.0601308
AC004911.1	0	0	0	0
AC004922.1	0.617088	0.0901922	0.322257	0.495047
AC004923.1	0.291222	0	2.06062	1.8166
AC004923.2	0	0	0.208689	0.47289
AC004923.3	0	0	0	0
AC004938.1	0	0	0	0
AC004941.2	0	0	0	0
AC004945.1	0	0	0	0
AC004951.2	1.14823	0.840371	0.808675	1.17308
AC004951.3	0.813995	0.496867	0.335094	0.724398
AC004965.1	0	0	0	0
AC004967.1	1.99595	2.27277	1.89613	2.15566
AC004975.1	0	0	0	0
AC004980.1	1.47543	1.6964	1.47275	0.816768
AC004980.2	0.151773	0	0.0748379	0.0581308
AC004980.3	0	0	0	0
AC004980.4	0	0	0	0
AC004986.1	0.0993955	0	0	0
AC004987.1	0	0	0	0.200874
AC004987.2	0.45838	0.142671	0.32454	0.555686
AC004987.3	0.0733863	0	0	0
AC004987.4	0	0	0	0
AC004997.1	0.274015	0.987706	0.729491	0.476446
AC005000.1	0.679609	0	0.638997	0.956126
AC005000.2	0	0	0	0
AC005002.1	0	0	0	0
AC005002.2	0	0	0	0
AC005005.1	0	0	0.175704	0
AC005005.2	0	0	0	0
AC005008.1	0	0	0	0
AC005011.1	0	0	0	0
AC005014.1	0	0	0	0
AC005019.1	0	0	0	0.125869
AC005020.1	0	0	0	0.383705
AC005020.2	0	0.226443	0	0
AC005033.1	0	0	0	0
AC005034.1	0	0	0	0
AC005040.1	0	0	0	0
AC005041.1	0.0530359	0.0665632	0.0365992	0.05698
AC005041.2	0	0	0	0
AC005042.1	0	0.160094	0.144139	0.0568768
AC005042.3	0	0	0	0
AC005066.1	0	0	0	0
AC005070.1	0	0	0	0
AC005070.2	0	0	0	0
AC005077.1	0	0	0	0
AC005077.2	0.256689	0	0.261817	0.136905
AC005077.3	0	0	0	0
AC005077.4	0.123538	0.0313534	0.296578	0.0909314
AC005084.1	0	0	0	0
AC005086.2	0.482444	0	0.497289	0.710209
AC005086.3	0.0826084	0	1.66355	0
AC005086.4	1.19021	4.88892	3.61597	0.830242
AC005088.1	0	0	0	0
AC005094.1	0	0	0	0
AC005099.1	0	0	0.101489	0
AC005102.1	0	0	0	0
AC005104.2	0	0.29497	0.0885091	0
AC005105.1	0	0	0	0
AC005154.1	0	0	0	0
AC005154.2	0.655185	0.384432	0.23713	0.341101
AC005154.5	3.71689	1.76801	2.55934	6.13937
AC005156.1	0	0.122369	0	0
AC005165.2	0	0	0	0
AC005176.1	0.0283992	0.0338444	0	0.742805
AC005176.2	0	0	0	0
AC005178.1	0	0	0	0
AC005181.1	0	0	0	0
AC005183.1	0	0	0	0
AC005185.1	0	0	0	0
AC005189.1	0	0	0	0
AC005191.1	0	0	0	0
AC005229.1	0	0	0	0
AC005229.2	0	0	0	0
AC005229.3	0	0	0	0
AC005230.1	0	0	0	0
AC005237.2	0	0	0	0
AC005244.1	0.23391	0	0.239703	0
AC005252.1	0	0	0	0
AC005255.1	0	0	0	0
AC005258.1	0	0	0	0
AC005261.4	0	0	0.241538	0
AC005262.1	0	0.239837	0	0
AC005294.1	0	0	0	0
AC005296.1	0	0	0	0
AC005297.1	0	0	0	0
AC005297.2	0	0	0	0
AC005297.3	0	0	0	0
AC005300.1	0	0	0	0.155122
AC005324.3	0.0502608	0.125594	0	0.0524803
AC005324.4	2.3252	0.390938	0.798484	0.494281
AC005324.6	0	0	0.100754	0
AC005326.1	0	0	0	0
AC005336.1	0	0	0	0
AC005336.2	0	0	0	0
AC005341.1	0	0	0	0
AC005345.1	0	0	0	0
AC005351.1	0	0	0	0
AC005357.1	0	0	0	0
AC005357.2	0	0	0	0
AC005363.1	5.63643	2.94035	0.241767	3.03295
AC005377.1	0	0	0	0
AC005410.1	0.293794	0.135662	0.138421	0.469586
AC005412.1	0	0	0	0
AC005476.1	0	0	0	0
AC005480.2	0	0	0	0
AC005515.1	0.0831525	0	0.0573872	0.0229433
AC005518.2	0	0	0	0
AC005520.1	0.806446	0.344499	0.189342	0.142978
AC005520.4	0	0	0	0
AC005521.1	0	0	0	0
AC005524.1	0.632605	0.104379	0.341517	0.389107
AC005531.1	0.0761419	0	0.126247	0.315085
AC005532.2	0	0	0	0
AC005534.2	0	0	0	0
AC005539.1	0	0	0	0
AC005551.1	0	0	0	0
AC005559.1	0	0	0	0
AC005562.2	0	0	0	0
AC005587.1	0	0	0	0
AC005588.1	0	0	0	0
AC005622.1	0	0	0	0.0270344
AC005632.1	0.213065	0.12152	0	0.255739
AC005632.3	0	0	0	0
AC005670.2	3.30431	1.38122	4.72325	2.40137
AC005682.1	0	0	0	0
AC005697.1	0	0	0	0
AC005702.1	0.144656	0.564117	0.450609	0.756107
AC005702.2	0.0353055	0	0	0
AC005702.3	0.28023	0	0	0.264476
AC005702.4	0	0	0	0
AC005722.1	0	0	0	0
AC005726.1	4.45006	2.19994	3.1434	2.88348
AC005730.1	0	0	0	0
AC005740.1	0.252962	0	0	0.397989
AC005740.2	0	0	0	0
AC005741.1	0	0	0	0
AC005758.1	0	0	0	0
AC005771.1	0	0	0	0
AC005776.1	1.53329	1.05269	1.25699	0.462005
AC005777.1	0	0	0	0
AC005779.2	0.119455	0	0	0
AC005786.1	0	0	0	0
AC005798.1	0	0	0	0
AC005822.1	0	0	0	0.0983783
AC005828.6	0	0.541021	0	0
AC005828.7	0	0	0	0
AC005829.1	0.438255	0	0.202195	0
AC005829.2	0	0	0	0
AC005832.2	0	0	0	0
AC005832.3	0	0	0	0
AC005832.4	1.17272	8.82674	6.92682	1.82258
AC005833.1	6.74143	3.2183	8.55679	10.3268
AC005837.2	0.108712	0	0	0
AC005838.1	0	0	0	0
AC005840.1	0.196687	0	0.40359	0.152817
AC005840.3	0	0	0	0
AC005865.2	0.706176	0.119102	0.603228	0.16361
AC005868.1	0	0	0	0
AC005899.2	0	0	0	0
AC005906.1	0	0	0	0
AC005908.1	0	0	0	0
AC005912.1	0	0	0.620238	1.5087
AC005921.1	0	0	0	0
AC005943.1	12.1029	0.111282	3.20467	1.94021
AC005951.1	0	0	0	0
AC005972.1	0	0	0	0
AC005972.2	0	0	0	0.108071
AC006001.1	0	0	0	0
AC006001.3	15.294	8.88112	12.3735	10.4885
AC006001.4	4.37974	0	0.719789	0
AC006006.1	0	0	0	0
AC006011.1	13.3621	9.93425	21.238	20.5866
AC006011.2	0.0453706	0.0517953	0	0.0371288
AC006015.1	0	0	0	0
AC006020.1	0.0538651	0.0307179	0.193684	0.0664988
AC006022.1	0	0	0	0
AC006023.1	0	0	0	0
AC006023.2	0	0	0	0
AC006026.1	0.0559334	0	0	0
AC006026.2	0	0	0	0
AC006028.1	0	0	0	0
AC006030.1	0.0551511	0.183453	0.0501617	0.0996339
AC006033.1	0	0	0	0.127835
AC006042.3	0.624946	0.0396412	0.46415	0.228427
AC006059.2	0	0.0211884	0.0886089	0.510774
AC006064.6	10.1442	9.37567	8.44254	7.12877
AC006065.1	0	0	0	0
AC006065.2	0	0	0	0
AC006077.1	0	0	0	0
AC006115.1	0	0	0	0
AC006116.1	0.113468	0.0259147	0	0.0187287
AC006116.2	0.0545121	0	0	0.044459
AC006116.3	0	0	0	0
AC006116.7	0.150372	0.0857988	0.0772437	0.0608549
AC006122.1	0	0	0	0
AC006130.2	0	0	0	0
AC006133.1	0	0	0	0
AC006144.1	0.0636069	0.0753552	0.0333331	0.0265985
AC006158.1	0	0	0	0
AC006158.2	0	0	0	0
AC006158.3	0	0	0	0
AC006160.2	0	0	0	0
AC006195.1	0	0	0.121404	0.144267
AC006197.1	0	0	0	0
AC006199.1	0	0	0	0
AC006210.1	0	0	0	0
AC006210.2	0	0	0.0338202	0
AC006213.1	2.1515	1.00507	1.46041	1.41392
AC006236.1	0	0	0.0724	0
AC006254.1	0.660041	0.487357	0.657018	0.54804
AC006254.2	0	0	0	0
AC006254.3	0	0	0	0
AC006262.4	0	0	0	0
AC006270.2	0	0	0	0
AC006270.3	0	0	0	0
AC006272.2	0.721602	0	2.63509	1.44457
AC006326.1	0	0	0	0.0579969
AC006328.1	0	0	0	0
AC006328.2	0	0	0	0
AC006329.2	0	0	0	0.143039
AC006335.1	0	0	0	0
AC006335.2	0	0	0	0
AC006338.1	0	0	0	0
AC006338.2	0	0	0	0
AC006349.1	0	0	0	0
AC006355.1	0	0	0	0
AC006362.1	0	0	0	0
AC006363.1	0	0	0	0
AC006366.1	0	0	0	0
AC006380.1	0	0	0	0
AC006386.1	0	0	0	0
AC006386.2	0	0	0	0
AC006390.1	0	0	0	0
AC006427.1	0	0	0	0
AC006441.2	0	0	0	0
AC006441.5	0	0	0	0
AC006445.1	0	0	0	0
AC006445.2	0	0	0	0
AC006453.1	0	0	0	0
AC006453.2	6.81984	41.8785	2.28477	3.16131
AC006453.3	0	0	0	0
AC006453.4	0	0	0	0
AC006453.5	0	0	0	0
AC006455.2	0	0	0	0
AC006455.3	0	0	0	0
AC006455.6	0	0	0	0
AC006455.7	0	0	0	0
AC006457.1	0	0	0	0
AC006461.1	0	0	0	0
AC006463.1	0	0	0	0
AC006466.1	0	0	0	0
AC006480.1	0	0	0	0
AC006483.1	0	0	0	0
AC006484.1	0	0	0	0
AC006486.1	0.528153	0	0	0
AC006499.1	0	0	0	0
AC006499.2	0	0	0	0
AC006499.3	0	0	0	0
AC006499.4	0	0	0	0
AC006499.5	0	0	0	0
AC006499.6	0	0	0	0
AC006499.7	0	0	0	0
AC006499.8	0	0	0	0
AC006504.3	0.485713	0.553995	0.124602	0.289959
AC006504.4	0	0	0	0
AC006504.6	0	0	0	0
AC006509.1	0.390104	0.852754	0.498242	0.386625
AC006509.2	0	0	0	0
AC006511.1	0	0	0	0
AC006511.2	0.713448	0	0	0.430883
AC006512.1	0	0	0	0
AC006512.2	0	0	0	0
AC006517.1	0	0	0	0
AC006518.1	0.0959721	0.0219089	0.0789122	0
AC006518.2	0.0192668	0	0	0.0156945
AC006518.7	0	0	0	0.154923
AC006529.1	0	0	0	0
AC006530.1	0	0	0	0
AC006538.2	0	0	0	0
AC006539.1	0	0	0	0
AC006539.2	0	0	0	0
AC006539.3	0	0	1.68332	0
AC006548.1	0	0	0	0
AC006548.2	0	0	0	0
AC006548.3	0	0	0	0
AC006557.2	0	0	0	0
AC006557.4	0	0.00784532	0	0
AC006557.5	0	0	0	0
AC006600.1	0	0	0	0
AC006924.1	0	0	0	0
AC006927.1	0	0	0	0
AC006927.2	0	0	0	0
AC006927.3	0	0	0	0
AC006927.4	0	0	0	0
AC006927.5	0	0	0	0
AC006946.1	0	0	0	0
AC006960.1	1.15976	0	0	0
AC006965.1	0	0	0	0
AC006967.1	0	0	0	0
AC006970.1	0	0	0	0
AC006970.2	0	0	0	0
AC006971.1	0.0107334	0	0	0
AC006978.1	6.03551	1.54192	4.42635	7.46928
AC006978.2	1.36989	2.83487e-05	0.662068	0
AC006986.1	0	0	0	0
AC006987.1	0	0	0	0
AC006989.1	0	0	0	0
AC006994.1	0	0	0	0
AC007000.1	0.405756	1.18189	0.155325	0.68356
AC007000.2	0	0	0.137616	0
AC007012.1	0	0	0	0
AC007016.1	0	0	0	0
AC007040.2	0.270477	0.0662859	0.212709	0.0342454
AC007041.1	0	0	0.0960834	0
AC007064.1	0	0	0	0
AC007064.3	0	0	0	0
AC007064.4	0	0	0	0
AC007066.1	0	0	0	0.150529
AC007068.1	4.25667	1.58171	1.66677	1.5963
AC007068.2	0	0	0	0
AC007098.2	0	0	0.210525	0
AC007115.1	0	0	0	0
AC007136.1	0	0	0	0
AC007151.1	0	0	0	0
AC007160.1	0	0	0	0
AC007161.1	0	0	0	0
AC007161.2	0	0	0	0
AC007179.3	0	0	0	0
AC007182.2	9.95315e-08	0	0.366802	0
AC007192.1	0	0.224143	0	0
AC007204.1	0	0	0	0
AC007204.2	0	0	0	0
AC007207.1	0	0	0	0
AC007215.1	0	0	0	0
AC007216.5	0	0	0	0
AC007224.1	0	0	0	0
AC007225.1	0.271873	0.0620892	0.279633	0.0671992
AC007225.2	0	0	0	0
AC007229.1	0.196708	0.442148	0.197873	0.164087
AC007237.1	0	0	0	0
AC007238.1	0.0325683	0	0.133858	0.0547229
AC007241.1	0	0	0	0
AC007244.1	0.844324	0.48145	0.288629	1.00069
AC007253.1	0	0	0	0
AC007255.2	0	0	0	0
AC007256.1	0	0	0	0.014733
AC007262.1	0	0	0	0
AC007274.1	0	0	0	0
AC007274.2	0	0	0	0
AC007274.3	0	0	0	0
AC007275.1	0	0	0	0
AC007279.1	0	0	0	0
AC007283.2	0	0	0	0
AC007312.1	0	0	0	0
AC007318.1	0.22433	0.631095	0	0.142333
AC007318.2	1.27486	0.212238	0.0716929	0.0576919
AC007322.1	0	0	0	0
AC007322.2	0	0	0	0
AC007322.3	0	0	0	0
AC007322.4	0	0	0	0
AC007325.1	0	0	0	0
AC007325.2	0.867538	0.74204	7.65911	30.7964
AC007325.3	0	0	0	0
AC007325.4	0.199319	0.551278	0.348746	0.67048
AC007326.1	0	0	0	0
AC007326.3	0	0	0	0
AC007326.4	8.2284	7.15022	28.3511	159.894
AC007327.1	0	0	0	0
AC007342.2	0	0	0	0
AC007342.3	0.238384	0.347548	0.078715	0.16948
AC007346.1	0.0852155	0	0	0
AC007346.2	0	0	0	0
AC007347.2	0.812546	0	0	0
AC007363.1	0	0	0	0
AC007365.2	0	0	0	0
AC007375.1	0	0	0	0
AC007376.1	0	0	0	0
AC007383.1	0	0	0	0
AC007386.1	0.315217	0	0.431487	0.504734
AC007387.1	0	0	0	0
AC007389.2	0	0	0	0
AC007389.4	0	0	0	0
AC007390.1	0	0	0	0
AC007394.1	0	0	0	0
AC007395.1	0	0	0	0
AC007424.1	0	0.0750399	0.0418042	0.0544096
AC007435.1	0	0	0	0
AC007448.1	0	0	0	0
AC007450.2	0	0	0	0
AC007450.3	0	0	0	0
AC007450.4	0	0	0	0
AC007458.1	0	0	0	0
AC007494.1	0	0	0	0
AC007536.1	1.5146	0	9.82037	3.6746
AC007537.1	0.0627338	0	0	0
AC007546.3	1.32444	0.886178	2.6209	2.56081
AC007547.1	0	0	0	0
AC007547.2	0	0	0	0
AC007547.3	0	0	0	0
AC007551.1	0.245543	0	0	0
AC007551.2	0	0	0	0
AC007552.1	0	0	0	0
AC007559.1	0	0	0	0
AC007560.1	0	0	0.470217	0
AC007562.1	0	0	0	0
AC007563.3	0	0	0	0
AC007566.2	0	0	0.175192	0
AC007568.1	0	0	0	0
AC007599.1	0	0	0	0
AC007603.3	0	0	0	0
AC007610.3	0	0.13295	0.0598577	0
AC007618.1	0	0	0	0
AC007619.2	0	0	0	0
AC007620.1	0	0	0	0
AC007621.1	0	0	0	0
AC007622.1	0	0.671259	0	0
AC007663.1	0.0419753	0	0	0.0693773
AC007677.1	0	0	0	0
AC007679.2	0	0	0	0
AC007683.1	0	0.0587551	0	0.0412771
AC007685.1	0	0	0	0.117653
AC007686.1	0	11.6785	0	0
AC007688.1	0	0	0.0769297	0.30312
AC007690.1	0	0	0	0
AC007718.1	0	0	0	0
AC007731.1	0	0	0	0
AC007731.4	0	0	0	0
AC007738.1	0	0	0	0
AC007742.1	0	0	0	0
AC007742.2	0	0	0	0.140947
AC007751.1	0	0	0	0
AC007785.2	0	0.0592866	0	0
AC007790.1	0	0	0	0
AC007834.2	0	0	0.235061	0
AC007842.1	0.606863	0.346935	0.424475	0.441062
AC007846.2	3.59984	0.107819	0	0
AC007849.2	0	0	0	0
AC007881.1	0	0	0	0
AC007899.1	0	0	0	0
AC007906.2	10.0053	1.75655	6.69369	7.6232
AC007908.1	0	0	0	0
AC007919.1	0	0	0	0
AC007919.2	0	0	0	0
AC007923.2	0.0989289	0.0736603	0.0668558	0.0792597
AC007923.3	0	0	0	0
AC007950.1	50.8707	22.5513	10.6792	4.98457
AC007954.1	0	0	0	0
AC007956.1	0	0	0	0
AC007967.1	0	0	0	0
AC007967.2	0	0	0	0
AC007967.3	0	0	0	0
AC007967.4	0	0	0	0
AC007969.1	1.43265	0.734802	1.05244	1.5623
AC007969.2	0	0	0	1.00873
AC007991.1	0	0	0	0
AC007992.1	0	0	0	0
AC007992.2	0	0	0	0
AC007993.1	0.0611182	0	0	0
AC007998.1	0	0	0	0
AC007998.2	1.7757	0.407953	1.27081	1.37965
AC008011.1	0	0	0	0
AC008012.1	7.31848	6.28279	4.20023	3.24434
AC008013.1	3.09003	0.693147	1.27892	1.31201
AC008013.2	17.2232	2.30281	11.8982	8.10222
AC008013.3	0	0	0	0
AC008015.1	0	0	0	0
AC008026.1	0.165389	0	0.170134	0.132578
AC008026.2	0	0	0	0
AC008033.1	0.045255	0	0	0
AC008033.2	0	0	0	0
AC008038.1	3.10659	2.94547	1.7049	1.58605
AC008040.2	0.0815876	0	0	0
AC008040.3	0	0	0	0
AC008040.4	0.0737393	0	0	0
AC008055.1	0	0	0	0
AC008065.1	0	0	0	0.345051
AC008066.1	0	0	0	0
AC008069.1	0	0	0	0
AC008072.1	0.866098	0.761127	0.0889766	0.27969
AC008073.3	0.475754	0.28285	0.299632	0.235248
AC008074.1	0	0	0	0
AC008105.2	0.0488394	0	0	0.234046
AC008121.1	0	0	0	0
AC008126.1	0	0	0	0
AC008127.2	0	0	0	0
AC008132.1	0.0638482	0.0775541	0.0327891	0.0930515
AC008132.2	0	0	0	0
AC008134.1	0	0	0	0
AC008147.3	0	0.248776	0	0
AC008147.4	0	0.0990966	0	0
AC008155.1	0	0	0	0
AC008162.1	0	0	0	0
AC008162.2	0	0	0	0
AC008163.1	0	0.0954075	0.0112178	0.0180748
AC008171.1	0	0	0	0
AC008175.2	0	0	0	0
AC008264.1	0	0	0	0
AC008267.1	0	0	0	0
AC008267.2	0.924615	0.534567	0.857625	1.18114
AC008267.3	0	0	0	0
AC008267.4	0.122073	0	0.250522	0.194287
AC008267.6	5.77467	3.32075	4.08515	3.7763
AC008267.7	4.4189	0	1.50797	0
AC008277.2	0	0	0	0
AC008280.1	0	0	0	0
AC008280.2	0	0	0	0
AC008379.1	0	0	0	0
AC008385.1	0	0	0	0
AC008397.1	0	0	0.198967	0.206756
AC008397.2	0.243169	0.0793625	0.500544	1.05083
AC008403.1	2.01745	0.76213	2.32023	3.03937
AC008403.2	0	0	0.419337	0.28097
AC008410.1	0	0	0	0
AC008413.1	0	0	0	0
AC008417.1	0	0	0	0
AC008427.1	0	0	0	0
AC008429.2	0	0	0	0.0543901
AC008429.4	0	0	0	0
AC008432.1	0	0	0	0
AC008443.7	0	0	0	0
AC008446.1	0	0	0	0
AC008481.1	0.364871	0	0.312445	0.465749
AC008481.2	1.78408	0	0.488175	0.568436
AC008481.3	0	0	0	0
AC008489.1	0	0	0	0
AC008494.1	0	0.0805378	0.0725109	0
AC008496.1	0	0	0	0
AC008498.1	0	0.542553	0.488175	0
AC008507.1	1.04811	0.256142	1.46152	0.545094
AC008514.2	0.578424	0.044026	0.356864	0.18982
AC008521.1	0	0	0	0
AC008521.2	0	0	0	0
AC008526.1	0	0	0	0
AC008537.1	0	0	0	0
AC008543.2	0	0	0	0
AC008549.3	0	0	0	0
AC008550.1	0	0	0.0639538	0
AC008554.1	14.252	9.90756	6.39609	9.61086
AC008555.3	0	0	0.111427	0.781131
AC008555.6	0	0	0	0
AC008562.1	0	0	0	0
AC008565.1	0.248368	0.306124	0.382869	0.231898
AC008567.1	0.132355	0.0501154	0.180689	0.0388904
AC008571.1	0	0	0	0.218178
AC008575.1	0	0	0	0
AC008581.2	5.24655	4.73555	2.85117	3.33506
AC008592.3	0	0.207865	1.10844	0.580852
AC008608.1	0	0	3.77302	0
AC008620.1	0	0	0	0
AC008620.2	0	0	0	0
AC008622.1	0	0	0	0
AC008622.3	0	0	0	0
AC008626.1	2.67304	1.04385	2.72653	1.26896
AC008626.2	1.00604	0.897819	0.945818	1.82181
AC008628.1	0	0	0	0
AC008628.2	0	0	0	0
AC008629.2	0	0	0	0
AC008629.3	0	0	0	0
AC008638.1	0	0	0	0
AC008638.2	0	0	0	0
AC008638.3	0	0	0	0
AC008676.2	0.158045	0	0	0
AC008676.3	0.066953	0.114702	0.0344451	0.0184983
AC008677.1	0	0	0	0
AC008677.2	0	0	0	0
AC008677.3	0	0	0	0
AC008687.1	0.111801	0	0.123568	0.0720242
AC008687.4	0	0	0.676284	0.209081
AC008687.5	0	0.380398	0	0
AC008687.6	0	0	0	0
AC008687.7	0.226161	0.535657	0.102285	0.0979683
AC008687.8	0	0	0.213137	0.0862486
AC008694.1	0	0	0	0
AC008694.2	0	0	0	0
AC008695.1	0	0	0	0
AC008696.1	0	0	0	0.0820125
AC008716.1	0	0	0.12797	0.0991462
AC008723.1	0	0	0	0
AC008725.1	0	0	0	0
AC008736.1	0.51279	0.209678	1.38215	2.05808
AC008737.2	0	0	0	0
AC008739.2	0	0	0	0
AC008739.3	0	0	0	0
AC008740.1	0	0	0	0
AC008740.2	0	0	0	0
AC008745.1	1.03887	0	0.355861	0.777862
AC008749.1	0	0	0	0.157004
AC008750.6	0	0	0	0
AC008750.8	0.190125	0	0	0.31062
AC008751.1	0	0	0	0
AC008751.2	0	0	0	0.0448759
AC008752.3	1.39608	2.86568	1.354	1.4605
AC008753.1	0	0	0	0
AC008755.1	15.5657	13.3229	16.5931	11.7892
AC008758.1	0.631898	0.488172	0.162899	0.765435
AC008758.3	0.0883843	0	0.196556	0.0010468
AC008758.4	0.130018	0.108212	0	0.111421
AC008758.5	0.666361	0.638472	0.641452	0.274088
AC008758.6	0.795331	0.286951	0.591006	0.42518
AC008759.1	0	0	0	0
AC008763.2	3.0388	6.35197	5.5433	9.03963
AC008763.3	0	0	0	0
AC008764.1	0.0402903	0	0	0
AC008764.4	6.05692	1.33737	2.46337	6.61186
AC008770.1	0.496592	0	0.599943	0
AC008770.2	0	0.13841	0.219916	0
AC008770.4	2.81087	0.66935	2.05263	1.94624
AC008782.1	0	0	0	0
AC008798.1	0	0	0	0
AC008799.1	0.147014	0	0	0
AC008802.1	0.0711386	0.162333	0.146172	0.172984
AC008805.1	0	0	0	0
AC008813.1	0	0	0	0
AC008814.1	0	0	0	0
AC008817.1	0	0	0	0
AC008825.2	0	0	0	0
AC008833.1	0	0	0	0
AC008834.1	0	0	0	0
AC008837.1	0	0	0	0
AC008837.2	0	0	0	0
AC008850.1	0	0	0.430537	0.162292
AC008868.1	0.0775958	0	0	0
AC008878.1	0.865185	0	1.46613	1.19299
AC008878.2	0	0	0	0
AC008878.3	0.158755	0.00143399	0.0128561	1.15212
AC008885.1	0	0	0	0
AC008897.1	0	0	0	0
AC008953.1	0	0	0	0
AC008958.1	0	0	0	0
AC008962.1	0	0	0	0
AC008967.1	0	0	0	0
AC008982.1	0	0.36295	0.19698	0.323344
AC009022.2	0	0	0	0
AC009027.1	0	0	0	0
AC009053.1	3.03926	5.36147	3.58595	2.6189
AC009053.4	0	0	0	0
AC009060.2	0	0	0	0
AC009070.1	0.203511	0.0519747	0	0.191118
AC009075.2	0	0	0	0
AC009078.1	0	0	0	0
AC009078.2	0.0454275	0	0	0.0360852
AC009086.1	0	0	0	0
AC009086.2	1.48497	0.253545	0.667374	0.690528
AC009088.4	0	0	0	0
AC009091.1	0	0	0	0
AC009093.3	0.304626	0.128908	1.17289	0.689216
AC009093.8	2.78017	0	2.8893	3.21799
AC009093.9	0.28503	0.11823	0.10291	0.0424874
AC009094.1	0	0	0	0
AC009101.1	0	0	0	0
AC009108.1	0	0	0	0
AC009117.1	0.112253	0	0	0
AC009119.2	2.02305	0.736143	3.15141	3.38037
AC009120.1	3.91622	1.27607	2.58192	1.65819
AC009127.2	0	0	0	0
AC009132.1	0	0	0	0
AC009133.6	10.4918	3.24275	9.66067	6.48215
AC009153.1	0	0	0	0
AC009161.1	0	0	0	0
AC009163.2	0	0	0	0
AC009163.4	0.201848	0	0	0
AC009169.1	0	0	0	0
AC009171.1	0	0	0	0
AC009220.1	0	0	0	0
AC009220.2	0.0590964	0.0985755	0.105094	0.0339707
AC009220.3	0	0	0	0
AC009233.1	0	0	0	0
AC009237.1	0	0	0	0
AC009237.10	0.194492	0	0	0
AC009237.11	0	0	0	0
AC009237.12	0	0	0	0
AC009237.13	0	0	0	0
AC009237.16	0	0	0	0
AC009237.17	0	0	0	0
AC009237.2	0	0	0	0
AC009237.3	0.299737	0.0543808	0.0489892	0.0111805
AC009237.4	0	0	0	0
AC009237.5	0	0	0	0
AC009237.6	0	0.0936726	0	0
AC009237.7	0	0	0	0
AC009237.8	0	0	0	0
AC009237.9	0	0	0	0
AC009238.1	0	0.0936726	0	0
AC009238.2	0	0	0	0
AC009238.3	0	0	0	0
AC009244.1	46.8823	18.5679	58.1439	40.906
AC009245.1	0	0.085472	0.154978	0.187537
AC009248.1	0	0	0	0
AC009263.1	0	0	0	0
AC009268.1	0	0	0	0
AC009269.1	0	0	0	0
AC009296.1	1.12243	0	0	0
AC009299.1	0.72275	4.85666	6.26951	1.42729
AC009299.2	0	0	0	0
AC009302.1	0	0	0	0
AC009303.1	0.21954	0.753161	0.225225	0
AC009310.1	0	0	0	0
AC009313.2	0	0	0	0
AC009314.1	0	0	0	0
AC009319.1	0	0	0	0
AC009336.2	0	0	0	0
AC009362.1	0	0	0.179868	0
AC009412.1	14.234	0.557069	6.36381	10.0808
AC009413.1	0.360123	0.205553	0	0
AC009414.1	0	0	0	0
AC009452.1	0.0996108	0	0.208177	0.160559
AC009474.1	0	0	0	0
AC009474.2	0	0	0	0
AC009477.1	0.533654	0.618724	0	0
AC009480.2	0	0	0	0
AC009487.2	0.0107213	0.0254023	0.0109391	0
AC009494.1	0	0	0	0
AC009500.1	0	0	0	0
AC009501.1	0	0	0	0
AC009501.2	0	0	0	0
AC009502.2	0.147953	0	0.228011	0
AC009506.2	0	0	0	0
AC009509.3	0	0	0	0
AC009517.1	0	0	0	0
AC009518.2	0	0	0	0
AC009518.3	0	0	0	0
AC009533.1	4.78553	1.90168	3.5121	3.83737
AC009533.2	0	0	0	0
AC009541.1	0	0	0	0
AC009542.2	0.049845	0	0.0452628	0.0407229
AC009567.2	0	0	0	0
AC009597.2	0	0	0	0
AC009643.1	0	0	0	0
AC009643.2	0	0	0	0
AC009646.1	0	0	0	0
AC009690.1	0.04414	0.0632601	0	0
AC009690.3	0	0	0	0
AC009712.1	0	0	0	0
AC009729.1	0	0	0	0
AC009779.1	0	0	0.984465	0
AC009779.3	1.97769	0.905716	1.42429	1.38554
AC009779.4	0	0	0	0
AC009779.6	0	0	0	0
AC009784.1	0	0	0	0
AC009800.1	0	0	0	0
AC009804.1	0	0	0	0
AC009812.2	0	0	0	0
AC009831.2	0	0	0	0
AC009879.1	0.469917	0.369995	0.0680456	0.165193
AC009879.2	0	0.837056	0	0
AC009879.3	2.08236	0	0	0.0299719
AC009884.2	0	0	0	0
AC009901.1	0	0	0	0
AC009901.2	0	0	0	0
AC009902.1	0	0	0	0
AC009927.1	0	0	0	0
AC009945.1	0	0	0	0
AC009947.1	0	0	0	0
AC009947.2	0	0	0	0
AC009948.1	0.326149	0.0932807	0.0837261	0.0659504
AC009950.2	0	0	0	0
AC009961.2	0	0	0	0
AC009961.3	0.0741057	0.169112	0	0.120046
AC009963.1	0	0	0	0
AC009963.2	1.50057	7.0897	0	0
AC009963.3	0	0	0	0
AC009965.2	0	0	0	0
AC009967.1	0.220258	0	0.203513	0.346813
AC009969.1	0	0	0	0
AC009977.1	1.72854	2.09492	1.55266	1.20961
AC009994.1	0	0	0	0
AC009997.1	1.77518	2.11362	0	0
AC010086.1	0	0	0	0
AC010086.2	0	0	0	0
AC010087.1	0	0	0	0
AC010095.1	0	0	0	0
AC010099.1	0	0	0	0
AC010099.2	0	0	0	0
AC010099.3	0	0	0	0
AC010132.2	0	0	0	0
AC010132.3	18.4001	13.0287	12.5635	10.1056
AC010133.1	0	0	0	0
AC010141.1	0	0	0	0
AC010141.2	0	0	0	0
AC010149.2	0	0	0	0
AC010153.1	0	0	0	0
AC010154.1	0	0	0	0
AC010182.1	0.0401739	0.0458779	0	0.0165937
AC010186.2	6.86962	3.42804	3.42751	3.18946
AC010197.2	0.186234	0.174319	0.0540967	0.041126
AC010200.1	0.105351	0	0	0.0288475
AC010200.2	0	0	0	0
AC010202.1	0	0	0	0
AC010203.1	2.25915	0.744061	3.45544	3.01265
AC010240.1	0	0	0.150974	0
AC010240.2	0	0.0495042	0.0445837	0.0355141
AC010255.3	0	0	0	0
AC010265.1	0	0	0	0
AC010285.2	0	0	0	0.139442
AC010287.1	0	0.245365	0	0
AC010301.1	0	0	0	0
AC010306.1	0.094878	0	0.196136	0.0389437
AC010307.1	0	0	0	0
AC010319.1	0.504099	0.18329	0.98255	0.241907
AC010319.2	0	0	0	0
AC010320.5	0	0	0	0
AC010323.1	0	0	0	0
AC010323.2	0	0	0	0
AC010325.1	1.18548	0.603078	1.42664	0.41072
AC010325.3	0	0	0	0
AC010326.1	0	0	0	0
AC010326.2	0	0	0	0
AC010326.4	7.36787	8.76241	3.09338	2.70395
AC010327.1	0	0	0	0
AC010327.2	0	0	0	0
AC010328.2	0	0	0	0
AC010329.2	0.18185	0.0205721	0.025884	0.0878879
AC010329.5	0	0.0129382	0.0185265	0.0217293
AC010330.1	0	0	0	0
AC010332.1	0	0	3.565	2.47071
AC010332.2	0.0784102	0	0.0537669	0.0215426
AC010336.7	0	0	0	0
AC010338.1	0	0	0	0
AC010342.1	0	0	0	0
AC010343.1	0.478672	0.437011	0.393344	0.385821
AC010343.2	0	0	0	0
AC010350.1	0	0	0	0
AC010368.1	0	0	0	0
AC010374.1	0	0	0	0
AC010374.2	0	0	0	0
AC010376.1	0	0	0	0
AC010378.1	0	0	0	0
AC010385.1	0	0.460592	0	0
AC010385.2	0	0	0	0
AC010385.3	0	0	0	0
AC010395.2	0	0	0	0
AC010409.1	0	0	0	0
AC010409.2	0	0	0	0
AC010422.3	0.822713	0.261957	0.831791	0.726643
AC010422.5	0	0	0	0
AC010422.6	0.44503	0	0.460591	0.173381
AC010422.8	1.29288	1.4696	1.03761	1.09042
AC010424.1	0.293769	8.05745	5.12272	2.66205
AC010442.2	0	0	0	0
AC010442.3	0	0	0	0
AC010460.1	0	0	0	0
AC010460.2	0	0	0	0
AC010460.3	0	0	0	0
AC010463.1	0	0	0	0
AC010468.1	1.29363	0	0.595184	0.824084
AC010468.3	0	0	0	0
AC010469.1	0	0	0	0.111307
AC010469.2	0	0	0	0
AC010476.1	0	0	0	0
AC010487.1	3.69537	0.919622	1.19628	2.27115
AC010487.3	4.04873	3.97235	2.08165	1.6039
AC010487.4	0	0	0	0
AC010493.1	0	0	0	0
AC010503.3	0	0	0	0
AC010507.1	0	0.359349	0	0
AC010507.2	2.71954	1.3399	2.32656	1.42774
AC010522.1	1.08663	1.01934	0.605579	0.68784
AC010525.2	0	0	0	0
AC010531.1	0	0	0	0
AC010531.2	0	0	0	0
AC010542.3	0.424836	0	0	0.0865062
AC010546.1	0	0	0	0
AC010547.4	0	0.108718	0	0.206499
AC010547.5	0	0	0	0
AC010547.6	0	0	0	0
AC010587.1	0	0	0	0
AC010587.2	0	0	0	0
AC010591.1	0	0	0	0
AC010598.1	0	0	0	0
AC010615.1	7.87514	2.98301	9.93298	8.48
AC010615.3	0	0	0	0
AC010615.4	0.325202	0	0	0
AC010616.1	0.0475699	0	0	0.0196214
AC010616.2	0	0.113413	0	0
AC010618.1	43.0769	24.0454	32.5776	32.9686
AC010618.2	0	0	0	0
AC010619.1	1.11494	0.161042	0.552152	0.394274
AC010620.1	0.0363692	0.230824	0.158673	0
AC010620.2	0	0	0	0
AC010624.4	0	0	0	0
AC010625.1	0	0	0	0
AC010627.1	0	0	0.0411331	0.0328022
AC010631.1	1.10462	0	0	0
AC010632.3	0	0	0	0
AC010642.1	0	0	0	0
AC010646.1	0	0	0.290875	0.140432
AC010653.1	0	0	0	0
AC010653.3	0.465477	0	0	0
AC010655.1	0.30299	0	0.310537	0.684812
AC010655.3	8.41458	4.4581	4.46127	2.24909
AC010677.1	0	0	0.351865	0
AC010678.1	0	0	0	0
AC010683.1	0	0	0	0.30419
AC010731.1	0	0	0	0
AC010733.1	0	0	0	0
AC010738.1	0	0	0	0
AC010740.1	0	0	0	0
AC010761.1	5.51717	3.5737	8.01082	6.81314
AC010768.3	0	0	0	0
AC010867.1	0.0647826	0.025276	0.0441452	0.0385739
AC010878.1	0	0	0	0
AC010881.1	0	0	0	0
AC010886.1	0.0692558	0.0586713	0.070168	0.0282968
AC010894.1	0	0	0	0
AC010900.1	0.119803	0.0911849	0.369556	0.163731
AC010900.2	0	0	0	0
AC010904.1	0	0	0	0
AC010928.1	0	0	0	0
AC010928.2	0	0	0	0
AC010928.3	0	0	0	0
AC010931.1	0	0	0	0
AC010967.3	0	0	0	0
AC010970.1	0	0	0	0
AC010975.2	0	0	0	0
AC010975.3	0	0	0	0
AC010980.1	1.28964	1.49017	0.107139	0.363658
AC010997.1	0	0	0	0
AC011005.1	0	0	0	0
AC011005.2	0	0	0	0
AC011005.3	0	0	0	0
AC011037.1	0	0	0	0
AC011043.1	142.281	96.6579	98.9272	83.3548
AC011043.2	0.713316	0.198437	0.589558	0.857828
AC011092.1	0	0	0	0
AC011193.2	0	0	0	0
AC011195.1	0	0	0	0
AC011195.2	0	0	0	0
AC011225.1	0	0	0	0
AC011233.1	0	0	0	0
AC011242.1	0	0	0	0
AC011247.2	0	0	0	0
AC011270.1	0	0	0	0
AC011290.2	0	0	0	0
AC011298.2	0	0	0	0
AC011298.3	0	0	0	0
AC011330.1	0	0	0	0
AC011330.3	0.0298712	0.0856147	0	0
AC011342.1	0	0	0	0.0503005
AC011352.2	0	0	0	0
AC011405.2	0	0	0	0
AC011406.1	0	0	0	0
AC011411.1	0	0.21522	0	0
AC011416.1	0	0	0	0
AC011416.2	0	0	0	0
AC011431.1	0	0	0	0
AC011444.4	0	0	0	0
AC011447.1	0	0.37468	3.25261	0.0928617
AC011447.2	0	0	0	0
AC011447.4	2.59986	0	0	0
AC011447.5	0	0	0	0
AC011448.1	2.48317	0.820751	1.4475	1.60447
AC011451.2	0	0	0	0
AC011452.1	0	0	0	0
AC011453.2	0	0	0	0
AC011455.2	0	0.690063	0.149195	0.400621
AC011458.1	0	0	0.0999036	0
AC011458.2	2.93387	0	0	0
AC011460.1	0.0272195	0.0621627	0.0559928	0
AC011462.1	4.32279	90.5119	3.78578	6.85569
AC011462.2	0.801748	2.3672	0	0
AC011467.2	0	0	0	0
AC011467.4	0	0	0	0
AC011467.5	0	0	0	0
AC011467.6	0	0	0	0
AC011468.4	0	0	0	0
AC011471.1	0.322383	0.741903	0	0
AC011471.4	0	0	0	0
AC011473.4	0	0	0	0
AC011475.1	0.265474	0.673447	0.293558	0.140149
AC011476.1	0	0.31754	0	0.21021
AC011476.8	0	0	0	0
AC011477.1	2.21509	0.408097	1.94977	1.15448
AC011477.5	0	0	0	0
AC011477.6	0	0	0.0265368	0
AC011477.7	0	0	0	0.029155
AC011479.1	0	0	0	0.173306
AC011481.1	59.6047	36.4527	66.799	63.1471
AC011487.1	0.631161	0.141357	0.555902	0.526781
AC011487.2	0.270243	0.203378	0.138674	0.181923
AC011487.3	0	0	0	0
AC011487.4	0.241581	0	0.123949	0.0961673
AC011491.1	0	0	0.122359	0.0949744
AC011492.1	0	0	0	0
AC011494.1	0	0	0	0
AC011495.1	0	0	0	0.0841293
AC011497.2	5.49758	12.5444	6.75566	8.48845
AC011498.4	0.443288	0.122631	0.326425	0.708319
AC011498.5	0	0	0	0
AC011499.1	0.349435	0.391436	0.221058	0.186706
AC011500.1	0	0	0	0
AC011500.2	0	0	0	0
AC011503.3	1.86062	0.129669	2.68554	3.00359
AC011506.1	0	0	0	0
AC011511.1	0.63988	0.665629	1.01385	1.19592
AC011511.4	19.3529	10.3451	26.7063	16.6918
AC011529.1	2.35794	1.52466	2.19421	2.74159
AC011530.1	0	0	0.504222	0.461594
AC011551.1	0	0	0	0
AC011591.2	0	0	0	0
AC011602.1	0	0	0	0
AC011603.4	0	0	0	0
AC011604.1	0	0	0	0
AC011604.2	0	0	0	0
AC011611.1	0	0	0	0
AC011611.5	0	0	0	0
AC011611.6	0	0	0	0
AC011626.1	0	0	0.113023	0.0879892
AC011726.1	0	0	0	0
AC011742.1	0	0	0	0
AC011742.2	0	0	0	0
AC011742.3	0	0	0	0
AC011753.1	0	0	0	0
AC011753.3	0	0	0	0
AC011753.4	0	0	0	0
AC011767.1	0	0	0	0
AC011816.1	0	0	0	0
AC011825.1	0.18804	0	0	0.146381
AC011841.1	0.713316	0.198437	0.589558	0.857828
AC011853.1	0	0	0	0
AC011890.1	0	0	0	0
AC011890.2	0	0	0	0
AC011891.2	0	0	0	0
AC011894.1	0	0	0	0
AC011904.1	0	0	0	0
AC011921.2	0	0	0	0
AC011921.3	0	0	0	0
AC011933.1	0	0	0	0
AC011939.1	0.0604227	0	0.0609205	0.0485088
AC011978.1	0.146036	0	0	0.0300754
AC011979.1	0.825652	0	0.985964	0.343305
AC011979.2	0	0	0	0
AC011994.1	0	0	0	0
AC011998.1	0	0	0	0
AC011998.2	0	0	0	0
AC011999.1	0	0	0	0
AC012005.1	0	0	0	0
AC012005.2	0	0	0	0
AC012044.1	0	0	0	0
AC012065.2	0.198332	0	0	0.15389
AC012065.5	0	0	0	0
AC012066.1	0	0	0	0
AC012075.1	0	0	0	0
AC012078.1	0	0	0	0
AC012085.1	0.219425	0	0.238989	0.222977
AC012100.1	0	0	0	0
AC012119.1	0	0	0	0
AC012123.2	0	0	0	0
AC012146.2	0	0	0	0
AC012146.4	0	0	0	0
AC012158.1	0.30117	0	0.270978	0.125274
AC012158.2	0	0	0	0
AC012170.1	0.425263	0	0.218179	0
AC012175.1	0	0	0	0
AC012182.1	0	0	0	0
AC012184.2	5.39889	3.17557	5.92685	4.3923
AC012186.1	0	0	0	0
AC012213.5	4.33184	5.37815	2.97132	2.98301
AC012254.2	7.10597	8.35906	7.44548	8.75127
AC012254.4	0	0	0	0
AC012306.1	0	0	0	0
AC012308.1	0	0	0	0
AC012309.1	0	0	0.141384	0
AC012314.22	0	0	0	0
AC012339.2	0	0	0	0
AC012354.2	0	0	0	0.115196
AC012358.2	0	0.0407164	0	0.0585777
AC012362.1	0	0	0	0
AC012368.3	0	0.606506	8.07671	5.74841
AC012400.1	0	0	0	0
AC012414.1	0	0	0	0
AC012414.2	0	0	0	0
AC012414.6	0	0	0	0
AC012414.7	0	0	0	0
AC012433.1	0	0	0	0
AC012435.1	4.44014	1.88614	14.7579	13.203
AC012441.1	0.835784	0	1.00353	0.581754
AC012441.2	0	0.201092	0.348182	0
AC012443.1	0	0	0	0
AC012454.1	0	0	0	0.0568563
AC012468.1	0	0	0	0
AC012488.1	0	0	0	0
AC012488.2	0	0	0	0
AC012491.1	0	0	0	0
AC012493.1	0	0	0	0
AC012493.2	0	0	0	0
AC012493.3	0	0	0	0
AC012497.1	0	0	0	0
AC012498.1	0	0	0	0
AC012498.2	0	0	0	0
AC012501.2	0	0	0.0416031	0.099517
AC012507.3	0	0	0	0
AC012512.1	0	0	0	0
AC012513.2	0	0	0	0
AC012519.1	0	0	0.101402	0
AC012531.3	0	0	0	0
AC012569.1	0.133341	0.0761233	0.0687103	0.0274631
AC012616.1	1.95575	0	0	0.473264
AC012618.1	0	0	0	0
AC012618.2	0	0	0	0
AC012618.3	2.91492	0.810628	5.88488	5.71064
AC012651.1	0.0406156	0.0673768	0.146462	0.150955
AC012653.1	0	0	0	0
AC012669.1	0	0	0	0
AC012671.1	0	0	0	0
AC012676.2	0.369816	0	0	0
AC013244.1	0	0	0	0
AC013244.2	0	0	0	0
AC013244.3	0	0	0	0
AC013262.1	0	0.916434	0	0
AC013267.1	0	0	0	0.266095
AC013268.1	1.21958	4.44465	1.53169	1.2809
AC013268.2	0	0	0	0
AC013268.3	0.0211088	0.141648	0	0
AC013268.4	0	0.0301048	0	0
AC013271.1	0.0950691	0.525064	0.0933873	0.0527771
AC013290.1	0	0	0	0
AC013355.1	0.0822425	0	0	0
AC013356.1	0	0	0.112497	0.087627
AC013394.1	75.4079	34.8277	34.5881	40.9595
AC013399.1	0	0	0	0
AC013403.1	0	0	0	0
AC013404.1	0	0	0	0
AC013410.1	0.042284	0	0	0
AC013410.2	0	0	0	0
AC013412.1	0	0	0	0
AC013429.1	0	0	0	0.129566
AC013429.2	0	0	0.0742161	0
AC013437.2	0	0	0	0
AC013439.1	0	0	0	0
AC013442.1	0	0	0	0
AC013444.1	0	0	0	0
AC013444.2	0	0	0	0
AC013452.1	0	0	0	0
AC013467.1	0	0	0	0
AC013467.2	0	0	0	0
AC013470.1	0	0.165003	0.148371	0
AC013470.2	0	0.188227	0.202429	0.694236
AC013470.3	0.0438343	0.100139	0	0.0718265
AC013470.4	0	0	0	0
AC013474.1	0.0702479	0.320677	0.0721792	0
AC013476.2	0	0	0	0
AC013489.1	7.23934	2.99303	1.42879	4.47689
AC013489.2	0	0	0	0
AC013553.1	0	0	0	0
AC013553.2	0	0	0	0
AC013562.2	0	0	0	0
AC013565.2	0	0	0	0
AC013643.1	0	0	0	0
AC013701.1	0	0	0	0
AC013717.1	0.0578893	0.0949366	0.0464166	0
AC013734.1	0	0	0	0
AC013828.1	0	0	0	0
AC015688.1	0	0	0	0
AC015688.2	0	0	0	0
AC015688.3	0	0	0	0
AC015688.4	0	0	0.843696	0
AC015688.5	0	3.52095	0	0
AC015689.2	0.0289553	0	0	0
AC015712.3	0	0	0	0
AC015720.1	0	0	0	0
AC015720.2	0	0.274073	0	0
AC015743.1	0	0	0	0
AC015802.2	0	0	0	0
AC015802.6	0.0597788	0.271821	0.11925	0.157456
AC015813.2	16.0641	8.32485	10.8418	10.8294
AC015818.1	0	0	0	0
AC015818.3	0	0	0.865949	0
AC015818.5	0.215492	0	0.221172	0.332853
AC015818.6	9.10982	0.642877	5.30439	3.92579
AC015818.7	0	0	0	0
AC015849.6	0	0	0	0
AC015871.1	0	0	0	0
AC015871.2	0	0	0	0
AC015908.1	0.277201	0	0	0
AC015910.1	0.0941078	0	0.627514	0.589291
AC015911.1	0	0	0	0
AC015911.10	0	0	0	0
AC015911.4	0	0	0	0
AC015911.7	0	0	0	0
AC015911.8	0	0	0	0
AC015912.2	0.786249	0	0	0
AC015914.2	0	0	0	0
AC015917.1	0	0	0	0.0999226
AC015922.1	0	2.20185	1.56172	0
AC015977.1	0	0	0	0.228271
AC015978.1	0	0	0	0
AC015983.1	0	0	0	0
AC016027.4	0	0	0	0
AC016027.5	0	0	0	0
AC016065.2	0	0	0	0
AC016144.1	0	0	0	0
AC016180.1	0	0	0	0
AC016182.1	0	0	0	0
AC016256.1	0	0	0	0
AC016292.2	0	0	0	0
AC016304.1	0	0	0	0
AC016397.1	0	0	0	0
AC016546.1	0	0	0	0
AC016559.1	0	0	0	0
AC016559.2	0	0	0	0
AC016582.1	0.661139	1.06333	1.35556	0.753171
AC016582.2	1.41974	0.575732	0.624497	0.963184
AC016582.3	5.73734	2.25856	10.4455	5.87711
AC016596.2	0	0	0	0
AC016612.1	0	0	0	0
AC016629.1	0.638172	2.98824	3.94948	2.78148
AC016632.1	0	0	0	0
AC016687.1	0	0	0	0
AC016691.1	0	0	0	0
AC016694.1	0	0	0	0
AC016696.1	0	0	0	0
AC016700.1	0	0	0	0
AC016700.2	0	0	0	0
AC016712.1	0	0	0.201129	0
AC016716.1	0	0	0	0
AC016717.1	0	0.719872	0	0
AC016724.1	0	0	0.170154	0
AC016727.2	0	0	0	0
AC016734.1	0	0	0.114512	0
AC016739.1	1.12242	0.325516	1.47025	0.989227
AC016769.1	0	0	0	0
AC016769.2	0.14015	0.159132	0.143879	0
AC016769.3	0	0	1.35783	1.00761
AC016769.4	0	0	0	0
AC016772.1	0	0	0	0
AC016831.2	0	0	0	0
AC016831.3	0	0	0	0
AC016831.4	0	0	0	0
AC016877.2	0	0	0	0
AC016885.3	0	0	0	0
AC016894.1	0	0	0	0
AC016907.1	0	0	0	0
AC016908.1	0	0	0	0
AC016909.1	0	0	0	0
AC016911.1	0	0	0	0
AC016925.1	0	0	0	0
AC016925.2	0	0	0	0
AC016930.1	0	0.0254873	0	0
AC016954.1	0	0	0	0
AC016956.1	0.0477245	0	0	0
AC016957.1	0	0	0	0
AC016991.1	0	0	0	0
AC016999.2	0	0	0	0
AC017002.4	0	0	0	0
AC017007.1	0.339598	0	0	0.399049
AC017007.2	0.0805559	0.090791	0.449729	0.326067
AC017007.3	0	0	1.29627	0.372465
AC017007.4	0	0	0	0
AC017013.1	0	0	0	0
AC017015.1	0	0	0	0
AC017019.1	0	0	0	0
AC017035.1	0	0	0	0
AC017037.1	0	0	0	0
AC017037.2	0	0	0	0
AC017078.1	0	0	0	0
AC017079.1	0	0	0	0
AC017079.2	0	0	0.138421	0
AC017081.1	0	0	0	0
AC017083.3	0.363542	0.29663	0	0.198076
AC017083.4	0	0	0	0
AC017099.1	0.208179	0.178228	0.0534987	0.169942
AC017100.2	0	0	0	0
AC017104.2	0	0	0	0
AC017104.4	1.68378	0.181373	1.86234	1.90751
AC017104.5	2.32416	0.530323	2.48224	3.58842
AC018362.3	0.284753	0.525867	0.536636	0.364769
AC018371.2	0	0	0	0
AC018437.1	0	0	0	0
AC018442.1	0	0	0	0
AC018442.3	0	0	0	0
AC018448.1	0	0	0	0
AC018448.2	0	0	0	0
AC018462.2	0	0	0	0.142507
AC018463.1	0	0	0	0
AC018475.1	0.329848	0	0.713186	0.131032
AC018512.1	0	0.0704689	0	0.244885
AC018523.1	0	0	0	0.0994093
AC018523.2	0.990723	0.649332	0.468947	0.117993
AC018552.1	0	0	0	0
AC018554.2	0	0	0	0
AC018558.4	0	0	0	0.243557
AC018558.5	0	0	0	0
AC018618.2	0	0	0	0
AC018620.1	0	0	0	0
AC018630.1	0	0	0	0
AC018630.2	0	0	0	0
AC018634.1	0	0	0	0
AC018635.1	0	0	0	0
AC018638.1	0	0	0	0
AC018638.2	10.5754	9.70331	3.37719	3.37268
AC018638.3	0	0	0	0
AC018638.4	9.35754	14.5757	10.9317	7.28905
AC018638.5	2.93228	2.46638	2.19799	0.846033
AC018638.8	1.29849	1.66032	1.85625	4.87114
AC018639.1	0	0	0	0
AC018641.1	1.05857	0.241613	0.652598	0.457734
AC018644.1	0.226161	0.257957	0.232119	0
AC018645.1	0	0	0	0
AC018653.2	0	0	0	0
AC018659.1	0	0	0	0
AC018688.1	0.459591	0.326254	0.117547	0.254171
AC018692.2	0	0	0	0
AC018693.2	0	0	0	0
AC018695.1	0	0	0	0
AC018695.5	0	0	0	0
AC018709.1	0	0	0	0
AC018710.1	0	0	0	0
AC018712.1	0	0	0	0
AC018714.1	0	0	0	0
AC018717.1	0	0	0	0
AC018735.1	0	0	0	0
AC018737.1	0	0	0	0
AC018738.1	0	0.815869	0	0.491477
AC018755.2	0	0	0	0.0223866
AC018755.3	0.0884947	0.167868	0.0908882	0.213837
AC018797.1	0	0	0	0
AC018797.2	0	0	0	0
AC018804.1	0.625795	0.391492	0	0.155237
AC018845.2	0	0	0	0
AC018846.1	0	0	0	0
AC018861.1	0	0	0	0
AC018865.2	0	0	0	0
AC018868.1	0.849412	0	0.87647	0.220537
AC018868.2	0.0412626	0	0	0.0338171
AC018880.1	0	0	0	0
AC018880.2	0	0	0	0
AC018889.1	0	0	0	0
AC018892.1	0	0	0	0
AC018892.2	0	0	0	0
AC018992.1	0	0	0	0
AC019070.1	0	0	0	0
AC019072.1	0	0	0	0
AC019080.2	0	0	0	0
AC019084.1	0	0	0	0
AC019097.1	0.191825	0.103257	0	0
AC019109.1	0	0	0.0435427	0.159566
AC019117.3	0	0	0	0
AC019129.1	0	0	0	0
AC019155.1	0	0	0	0
AC019159.1	0	0	0	0
AC019176.1	0	0	0	0
AC019176.2	0.264704	0	0	0.201523
AC019178.1	0	0	0	0
AC019178.2	0	0	0	0
AC019181.1	0	0	0	0
AC019185.1	0	0	0	0
AC019185.3	0	0	0.520321	0
AC019193.1	0	0	0	0
AC019206.1	0	0	0	0
AC019227.1	0	0	0	0.0999226
AC019235.1	0	0	0	0
AC019257.8	1.05628	0.192976	1.97347	1.34417
AC019288.1	0	0	0	0
AC019294.1	0.044236	0.0545187	0.050003	0
AC019322.1	0	0	0.213194	0
AC019322.2	0	0	0	0
AC019322.3	2.55248e-08	0	1.52159e-08	3.30714e-08
AC020549.1	0.0355107	0	0	0.029155
AC020549.2	0	0	0	0
AC020550.1	0	0	0	0
AC020593.1	0	0	0	0
AC020611.1	0	0	0	0
AC020612.1	0.347792	0	0.594882	0
AC020612.2	0	0	0	0
AC020613.1	0.0789274	0	0	0
AC020629.1	0	0.0704072	0	0.0255706
AC020633.1	0.0657553	0	0.0225453	0
AC020636.2	0	0	0	0
AC020658.1	0	0	0.0596074	0
AC020688.1	0	0	0	0
AC020699.1	0	0	0	0
AC020728.1	0	0	0	0
AC020765.1	0	0	0	0
AC020765.3	0	0	0	0
AC020765.4	0	0	0	0
AC020765.5	0	0	0.193281	0
AC020779.1	0.602308	0.523804	0.581092	0.297391
AC020891.4	0	0	0	0
AC020893.1	0	0.120406	0	0.169594
AC020893.2	0	0.090686	0	0
AC020895.1	0	0	0	0
AC020898.1	0.45818	0.172768	0.47132	0.50451
AC020899.1	0	0	0.103273	0
AC020904.1	0	0	0	0
AC020904.2	1.1474	0.0453139	0.821109	1.22562
AC020907.6	0.291507	0.0834571	0.307145	0.374002
AC020909.1	0	0	0	0
AC020910.2	0.197511	0	0.101402	0
AC020910.3	0	0	0	0
AC020914.2	0	0	0	0
AC020914.3	0	0	0	0
AC020914.4	0	0	0	0
AC020914.5	0	0	0	0
AC020915.1	0.431692	0.109146	0.198639	0.0823845
AC020915.4	0	0	0	0
AC020915.5	3.1026	2.23953	3.0931	3.11922
AC020917.1	0	0	0	0.0500057
AC020922.1	0.0200465	0	0.0516867	0.174957
AC020937.1	0	0	0	0
AC020983.1	0	0	0	0
AC021006.1	0	0	0	0
AC021006.3	0	0	0	0
AC021016.1	0	0.148503	0.133551	0.103365
AC021066.2	0	0	0	0
AC021066.3	0	0	0	0
AC021072.1	0.133173	0	0	0.216262
AC021074.1	0.0941418	0	0.0966733	0.0756967
AC021074.2	0	0	0	0
AC021087.2	0	0	0.0495489	0
AC021087.5	0.906081	2.47527	0.714286	0.752669
AC021097.2	0	0	0	0
AC021106.1	0.704704	0.689521	0.827909	0.740097
AC021106.2	0	0	0	0
AC021146.1	0	0	0	0
AC021146.10	0	0	0	0
AC021146.11	0	0	0	0
AC021146.2	0	0	0	0.133829
AC021146.3	0	0	0	0.418728
AC021146.4	0	0	0	0
AC021146.5	0	0	0	0
AC021146.6	0	0	0	0
AC021146.7	0	0	0	0
AC021146.8	0	0	0	0
AC021146.9	0	0	0	0
AC021148.1	0.0882341	0.189212	0.102462	0.0450417
AC021171.1	0	0	0	0
AC021171.2	0	0	0	0
AC021193.1	0	0	0	0
AC021205.1	0	0	0.229525	0
AC021205.2	0	0	0	0
AC021220.1	0	0	0	0
AC021231.2	0	0	0	0
AC021231.3	0	0	0.152084	0
AC021242.1	0	0	0	0
AC021269.1	0	0	0	0
AC021269.2	0	0	0	0
AC021443.1	0	0	0	0
AC021451.1	0	0	0	0
AC021506.2	0	0	0	0
AC021646.1	0	0	0	0
AC021660.1	0	0	0	0
AC021660.3	0.664024	0.273909	0	0.0853727
AC021678.1	0.0580924	0.0663074	0	0
AC021678.3	0	0	0	0
AC021723.1	0	0	0	0
AC021733.2	0	0	0.134723	0
AC021739.1	0	0	0	0
AC021749.1	0	0	0	0
AC021753.1	0	0	0	0
AC021755.1	0	0	0	0
AC021818.2	0	0	0	0
AC021820.1	0	0	0	0
AC021876.1	0	0	0	0
AC022001.1	0	0	0	0
AC022018.1	0.431933	0	0	0
AC022022.1	0	0	0	0
AC022022.2	0	0	0	0
AC022028.1	0	0	0	0
AC022034.2	0	0	0	0
AC022069.1	0	0	0.0919474	0
AC022080.1	0.128659	0.360492	0.0817241	0.0592981
AC022080.2	0.12007	0	0.244002	0.283188
AC022080.3	0	0	0	0
AC022106.1	0	0	0	0
AC022106.2	0	0	0	0
AC022121.1	0	0	0	0
AC022133.1	0.032223	0	0	0
AC022137.1	1.98487	0	0	0
AC022137.2	0	0	0	0
AC022137.3	3.68733	3.68147	2.19405	1.32902
AC022145.2	0	0	0	0
AC022146.1	0	0	0	0
AC022149.1	9.01966	17.6037	6.70974	0
AC022149.2	0	0	0	0
AC022167.5	0.0838051	0.047504	0.188396	0.112858
AC022182.3	2.22032	0.527548	2.18839	2.45697
AC022202.1	0	0	0	0
AC022206.1	0	0	0	0
AC022210.1	0.0715742	0.0815356	0.198894	0.174857
AC022215.1	0	0	0	0
AC022217.1	0	0	0	0
AC022217.4	0	0	0	0
AC022254.1	0	0	0	0
AC022296.1	0	0	0	0
AC022296.2	0	0	0	0
AC022306.1	0.162209	0	0.100091	0.108055
AC022325.1	0	0	0	0.0369512
AC022335.1	0	0	0	0
AC022336.1	0	0	0	0
AC022360.1	0	0	0	0
AC022364.2	0	0	0	0
AC022384.1	3.47273	5.91405	4.36006	3.87122
AC022387.2	0	0	0	0
AC022400.4	0	0	0	0
AC022400.7	0.926483	0.939031	1.1707	1.15292
AC022404.1	0	0	0	0
AC022414.1	0.632767	0.0766677	0.385966	0.383813
AC022415.1	15.0544	3.87797	13.151	11.7149
AC022415.2	6.60993	0.960926	6.81062	4.21998
AC022432.1	0	2.17842	0.279357	0
AC022441.3	0	0	0	0
AC022447.4	0	0	0	0
AC022483.1	0	0	0	0
AC022493.1	0	0	0	0
AC022493.2	0	0	0	0
AC022494.1	0	0	0.080942	0
AC022506.1	0	0	0	3.24623
AC022507.1	0	0	0	0
AC022523.2	0	0	0	0
AC022559.1	0	0	0	0
AC022616.1	0	0	0	0
AC022616.2	0	0	0	0
AC022616.3	0	0	0	0
AC022616.4	0	0	0	0
AC022616.5	0	0	0	0
AC022616.6	0	0	0	0
AC022616.7	0	0	0	0
AC022616.8	0	0	0	0
AC022634.1	0	0	0	0
AC022655.2	0	0	0	0
AC022662.1	0.486033	0	0.249669	0.745553
AC022690.1	0	0	0	0
AC022695.1	0	0	0	0
AC022709.1	0	0	0	0
AC022730.1	0	0	0	0
AC022730.2	0	0	0	0
AC022748.1	0	0	0	0
AC022748.2	0.110632	0.12619	0	0.265187
AC022748.3	0	0	0	0
AC022784.4	0	0	0	0
AC022790.1	0	0	0	0
AC022795.1	0	0	0	0.135997
AC022826.1	0.06961	0.0794418	0.14305	0.112915
AC022826.2	1.87367	2.12875	4.42948	2.23062
AC022832.1	0	0	0	0
AC022868.1	0.384511	0	0	0
AC022878.1	0	0	0	0
AC022880.1	0	0	0	0
AC022880.2	0	0	0	0
AC022882.1	0	0	0	0
AC022905.1	0.22303	0.0772383	0.0672528	0.0136585
AC022916.3	0	0	0	0
AC022960.3	0	0	0	0
AC022968.1	0	0	0.377754	0.15072
AC022973.1	0	0	0	0
AC023043.2	0.0521628	0.059544	0.0536199	0
AC023043.3	0	0	0	0
AC023050.1	0	0	0	0
AC023050.2	0	0	0	0
AC023050.3	0	0	0	0
AC023050.4	0.186099	0	0	0.030551
AC023051.2	0	0	0	0
AC023055.1	1.09104	0.45893	0.798271	0.786986
AC023078.1	0	0	0	0
AC023078.2	0	0	0	0
AC023078.3	0	0	0	0
AC023078.4	0	0	0	0
AC023078.6	0	0	0	0
AC023078.7	0	0	0	0
AC023128.2	0	0	0	0
AC023141.1	0	0	0	0
AC023141.10	0	0	0	0
AC023141.11	0	0	0	0
AC023141.12	0	0	0	0
AC023141.13	0	0	0	0
AC023141.2	0	0	0	0
AC023141.3	0	0	0	0
AC023141.4	0	0	0	0
AC023141.5	0.0974992	0	0	0
AC023141.6	0	0.269767	0	0
AC023141.7	0	0	0	0.136467
AC023141.8	0	0	0	0
AC023141.9	0	0	0	0
AC023157.1	0	0.203515	0.36588	0.138958
AC023157.2	0	0	2.16205	0
AC023161.2	0	0	0	0
AC023162.1	0	0	0	0
AC023194.1	0	0	0	0
AC023194.2	0	0	0	0
AC023206.1	0	0	0	0
AC023232.1	0	0	0	0
AC023245.1	0	0	0	0
AC023245.2	0	0	0	0
AC023271.1	0	0	0	0
AC023274.1	0	0	0	0
AC023274.2	0	0	0	0
AC023310.1	0.118922	0	0	0
AC023310.2	0	0	0	0
AC023310.3	0	0	0	0
AC023347.2	0	0	0	0
AC023389.2	0	0	0	0.0924614
AC023424.1	0	0	0	0
AC023424.2	0	0	0.0746947	0
AC023442.1	0	0	0	0
AC023449.1	0	0	0	0
AC023490.2	0.56461	0.32195	0	0.223024
AC023490.4	0	0	0	0
AC023491.1	0	0	0	0
AC023491.2	0.0509184	0	0.0108014	0.0420544
AC023509.4	0	0	0	0
AC023511.2	0	0	0	0
AC023512.1	0	0	0	0
AC023513.1	0	0	0	0
AC023538.1	0	0	0	0
AC023575.1	0	0	0	0
AC023632.1	0.198332	0	0	0
AC023632.3	0	0	0	0
AC023632.4	0	0	0	0
AC023790.1	0	0	0	0
AC023794.4	0.899361	0.45187	2.31864	0.48409
AC023813.2	0	0	0	0
AC023824.2	0	0	0	0
AC023825.1	0	0	0	0
AC023827.1	0	0	0	0
AC023886.2	0.190445	0.214514	0.197193	0.157838
AC023906.1	0	0	0	0
AC023932.1	0	0	0	0
AC023934.1	0.0650177	0.117289	0.0429842	0.0339812
AC023968.1	0	0	0	0
AC023968.2	0	0	0	0
AC024067.1	0	0	0	0
AC024082.1	0	0	0	0
AC024082.2	0	0	0	0
AC024085.1	0	0	0	0.125337
AC024153.1	0	0	0	0
AC024224.1	0	0	0	0
AC024255.1	0	0	0	0
AC024257.2	0	0	0	0
AC024267.2	0	0	0	0
AC024270.1	0	0	0	0
AC024288.1	0	0	0	0
AC024293.1	0.997161	0	0.982355	1.20623
AC024341.1	0	0	0	0
AC024405.1	0	0	0	0
AC024405.2	0.138174	0.0788457	0.212965	0.112088
AC024451.1	0	0	0	0
AC024451.2	0	0	0.049134	0
AC024451.3	0	0	0	0
AC024475.2	0	0	0	0
AC024558.1	0	0	0	0
AC024560.2	0.102352	0.0783363	0.0700096	0.224351
AC024563.2	0	0	0	0
AC024568.1	0.0217436	0.0249294	0.0722203	0.108928
AC024581.2	0	0	0	0
AC024587.1	0	0	0	0.0188579
AC024589.1	0	0	0	0
AC024589.2	0	0	0	0
AC024592.3	1.93222	1.11926	0.0698687	0.760918
AC024614.3	0	0	0	0
AC024619.4	0	0	0	0.201631
AC024681.1	0	0	0	0
AC024884.1	0	0	0.184689	0
AC024937.1	0	0	0	0
AC024937.2	0	0	0	0
AC024940.2	22.4162	2.31349	18.4584	11.9371
AC024940.3	0.356046	0	0.571403	0.164101
AC024940.4	0	0	0	0
AC024940.5	0	0	0.214059	0
AC024995.1	0	0	0	0
AC025030.1	0	0	0	0
AC025033.1	0	0	0	0
AC025040.2	0	0	0	0
AC025048.3	0.145257	0.12352	0	0
AC025048.5	0	0	0	0
AC025048.6	0	0	0	2.16295
AC025062.1	0	0	0.0945277	0
AC025062.2	0	0	0	0
AC025161.1	0	0	0	0
AC025165.3	0	0	0	0
AC025181.1	0	0	0	0
AC025186.1	0	0	0	0
AC025198.1	0	0	0	0
AC025252.2	0.130461	0.29323	0	0
AC025259.2	0	0	0	0
AC025260.1	0	0	0	0
AC025263.2	0	0	0	0
AC025271.1	0	0	0	0
AC025278.2	0	0	0	0
AC025278.3	0	0	0	0
AC025279.2	0	0	0	0.0727693
AC025279.3	0	0	0	0.714253
AC025281.1	0	0	0	0
AC025283.1	0	0	0	0
AC025283.2	0	0	0	0
AC025283.3	0.382721	0	0.0742161	0
AC025287.4	0	0	0	0
AC025423.2	29.5175	96.4939	37.4339	17.3505
AC025423.3	0	0	0	0
AC025423.5	0	0	0	0
AC025437.6	0	0	0	0
AC025445.1	0	0	0	0
AC025449.1	2.03986	1.09074	1.47212	1.52337
AC025458.1	0	0	0	0
AC025459.1	0	1.31584	0	0.807647
AC025470.1	0	0	0	0
AC025518.1	0	0	0.235421	0.179521
AC025538.1	0	0	0	0
AC025554.1	0	0	0	0
AC025574.1	0	0	0	0
AC025578.1	0	0	0	0
AC025588.1	0.286657	0.0272452	0.269961	0.197274
AC025588.2	0	0	0	0
[truncated: 33,562 more rows]
[truncated: 2 more columns]
