# Supplementary material for: Neural crest induction requires SALL4-mediated BAF recruitment to lineage specific enhancers
Source: Development. 2025 Dec 19;152(24):dev205248. doi: 10.1242/dev.205248 (PMC12752504; doi:10.1242/dev.205248)
Supplement: Table S4. List of nearest genes to SALL4 CUT&RUN peaks and BRG1 ChIP-seq peaks. [file develop-152-205248-TableS4.xlsx]

## Sheet: Day-0 RAW
Table S4. List of nearest genes to SALL4 CUT&RUN peaks and BRG1 ChIP-seq peaks.
seqnames	start	end	width	strand	annotation	geneChr	geneStart	geneEnd	geneLength	geneStrand	geneId	transcriptId	distanceToTSS	ENSEMBL	SYMBOL	GENENAME
chr1	1251326	1251538	213	*	Promoter (1-2kb)	1	1246965	1252830	5866	2	54973	uc009vjy.1	1292	ENSG00000127054	INTS11	integrator complex subunit 11
chr1	1252996	1253208	213	*	Promoter (<=1kb)	1	1246965	1252830	5866	2	54973	uc009vjy.1	-166	ENSG00000127054	INTS11	integrator complex subunit 11
chr1	1253496	1253708	213	*	Promoter (<=1kb)	1	1246965	1252830	5866	2	54973	uc009vjy.1	-666	ENSG00000127054	INTS11	integrator complex subunit 11
chr1	1328429	1328641	213	*	Promoter (<=1kb)	1	1321091	1328183	7093	2	81669	uc001aff.1	-246	ENSG00000221978	CCNL2	cyclin L2
chr1	1335236	1335448	213	*	Promoter (<=1kb)	1	1334912	1337426	2515	1	148413	uc009vkd.3	324	ENSG00000224870	MRPL20-AS1	MRPL20 antisense RNA 1
chr1	2705710	2705922	213	*	Promoter (<=1kb)	1	2572807	2706230	133424	2	100287898	uc021oey.1	308	ENSG00000215912	TTC34	tetratricopeptide repeat domain 34
chr1	4204487	4204699	213	*	Distal Intergenic	1	4000672	4012643	11972	1	728716	uc001ali.2	203815		LINC01346	long intergenic non-protein coding RNA 1346
chr1	6523786	6523998	213	*	Promoter (<=1kb)	1	6521214	6523682	2469	2	8718	uc031pla.1	-104	ENSG00000215788	TNFRSF25	TNF receptor superfamily member 25
chr1	6787641	6787853	213	*	Distal Intergenic	1	6694228	6761966	67739	2	55735	uc010nzu.1	-25675	ENSG00000007923	DNAJC11	DnaJ heat shock protein family (Hsp40) member C11
chr1	6919921	6920133	213	*	Intron (uc001aoh.3/23261, intron 3 of 3)	1	6845384	7829766	984383	1	23261	uc001aoi.3	74537	ENSG00000171735	CAMTA1	calmodulin binding transcription activator 1
chr1	7832833	7833045	213	*	Promoter (1-2kb)	1	7831329	7841492	10164	1	9341	uc001aol.3	1504	ENSG00000049245	VAMP3	vesicle associated membrane protein 3
chr1	8326760	8326972	213	*	Distal Intergenic	1	8384390	8404227	19838	1	50651	uc001apb.3	-57418	ENSG00000162426	SLC45A1	solute carrier family 45 member 1
chr1	8585314	8585526	213	*	Promoter (<=1kb)	1	8420172	8585844	165673	2	473	uc010nzx.1	318	ENSG00000142599	RERE	arginine-glutamic acid dipeptide repeats
chr1	8621213	8621425	213	*	Intron (uc001ape.3/473, intron 5 of 23)	1	8420172	8585844	165673	2	473	uc010nzx.1	-35369	ENSG00000142599	RERE	arginine-glutamic acid dipeptide repeats
chr1	8791016	8791228	213	*	Intron (uc001ape.3/473, intron 2 of 23)	1	8525030	8813897	288868	2	473	uc001aph.1	22669	ENSG00000142599	RERE	arginine-glutamic acid dipeptide repeats
chr1	8928328	8928540	213	*	Intron (uc001api.2/2023, intron 1 of 8)	1	8921059	8931635	10577	2	2023	uc001api.2	3095	ENSG00000074800	ENO1	enolase 1
chr1	8929053	8929265	213	*	Intron (uc001api.2/2023, intron 1 of 8)	1	8921059	8931635	10577	2	2023	uc001api.2	2370	ENSG00000074800	ENO1	enolase 1
chr1	9111284	9111496	213	*	Promoter (1-2kb)	1	9097005	9109319	12315	2	6518	uc010nzy.2	-1965	ENSG00000142583	SLC2A5	solute carrier family 2 member 5
chr1	11416228	11416440	213	*	Distal Intergenic	1	11333255	11348491	15237	1	29914	uc001asg.3	82973	ENSG00000120942	UBIAD1	UbiA prenyltransferase domain containing 1
chr1	11735840	11736052	213	*	Intron (uc001asp.3/10459, intron 6 of 8)	1	11734537	11741495	6959	2	10459	uc001asp.3	5443	ENSG00000116670	MAD2L2	mitotic arrest deficient 2 like 2
chr1	11740623	11740835	213	*	Promoter (<=1kb)	1	11734537	11741495	6959	2	10459	uc001asp.3	660	ENSG00000116670	MAD2L2	mitotic arrest deficient 2 like 2
chr1	11806003	11806215	213	*	Exon (uc001ast.3/57085, exon 3 of 6)	1	11796142	11810828	14687	1	57085	uc001asx.3	9861	ENSG00000177674	AGTRAP	angiotensin II receptor associated protein
chr1	11813665	11813877	213	*	Distal Intergenic	1	11796142	11810828	14687	1	57085	uc001asx.3	17523	ENSG00000177674	AGTRAP	angiotensin II receptor associated protein
chr1	11980683	11980895	213	*	Intron (uc001atk.3/90231, intron 2 of 2)	1	11979645	11986485	6841	2	90231	uc001atk.3	5590	ENSG00000116685	KIAA2013	KIAA2013
chr1	11981157	11981369	213	*	Intron (uc001atk.3/90231, intron 2 of 2)	1	11979645	11986485	6841	2	90231	uc001atk.3	5116	ENSG00000116685	KIAA2013	KIAA2013
chr1	12302374	12302586	213	*	Exon (uc001atv.3/55187, exon 3 of 70)	1	12290113	12572098	281986	1	55187	uc001atw.3	12261	ENSG00000048707	VPS13D	vacuolar protein sorting 13 homolog D
chr1	12309093	12309305	213	*	Exon (uc001atv.3/55187, exon 6 of 70)	1	12290113	12572098	281986	1	55187	uc001atw.3	18980	ENSG00000048707	VPS13D	vacuolar protein sorting 13 homolog D
chr1	13897478	13897690	213	*	Distal Intergenic	1	13910252	13944452	34201	1	10630	uc001avc.3	-12562	ENSG00000162493	PDPN	podoplanin
chr1	16200052	16200264	213	*	Promoter (<=1kb)	1	16200610	16266950	66341	1	23013	uc010obp.1	-346	ENSG00000065526	SPEN	spen family transcriptional repressor
chr1	16799455	16799667	213	*	Intron (uc001ayt.2/114819, intron 14 of 14)	1	16782290	16786584	4295	1	55707	uc021ogo.1	17165	ENSG00000157191	NECAP2	NECAP endocytosis associated 2
chr1	16859196	16859408	213	*	Distal Intergenic	1	16875409	16875482	74	1	100500876	uc021ogu.1	-16001	ENSG00000263811	MIR3675	microRNA 3675
chr1	16912213	16912425	213	*	Promoter (1-2kb)	1	16892903	16913756	20854	2	55672	uc001ayz.1	1331	ENSG00000219481	NBPF1	NBPF member 1
chr1	16928986	16929198	213	*	Intron (uc001ayw.4/55672, intron 2 of 28)	1	16893674	16918808	25135	2	55672	uc010oce.1	-10178	ENSG00000219481	NBPF1	NBPF member 1
chr1	17003270	17003482	213	*	Distal Intergenic	1	17007750	17007823	74	1	100500876	uc021ogy.1	-4268	ENSG00000263811	MIR3675	microRNA 3675
chr1	17029829	17030041	213	*	Intron (uc001azn.1/284729, intron 5 of 10)	1	17017713	17046652	28940	2	284729	uc001azn.1	16611		ESPNP	espin pseudogene
chr1	17278185	17278397	213	*	Intron (uc001azt.2/9696, intron 20 of 36)	1	17266389	17299474	33086	1	9696	uc001azu.2	11796	ENSG00000058453	CROCC	ciliary rootlet coiled-coil, rootletin
chr1	17297630	17297842	213	*	Intron (uc001azt.2/9696, intron 35 of 36)	1	17294698	17299474	4777	1	9696	uc001azv.2	2932	ENSG00000058453	CROCC	ciliary rootlet coiled-coil, rootletin
chr1	17767948	17768160	213	*	Promoter (1-2kb)	1	17733251	17766250	33000	2	55920	uc001bam.3	-1698	ENSG00000179051	RCC2	regulator of chromosome condensation 2
chr1	18615877	18616089	213	*	Intron (uc001bau.2/84966, intron 2 of 9)	1	18687861	18704977	17117	1	84966	uc001bav.2	-71772	ENSG00000117154	IGSF21	immunoglobin superfamily member 21
chr1	19980365	19980577	213	*	Intron (uc009vpl.2/100532736, intron 1 of 3)	1	19974104	19984949	10846	1	4681	uc031pll.1	6261	ENSG00000158747	NBL1	NBL1, DAN family BMP antagonist
chr1	20042183	20042395	213	*	Intron (uc001bcn.3/255104, intron 13 of 15)	1	19991780	20006055	14276	1	3362	uc001bcl.3	50403	ENSG00000158748	HTR6	5-hydroxytryptamine receptor 6
chr1	20820285	20820497	213	*	Distal Intergenic	1	20808884	20812728	3845	2	55450	uc001bdh.3	-7557	ENSG00000162545	CAMK2N1	calcium/calmodulin dependent protein kinase II inhibitor 1
chr1	20951754	20951966	213	*	Distal Intergenic	1	20959948	20978004	18057	1	65018	uc001bdm.3	-7982	ENSG00000158828	PINK1	PTEN induced kinase 1
chr1	21724446	21724658	213	*	Distal Intergenic	1	21766583	21811393	44811	1	84224	uc001ber.4	-41925	ENSG00000142794	NBPF3	NBPF member 3
chr1	22098259	22098471	213	*	Intron (uc001bfb.3/84196, intron 1 of 26)	1	22004792	22109688	104897	2	84196	uc001bfb.3	11217	ENSG00000090686	USP48	ubiquitin specific peptidase 48
chr1	22988897	22989109	213	*	Distal Intergenic	1	22979682	22988029	8348	1	713	uc001bgd.3	9215	ENSG00000173369	C1QB	complement C1q B chain
chr1	23303077	23303289	213	*	Distal Intergenic	1	23337327	23342343	5017	2	729059	uc001bgh.1	39054	ENSG00000227868	TEX46	testis expressed 46
chr1	23408915	23409127	213	*	Intron (uc001bgi.2/23028, intron 18 of 18)	1	23370798	23370865	68	1	100422866	uc021oid.1	38117	ENSG00000263793	MIR3115	microRNA 3115
chr1	23866388	23866600	213	*	Distal Intergenic	1	23832920	23857712	24793	2	1870	uc001bhe.2	-8676	ENSG00000007968	E2F2	E2F transcription factor 2
chr1	24486530	24486742	213	*	Intron (uc001bir.3/163702, intron 4 of 6)	1	24446261	24469775	23515	2	58985	uc010oeh.2	-16755	ENSG00000142677	IL22RA1	interleukin 22 receptor subunit alpha 1
chr1	24867089	24867301	213	*	Distal Intergenic	1	24882567	24935818	53252	1	400746	uc001bjk.2	-15266	ENSG00000184454	NCMAP	non-compact myelin associated protein
chr1	25757109	25757321	213	*	Promoter (<=1kb)	1	25757388	25785383	27996	1	55219	uc009vrt.2	-67	ENSG00000204178	MACO1	macoilin 1
chr1	26228155	26228367	213	*	Exon (uc010oev.2/3925, exon 4 of 5)	1	26226607	26232644	6038	2	3925	uc001bkz.3	4277	ENSG00000117632	STMN1	stathmin 1
chr1	26229285	26229497	213	*	Intron (uc010oev.2/3925, intron 3 of 4)	1	26226607	26232644	6038	2	3925	uc001bkz.3	3147	ENSG00000117632	STMN1	stathmin 1
chr1	26642602	26642814	213	*	Promoter (1-2kb)	1	26644411	26645690	1280	1	1043	uc009vsg.1	-1597	ENSG00000169442	CD52	CD52 molecule
chr1	27004075	27004287	213	*	Distal Intergenic	1	27022522	27102198	79677	1	8289	uc001bmt.1	-18235	ENSG00000117713	ARID1A	AT-rich interaction domain 1A
chr1	28283682	28283894	213	*	Intron (uc001bpg.3/27293, intron 7 of 7)	1	28286504	28294604	8101	1	55113	uc001bph.1	-2610	ENSG00000158156	XKR8	XK related 8
chr1	28686339	28686551	213	*	Distal Intergenic	1	28696093	28793725	97633	1	65979	uc001bpu.3	-9542	ENSG00000204138	PHACTR4	phosphatase and actin regulator 4
chr1	28780022	28780234	213	*	Intron (uc001bpu.3/65979, intron 2 of 5)	1	28764661	28826881	62221	1	65979	uc001bpy.3	15361	ENSG00000204138	PHACTR4	phosphatase and actin regulator 4
chr1	28868209	28868421	213	*	Distal Intergenic	1	28879529	28905057	25529	1	54952	uc001bqh.4	-11108	ENSG00000180098	TRNAU1AP	tRNA selenocysteine 1 associated protein 1
chr1	28922123	28922335	213	*	Distal Intergenic	1	28919007	28921088	2082	1	115273	uc001bqv.3	3116	ENSG00000188060	RAB42	RAB42, member RAS oncogene family
chr1	29044337	29044549	213	*	Distal Intergenic	1	29063133	29096287	33155	1	51441	uc021okf.1	-18584	ENSG00000198492	YTHDF2	YTH N6-methyladenosine RNA binding protein 2
chr1	29111756	29111968	213	*	Distal Intergenic	1	29138654	29190208	51555	1	4985	uc001brf.1	-26686	ENSG00000116329	OPRD1	opioid receptor delta 1
chr1	29280299	29280511	213	*	Intron (uc001brg.2/2035, intron 1 of 20)	1	29313943	29442315	128373	1	2035	uc021okg.1	-33432	ENSG00000159023	EPB41	erythrocyte membrane protein band 4.1
chr1	29651439	29651651	213	*	Intron (uc001bru.3/10076, intron 29 of 30)	1	29646722	29653325	6604	1	10076	uc001brx.3	4717	ENSG00000060656	PTPRU	protein tyrosine phosphatase receptor type U
chr1	29827916	29828128	213	*	Distal Intergenic	1	29646722	29653325	6604	1	10076	uc001brx.3	181194	ENSG00000060656	PTPRU	protein tyrosine phosphatase receptor type U
chr1	31158261	31158473	213	*	Distal Intergenic	1	31191619	31199593	7975	1	100129196	uc001bsb.1	-33146	ENSG00000186056	MATN1-AS1	MATN1 antisense RNA 1
chr1	31190563	31190775	213	*	Promoter (<=1kb)	1	31191619	31199593	7975	1	100129196	uc001bsb.1	-844	ENSG00000186056	MATN1-AS1	MATN1 antisense RNA 1
chr1	31552820	31553032	213	*	Distal Intergenic	1	31404353	31538763	134411	2	9698	uc010ogb.1	-14057	ENSG00000134644	PUM1	pumilio RNA binding family member 1
chr1	31652350	31652562	213	*	Distal Intergenic	1	31652592	31661034	8443	2	79570	uc010ogc.2	8472	ENSG00000084628	NKAIN1	sodium/potassium transporting ATPase interacting 1
chr1	32573326	32573538	213	*	Promoter (<=1kb)	1	32573644	32642168	68525	1	23633	uc001bug.3	-106	ENSG00000025800	KPNA6	karyopherin subunit alpha 6
chr1	32739422	32739634	213	*	Promoter (<=1kb)	1	32739712	32751766	12055	1	3932	uc001buy.3	-78	ENSG00000182866	LCK	LCK proto-oncogene, Src family tyrosine kinase
chr1	32794306	32794518	213	*	Promoter (<=1kb)	1	32795081	32799224	4144	1	3065	uc001bvc.1	-563	ENSG00000116478	HDAC1	histone deacetylase 1
chr1	32860087	32860299	213	*	Promoter (<=1kb)	1	32830776	32860062	29287	2	55108	uc001bvj.3	-25	ENSG00000160058	BSDC1	BSD domain containing 1
chr1	34352106	34352318	213	*	Intron (uc001bxm.1/114784, intron 5 of 70)	1	34334557	34351059	16503	1	402779	uc001bxr.3	17549	ENSG00000231163	CSMD2-AS1	CSMD2 antisense RNA 1
chr1	34861918	34862130	213	*	Distal Intergenic	1	34642553	34684731	42179	1	84970	uc001bxt.3	219365	ENSG00000142698	C1orf94	chromosome 1 open reading frame 94
chr1	35344663	35344875	213	*	Intron (uc001byc.3/58512, intron 6 of 9)	1	35315963	35325417	9455	2	113444	uc001byb.3	-19246	ENSG00000163866	SMIM12	small integral membrane protein 12
chr1	35581575	35581787	213	*	Downstream (<=300bp)	1	35544972	35581455	36484	1	79830	uc010ohu.2	36603	ENSG00000197056	ZMYM1	zinc finger MYM-type containing 1
chr1	35734106	35734318	213	*	Promoter (<=1kb)	1	35734568	35887545	152978	1	9202	uc001byt.3	-250	ENSG00000146463	ZMYM4	zinc finger MYM-type containing 4
chr1	36107784	36107996	213	*	Promoter (<=1kb)	1	36065143	36107445	42303	2	5690	uc001bzf.2	-339	ENSG00000126067	PSMB2	proteasome 20S subunit beta 2
chr1	36235549	36235761	213	*	Promoter (<=1kb)	1	36197713	36235551	37839	2	63967	uc001bzi.3	0	ENSG00000092853	CLSPN	claspin
chr1	36794180	36794392	213	*	Distal Intergenic	1	36787632	36789755	2124	2	55194	uc001caj.1	-4425	ENSG00000142694	EVA1B	eva-1 homolog B
chr1	37860930	37861142	213	*	Distal Intergenic	1	37920480	37940044	19565	2	728431	uc021olm.1	78902	ENSG00000233621	ZC3H12A-DT	ZC3H12A divergent transcript
chr1	38478576	38478788	213	*	Promoter (<=1kb)	1	38478384	38490497	12114	1	51118	uc010oil.2	192	ENSG00000183520	UTP11	UTP11 small subunit processome component
chr1	38518936	38519148	213	*	Distal Intergenic	1	38509523	38512450	2928	2	5453	uc001ccp.1	-6486	ENSG00000185668	POU3F1	POU class 3 homeobox 1
chr1	39300879	39301091	213	*	Distal Intergenic	1	39303869	39325495	21627	2	64121	uc001ccq.3	24404	ENSG00000116954	RRAGC	Ras related GTP binding C
chr1	39471980	39472192	213	*	Downstream (<=300bp)	1	39456916	39471737	14822	1	79647	uc010oiq.2	15064	ENSG00000174574	AKIRIN1	akirin 1
chr1	39472430	39472642	213	*	Distal Intergenic	1	39456916	39471737	14822	1	79647	uc010oiq.2	15514	ENSG00000174574	AKIRIN1	akirin 1
chr1	39558157	39558369	213	*	Intron (uc010oir.3/23499, intron 2 of 2)	1	39549839	39952810	402972	1	23499	uc031pmc.1	8318	ENSG00000127603	MACF1	microtubule actin crosslinking factor 1
chr1	40828331	40828543	213	*	Distal Intergenic	1	40839378	40882027	42650	1	64744	uc010ojh.2	-10835	ENSG00000084070	SMAP2	small ArfGAP2
chr1	42680431	42680643	213	*	Intron (uc001che.3/22887, intron 7 of 14)	1	42628362	42630395	2034	2	2980	uc001chd.1	-50036	ENSG00000197273	GUCA2A	guanylate cyclase activator 2A
chr1	42945375	42945587	213	*	Intron (uc001chm.2/728621, intron 2 of 22)	1	42955600	43120335	164736	1	728621	uc001chn.2	-10013	ENSG00000186409	CCDC30	coiled-coil domain containing 30
chr1	43197235	43197447	213	*	Distal Intergenic	1	43198764	43205925	7162	2	149461	uc001cht.1	8478	ENSG00000164007	CLDN19	claudin 19
chr1	43198258	43198470	213	*	Distal Intergenic	1	43198764	43205925	7162	2	149461	uc001cht.1	7455	ENSG00000164007	CLDN19	claudin 19
chr1	43231329	43231541	213	*	Promoter (1-2kb)	1	43212006	43232755	20750	2	64175	uc001chv.2	1214	ENSG00000117385	P3H1	prolyl 3-hydroxylase 1
chr1	43762873	43763085	213	*	Distal Intergenic	1	43766566	43770949	4384	1	7075	uc010oka.2	-3481	ENSG00000066056	TIE1	tyrosine kinase with immunoglobulin like and EGF like domains 1
chr1	44229161	44229373	213	*	Intron (uc009vwu.1/6487, intron 2 of 7)	1	44201904	44396837	194934	1	6487	uc001ckl.4	27257	ENSG00000126091	ST3GAL3	ST3 beta-galactoside alpha-2,3-sialyltransferase 3
chr1	44843944	44844156	213	*	Distal Intergenic	1	44686742	44820939	134198	2	79033	uc010okw.2	-23005	ENSG00000117419	ERI3	ERI1 exoribonuclease family member 3
chr1	44870612	44870824	213	*	Promoter (<=1kb)	1	44870960	45117396	246437	1	55182	uc001clv.1	-136	ENSG00000187147	RNF220	ring finger protein 220
chr1	45168892	45169104	213	*	Intron (uc001cmf.2/339541, intron 5 of 11)	1	45140394	45191263	50870	1	339541	uc001cmf.2	28498	ENSG00000198520	ARMH1	armadillo like helical domain containing 1
chr1	45226423	45226635	213	*	Intron (uc001cmg.4/11004, intron 16 of 20)	1	45212085	45233438	21354	1	11004	uc001cmh.4	14338	ENSG00000142945	KIF2C	kinesin family member 2C
chr1	45787182	45787394	213	*	Distal Intergenic	1	45792545	45794346	1802	1	84842	uc001cne.3	-5151	ENSG00000186603	HPDL	4-hydroxyphenylpyruvate dioxygenase like
chr1	45920174	45920386	213	*	Intron (uc009vxr.1/10420, intron 1 of 8)	1	45809555	45923543	113989	2	10420	uc009vxr.1	3157	ENSG00000070759	TESK2	testis associated actin remodelling kinase 2
chr1	46048944	46049156	213	*	Promoter (<=1kb)	1	46049660	46079853	30194	1	4678	uc010olq.2	-504	ENSG00000132780	NASP	nuclear autoantigenic sperm protein
chr1	46075168	46075380	213	*	Promoter (1-2kb)	1	46077135	46084578	7444	1	4678	uc001col.2	-1755	ENSG00000132780	NASP	nuclear autoantigenic sperm protein
chr1	46908252	46908464	213	*	Intron (uc021ona.1/729041, intron 7 of 8)	1	46899499	46911374	11876	1	729041	uc021ona.1	8753		FAAHP1	fatty acid amide hydrolase pseudogene 1
chr1	47343959	47344171	213	*	Intron (uc031pmm.1/163720, intron 6 of 11)	1	47308767	47366147	57381	2	163720	uc031pmm.1	21976	ENSG00000154198	CYP4Z2P	cytochrome P450 family 4 subfamily Z member 2, pseudogene
chr1	51110043	51110255	213	*	Intron (uc009vyw.1/11124, intron 7 of 15)	1	50906935	51078170	171236	2	11124	uc010onc.1	-31873	ENSG00000185104	FAF1	Fas associated factor 1
chr1	51446351	51446563	213	*	Distal Intergenic	1	51435642	51440309	4668	1	1031	uc001csg.3	10709	ENSG00000123080	CDKN2C	cyclin dependent kinase inhibitor 2C
chr1	52108476	52108688	213	*	Intron (uc001css.4/114883, intron 4 of 25)	1	52082546	52254891	172346	1	114883	uc009vza.3	25930	ENSG00000117859	OSBPL9	oxysterol binding protein like 9
chr1	52215555	52215767	213	*	Intron (uc001css.4/114883, intron 10 of 25)	1	52225296	52254891	29596	1	114883	uc001ctb.3	-9529	ENSG00000117859	OSBPL9	oxysterol binding protein like 9
chr1	53020313	53020525	213	*	Promoter (1-2kb)	1	52911937	53019130	107194	2	23318	uc009vzf.1	-1183	ENSG00000134744	TUT4	terminal uridylyl transferase 4
chr1	53079405	53079617	213	*	Distal Intergenic	1	53068043	53074723	6681	1	2882	uc001cue.3	11362	ENSG00000116157	GPX7	glutathione peroxidase 7
chr1	53151326	53151538	213	*	Distal Intergenic	1	53152014	53164038	12025	2	65260	uc001cui.2	12500	ENSG00000162377	COA7	cytochrome c oxidase assembly factor 7
chr1	53263005	53263217	213	*	Promoter (<=1kb)	1	53262406	53293013	30608	1	79699	uc009vzh.3	599	ENSG00000162378	ZYG11B	zyg-11 family member B, cell cycle regulator
chr1	53685361	53685573	213	*	Promoter (<=1kb)	1	53679772	53686289	6518	2	54987	uc001cvd.3	716	ENSG00000162384	CZIB	CXXC motif containing zinc binding protein
chr1	53908028	53908240	213	*	Distal Intergenic	1	53904043	53905693	1651	2	163742	uc009vzj.3	-2335	ENSG00000236253	SLC25A3P1	solute carrier family 25 member 3 pseudogene 1
chr1	54379118	54379330	213	*	Distal Intergenic	1	54359862	54376759	16898	1	1733	uc001cwg.3	19256	ENSG00000211452	DIO1	iodothyronine deiodinase 1
chr1	54555480	54555692	213	*	Intron (uc001cwt.1/127428, intron 4 of 4)	1	54519752	54519827	76	1	100616315	uc021ons.1	35728	ENSG00000283749	MIR4781	microRNA 4781
chr1	54636991	54637203	213	*	Distal Intergenic	1	54604668	54618679	14012	2	200008	uc001cwv.2	-18312	ENSG00000157211	CDCP2	CUB domain containing protein 2
chr1	54968926	54969138	213	*	Distal Intergenic	1	55007930	55076005	68076	1	26027	uc001cxj.2	-38792	ENSG00000162390	ACOT11	acyl-CoA thioesterase 11
chr1	55230286	55230498	213	*	Promoter (<=1kb)	1	55222571	55230226	7656	2	25973	uc001cxy.3	-60	ENSG00000162396	PARS2	prolyl-tRNA synthetase 2, mitochondrial
chr1	55688570	55688782	213	*	Distal Intergenic	1	55691314	55691396	83	1	100616272	uc021ony.1	-2532	ENSG00000265822	MIR4422	microRNA 4422
chr1	55789562	55789774	213	*	Distal Intergenic	1	55691314	55691396	83	1	100616272	uc021ony.1	98248	ENSG00000265822	MIR4422	microRNA 4422
chr1	56856040	56856252	213	*	Distal Intergenic	1	56960419	57045257	84839	2	8613	uc001cyj.2	189005	ENSG00000162407	PLPP3	phospholipid phosphatase 3
chr1	57867440	57867652	213	*	Intron (uc001cys.1/1600, intron 3 of 16)	1	57476353	57888872	412520	2	1600	uc009vzx.1	21220	ENSG00000173406	DAB1	DAB adaptor protein 1
chr1	59118434	59118646	213	*	Distal Intergenic	1	59120411	59134578	14168	2	114803	uc001cza.3	15932	ENSG00000162601	MYSM1	Myb like, SWIRM and MPN domains 1
chr1	59479013	59479225	213	*	Distal Intergenic	1	59597608	59612479	14872	2	729467	uc010ooq.2	133254	ENSG00000224609	HSD52	uncharacterized LOC729467
chr1	60622586	60622798	213	*	Distal Intergenic	1	60454824	60539442	84619	2	127795	uc001czs.2	-83144	ENSG00000162598	C1orf87	chromosome 1 open reading frame 87
chr1	61435822	61436034	213	*	Intron (uc001czu.3/uc001czu.3, intron 1 of 6)	1	61542946	61928460	385515	1	4774	uc001czy.3	-106912	ENSG00000162599	NFIA	nuclear factor I A
chr1	62319906	62320118	213	*	Intron (uc009waf.1/10207, intron 17 of 35)	1	62271120	62629176	358057	1	10207	uc001dac.3	48786	ENSG00000132849	PATJ	PATJ crumbs cell polarity complex component
chr1	62432349	62432561	213	*	Intron (uc009waf.1/10207, intron 27 of 35)	1	62439040	62580582	141543	1	10207	uc010oou.1	-6479	ENSG00000132849	PATJ	PATJ crumbs cell polarity complex component
chr1	62559339	62559551	213	*	Intron (uc009waf.1/10207, intron 33 of 35)	1	62660474	62678001	17528	1	54596	uc001dae.4	-100923	ENSG00000240563	L1TD1	LINE1 type transposase domain containing 1
chr1	62902186	62902398	213	*	Promoter (<=1kb)	1	62902383	62917475	15093	1	7398	uc001dal.2	0	ENSG00000162607	USP1	ubiquitin specific peptidase 1
chr1	63249582	63249794	213	*	Promoter (<=1kb)	1	63249777	63330941	81165	1	84938	uc001dat.3	0	ENSG00000125703	ATG4C	autophagy related 4C cysteine peptidase
chr1	63573436	63573648	213	*	Distal Intergenic	1	63624754	63782901	158148	2	199899	uc001daw.2	209253	ENSG00000224209	LINC00466	long intergenic non-protein coding RNA 466
chr1	63915277	63915489	213	*	Intron (uc001dba.2/23421, intron 7 of 8)	1	63876817	63904233	27417	1	29929	uc010oox.2	38460	ENSG00000088035	ALG6	ALG6 alpha-1,3-glucosyltransferase
chr1	65533375	65533587	213	*	Distal Intergenic	1	65524117	65524191	75	2	406893	uc001dbx.3	-9184	ENSG00000199135	MIR101-1	microRNA 101-1
chr1	65675058	65675270	213	*	Intron (uc001dby.3/205, intron 3 of 5)	1	65720148	65858548	138401	1	9829	uc001dcc.1	-44878	ENSG00000116675	DNAJC6	DnaJ heat shock protein family (Hsp40) member C6
chr1	67813967	67814179	213	*	Intron (uc001ddu.3/3595, intron 8 of 15)	1	67773047	67862583	89537	1	3595	uc010oqn.3	40920	ENSG00000081985	IL12RB2	interleukin 12 receptor subunit beta 2
chr1	67865644	67865856	213	*	Distal Intergenic	1	67873493	67896123	22631	2	26135	uc001ddv.3	30267	ENSG00000142864	SERBP1	SERPINE1 mRNA binding protein 1
chr1	68811976	68812188	213	*	Distal Intergenic	1	68894507	68915642	21136	2	6121	uc001dei.1	103454	ENSG00000116745	RPE65	retinoid isomerohydrolase RPE65
chr1	69542669	69542881	213	*	Distal Intergenic	1	70032868	70340687	307820	1	57554	uc001deo.1	-489987	ENSG00000033122	LRRC7	leucine rich repeat containing 7
chr1	70893731	70893943	213	*	Intron (uc009wbl.2/1491, intron 6 of 8)	1	70876901	70905534	28634	1	1491	uc010oqq.2	16830	ENSG00000116761	CTH	cystathionine gamma-lyase
chr1	70996144	70996356	213	*	Distal Intergenic	1	70876901	70905534	28634	1	1491	uc010oqq.2	119243	ENSG00000116761	CTH	cystathionine gamma-lyase
chr1	71531749	71531961	213	*	Promoter (1-2kb)	1	71533314	71533399	86	2	406962	uc010oqr.1	1438	ENSG00000207721	MIR186	microRNA 186
chr1	74305677	74305889	213	*	Distal Intergenic	1	74491702	74663871	172170	2	127255	uc001dfy.4	357982	ENSG00000162620	LRRIQ3	leucine rich repeats and IQ motif containing 3
chr1	74757829	74758041	213	*	Intron (uc001dgc.2/100526835, intron 7 of 18)	1	74701071	75010116	309046	1	51086	uc001dgf.2	56758	ENSG00000116783	TNNI3K	TNNI3 interacting kinase
chr1	75237788	75238000	213	*	Distal Intergenic	1	75171172	75199092	27921	2	1429	uc001dgm.3	-38696	ENSG00000116791	CRYZ	crystallin zeta
chr1	75276431	75276643	213	*	Distal Intergenic	1	75171172	75199092	27921	2	1429	uc001dgm.3	-77339	ENSG00000116791	CRYZ	crystallin zeta
chr1	75611935	75612147	213	*	Intron (uc001dgo.3/431707, intron 7 of 9)	1	75600567	75627218	26652	1	431707	uc031pmx.1	11368	ENSG00000162624	LHX8	LIM homeobox 8
chr1	76374348	76374560	213	*	Intron (uc001dhd.2/4438, intron 19 of 19)	1	76384558	76398116	13559	2	127247	uc001dhe.2	23556	ENSG00000154007	ASB17	ankyrin repeat and SOCS box containing 17
chr1	77609082	77609294	213	*	Intron (uc001dhk.3/10026, intron 9 of 10)	1	77554667	77685132	130466	2	10026	uc001dhk.3	75838	ENSG00000142892	PIGK	phosphatidylinositol glycan anchor biosynthesis class K
chr1	78028963	78029175	213	*	Distal Intergenic	1	78030190	78099090	68901	2	26009	uc001dhp.3	69915	ENSG00000036549	ZZZ3	zinc finger ZZ-type containing 3
chr1	78029799	78030011	213	*	Distal Intergenic	1	78030190	78099090	68901	2	26009	uc001dhp.3	69079	ENSG00000036549	ZZZ3	zinc finger ZZ-type containing 3
chr1	78596529	78596741	213	*	Intron (uc001dik.3/54810, intron 5 of 5)	1	78511589	78603112	91524	1	54810	uc001dik.3	84940	ENSG00000137960	GIPC2	GIPC PDZ domain containing family member 2
chr1	78690382	78690594	213	*	Distal Intergenic	1	78695283	78759574	64292	1	149047	uc001dil.1	-4689	ENSG00000237413	MGC27382	uncharacterized MGC27382
chr1	79083302	79083514	213	*	Distal Intergenic	1	79086088	79111830	25743	1	10964	uc010oro.2	-2574	ENSG00000137959	IFI44L	interferon induced protein 44 like
chr1	79783328	79783540	213	*	Distal Intergenic	1	79355449	79472495	117047	2	64123	uc001diq.4	-310833	ENSG00000162618	ADGRL4	adhesion G protein-coupled receptor L4
chr1	79959289	79959501	213	*	Distal Intergenic	1	79355449	79472495	117047	2	64123	uc001diq.4	-486794	ENSG00000162618	ADGRL4	adhesion G protein-coupled receptor L4
chr1	80621171	80621383	213	*	Distal Intergenic	1	79355449	79472495	117047	2	64123	uc001diq.4	-1148676	ENSG00000162618	ADGRL4	adhesion G protein-coupled receptor L4
chr1	80999139	80999351	213	*	Distal Intergenic	1	81771845	82458107	686263	1	23266	uc001dis.3	-772494	ENSG00000117114	ADGRL2	adhesion G protein-coupled receptor L2
chr1	81165821	81166033	213	*	Distal Intergenic	1	81771845	82458107	686263	1	23266	uc001dis.3	-605812	ENSG00000117114	ADGRL2	adhesion G protein-coupled receptor L2
chr1	82045027	82045239	213	*	5' UTR	1	82165455	82458107	292653	1	23266	uc001dit.4	-120216	ENSG00000117114	ADGRL2	adhesion G protein-coupled receptor L2
chr1	82314318	82314530	213	*	Intron (uc001dis.3/23266, intron 6 of 8)	1	82266082	82458107	192026	1	23266	uc009wcd.3	48236	ENSG00000117114	ADGRL2	adhesion G protein-coupled receptor L2
chr1	84358039	84358251	213	*	Intron (uc031pmy.1/100847084, intron 1 of 1)	1	84259598	84379059	119462	2	100847084	uc031pmy.1	20808	ENSG00000264406	MIR548AP	microRNA 548ap
chr1	85410446	85410658	213	*	Intron (uc001dkm.3/255231, intron 7 of 13)	1	85279086	85358896	79811	2	23566	uc009wcj.1	-51550	ENSG00000171517	LPAR3	lysophosphatidic acid receptor 3
chr1	85672631	85672843	213	*	Distal Intergenic	1	85646846	85666728	19883	2	84144	uc001dku.4	-5903	ENSG00000097096	SYDE2	synapse defective Rho GTPase homolog 2
chr1	86846029	86846241	213	*	Intron (uc001dlp.3/57489, intron 7 of 16)	1	86812507	86862025	49519	2	57489	uc001dlp.3	15784	ENSG00000122417	ODF2L	outer dense fiber of sperm tails 2 like
chr1	87918523	87918735	213	*	Distal Intergenic	1	87819210	87837338	18129	2	100505768	uc001dmk.3	-81185	ENSG00000227290	LINC01364	long intergenic non-protein coding RNA 1364
chr1	88108798	88109010	213	*	Distal Intergenic	1	87819210	87837338	18129	2	100505768	uc001dmk.3	-271460	ENSG00000227290	LINC01364	long intergenic non-protein coding RNA 1364
chr1	88433973	88434185	213	*	Distal Intergenic	1	87819210	87837338	18129	2	100505768	uc001dmk.3	-596635	ENSG00000227290	LINC01364	long intergenic non-protein coding RNA 1364
chr1	88495013	88495225	213	*	Distal Intergenic	1	89149922	89301938	152017	1	5586	uc001dmn.3	-654697	ENSG00000065243	PKN2	protein kinase N2
chr1	88601078	88601290	213	*	Distal Intergenic	1	89149922	89301938	152017	1	5586	uc001dmn.3	-548632	ENSG00000065243	PKN2	protein kinase N2
chr1	88762029	88762241	213	*	Distal Intergenic	1	89149922	89301938	152017	1	5586	uc001dmn.3	-387681	ENSG00000065243	PKN2	protein kinase N2
chr1	88762685	88762897	213	*	Distal Intergenic	1	89149922	89301938	152017	1	5586	uc001dmn.3	-387025	ENSG00000065243	PKN2	protein kinase N2
chr1	89343164	89343376	213	*	Intron (uc001dmo.4/2959, intron 2 of 6)	1	89318321	89357301	38981	2	2959	uc001dmo.4	13925	ENSG00000137947	GTF2B	general transcription factor IIB
chr1	90384405	90384617	213	*	Intron (uc001dnm.3/55144, intron 2 of 2)	1	90458824	90460525	1702	2	492303	uc001dno.3	75908		GEMIN8P4	gem nuclear organelle associated protein 8 pseudogene 4
chr1	90598722	90598934	213	*	Distal Intergenic	1	90460678	90494094	33417	1	284695	uc009wda.1	138044	ENSG00000162664	ZNF326	zinc finger protein 326
chr1	91358634	91358846	213	*	Distal Intergenic	1	91380857	91487065	106209	2	84146	uc001dnv.3	128219	ENSG00000122482	ZNF644	zinc finger protein 644
chr1	93250784	93250996	213	*	Intron (uc001dox.3/7813, intron 1 of 17)	1	92974253	93257961	283709	2	7813	uc001dox.3	6965	ENSG00000067208	EVI5	ecotropic viral integration site 5
chr1	93305212	93305424	213	*	Promoter (<=1kb)	1	93306276	93306408	133	1	26782	uc009wdi.1	-852	ENSG00000207523	SNORA66	small nucleolar RNA, H/ACA box 66
chr1	93590177	93590389	213	*	Intron (uc001dpi.4/22823, intron 8 of 13)	1	93594352	93604638	10287	1	22823	uc001dpm.4	-3963	ENSG00000143033	MTF2	metal response element binding transcription factor 2
chr1	93829228	93829440	213	*	Distal Intergenic	1	93811478	93828148	16671	1	1810	uc001dpu.3	17750	ENSG00000117505	DR1	down-regulator of transcription 1
chr1	94007883	94008095	213	*	Promoter (1-2kb)	1	94009664	94020218	10555	1	54874	uc010otl.2	-1569	ENSG00000137942	FNBP1L	formin binding protein 1 like
chr1	94188048	94188260	213	*	Intron (uc001dqb.4/8412, intron 2 of 13)	1	94027343	94147394	120052	2	8412	uc001dqa.4	-40654	ENSG00000137936	BCAR3	BCAR3 adaptor protein, NSP family member
chr1	94280551	94280763	213	*	Intron (uc001dqb.4/8412, intron 2 of 13)	1	94312388	94312467	80	1	100126348	uc021oqa.1	-31625	ENSG00000211575	MIR760	microRNA 760
chr1	94309884	94310096	213	*	Intron (uc001dqb.4/8412, intron 2 of 13)	1	94312388	94312467	80	1	100126348	uc021oqa.1	-2292	ENSG00000211575	MIR760	microRNA 760
chr1	94351477	94351689	213	*	Distal Intergenic	1	94342005	94344762	2758	2	30836	uc009wdo.2	-6715	ENSG00000067334	DNTTIP2	deoxynucleotidyltransferase terminal interacting protein 2
chr1	94491504	94491716	213	*	Intron (uc001dqh.3/24, intron 30 of 49)	1	94475933	94484228	8296	2	24	uc009wdp.1	-7276	ENSG00000198691	ABCA4	ATP binding cassette subfamily A member 4
chr1	94938735	94938947	213	*	Intron (uc001dqm.4/5825, intron 4 of 8)	1	94947049	94984219	37171	1	5825	uc001dqo.4	-8102	ENSG00000117528	ABCD3	ATP binding cassette subfamily D member 3
chr1	94987986	94988198	213	*	Distal Intergenic	1	94994732	95006622	11891	2	2152	uc001dqp.2	18424	ENSG00000117525	F3	coagulation factor III, tissue factor
chr1	95267598	95267810	213	*	Intron (uc001dqu.3/uc001dqu.3, intron 1 of 4)	1	95285898	95360803	74906	1	126969	uc001dqv.5	-18088	ENSG00000143036	SLC44A3	solute carrier family 44 member 3
chr1	95349387	95349599	213	*	Intron (uc001dqv.5/126969, intron 12 of 14)	1	95362507	95391337	28831	2	1266	uc010otv.2	41738	ENSG00000117519	CNN3	calponin 3
chr1	95352987	95353199	213	*	Intron (uc001dqv.5/126969, intron 12 of 14)	1	95362507	95391337	28831	2	1266	uc010otv.2	38138	ENSG00000117519	CNN3	calponin 3
chr1	95752502	95752714	213	*	Distal Intergenic	1	95699711	95712781	13071	1	25950	uc031pnd.1	52791	ENSG00000122481	RWDD3	RWD domain containing 3
chr1	96143002	96143214	213	*	Distal Intergenic	1	95940293	95944912	4620	1	440594	uc021oqf.1	202709	ENSG00000233907	LINC01761	long intergenic non-protein coding RNA 1761
chr1	96260062	96260274	213	*	Distal Intergenic	1	95940293	95944912	4620	1	440594	uc021oqf.1	319769	ENSG00000233907	LINC01761	long intergenic non-protein coding RNA 1761
chr1	97768957	97769169	213	*	Intron (uc031pne.1/100873932, intron 2 of 4)	1	97561479	97788511	227033	1	100873932	uc031pne.1	207478	ENSG00000232878	DPYD-AS1	DPYD antisense RNA 1
chr1	99947018	99947230	213	*	Distal Intergenic	1	100111431	100160097	48667	1	54873	uc001dsg.3	-164201	ENSG00000099260	PALMD	palmdelphin
chr1	100173102	100173314	213	*	Distal Intergenic	1	100174259	100231349	57091	2	391059	uc001dsh.1	58035	ENSG00000156869	FRRS1	ferric chelate reductase 1
chr1	100797369	100797581	213	*	Distal Intergenic	1	100810584	100963763	153180	1	8556	uc009web.2	-13003	ENSG00000079335	CDC14A	cell division cycle 14A
chr1	101041067	101041279	213	*	Distal Intergenic	1	101003728	101007583	3856	1	54112	uc001dth.3	37339	ENSG00000181656	GPR88	G protein-coupled receptor 88
chr1	101341592	101341804	213	*	Intron (uc001dtk.2/2135, intron 4 of 4)	1	101337928	101360735	22808	2	2135	uc001dtk.2	18931	ENSG00000162694	EXTL2	exostosin like glycosyltransferase 2
chr1	102018533	102018745	213	*	Distal Intergenic	1	101806425	101806451	27	2	100873740	uc031pni.1	-212082	ENSG00000207116	RNU6-31P	RNA, U6 small nuclear 31, pseudogene
chr1	102636725	102636937	213	*	Distal Intergenic	1	102268127	102462790	194664	2	118427	uc001duj.2	-173935	ENSG00000118733	OLFM3	olfactomedin 3
chr1	103329747	103329959	213	*	Distal Intergenic	1	103342023	103496800	154778	2	1301	uc001duk.3	166841	ENSG00000060718	COL11A1	collagen type XI alpha 1 chain
chr1	104032619	104032831	213	*	Distal Intergenic	1	104068578	104096306	27729	1	55599	uc010oul.1	-35747	ENSG00000185946	RNPC3	RNA binding region (RNP1, RRM) containing 3
chr1	105715413	105715625	213	*	Distal Intergenic	1	104615645	104619693	4049	1	100129138	uc021oqw.1	1099768	ENSG00000215869	LOC100129138	THAP domain containing 3 pseudogene
chr1	106336302	106336514	213	*	Distal Intergenic	1	107599267	107601916	2650	1	55170	uc010ous.2	-1262753	ENSG00000198890	PRMT6	protein arginine methyltransferase 6
chr1	106410309	106410521	213	*	Distal Intergenic	1	107599267	107601916	2650	1	55170	uc010ous.2	-1188746	ENSG00000198890	PRMT6	protein arginine methyltransferase 6
chr1	109083411	109083623	213	*	Distal Intergenic	1	109102971	109181949	78979	1	284611	uc010ouy.2	-19348	ENSG00000162636	EEIG2	EEIG family member 2
chr1	109446930	109447142	213	*	Intron (uc010ovc.2/29899, intron 10 of 14)	1	109419603	109476957	57355	1	29899	uc010ove.1	27327	ENSG00000121957	GPSM2	G protein signaling modulator 2
chr1	109825477	109825689	213	*	Promoter (<=1kb)	1	109822176	109825747	3572	2	84722	uc001dxc.3	58	ENSG00000134222	PSRC1	proline and serine rich coiled-coil 1
chr1	109969091	109969303	213	*	Promoter (<=1kb)	1	109941653	109969108	27456	2	5686	uc021ore.1	0	ENSG00000143106	PSMA5	proteasome 20S subunit alpha 5
chr1	110881400	110881612	213	*	Promoter (<=1kb)	1	110828999	110881793	52795	2	440600	uc001dzj.3	181	ENSG00000227963	RBM15-AS1	RBM15 antisense RNA 1
chr1	110885596	110885808	213	*	Intron (uc001dzl.1/64783, intron 1 of 2)	1	110881945	110889303	7359	1	64783	uc001dzm.1	3651	ENSG00000162775	RBM15	RNA binding motif protein 15
chr1	110886634	110886846	213	*	Intron (uc001dzl.1/64783, intron 1 of 2)	1	110881945	110889303	7359	1	64783	uc001dzm.1	4689	ENSG00000162775	RBM15	RNA binding motif protein 15
chr1	110949581	110949793	213	*	Promoter (<=1kb)	1	110950431	110958896	8466	1	101410535	uc031pnm.1	-638	ENSG00000224699	LAMTOR5-AS1	LAMTOR5 antisense RNA 1
chr1	111391188	111391400	213	*	Distal Intergenic	1	111413821	111442558	28738	1	963	uc001dzw.3	-22421	ENSG00000143119	CD53	CD53 molecule
chr1	112937099	112937311	213	*	Promoter (1-2kb)	1	112938800	113003786	64987	1	55917	uc001ebx.3	-1489	ENSG00000143079	CTTNBP2NL	CTTNBP2 N-terminal like
chr1	113242099	113242311	213	*	Exon (uc001eck.3/4343, exon 18 of 21)	1	113243749	113249678	5930	2	389	uc001ecp.1	7367	ENSG00000155366	RHOC	ras homolog family member C
chr1	113958456	113958668	213	*	Intron (uc001edh.3/260425, intron 1 of 21)	1	113933475	114228545	295071	1	260425	uc010owm.2	24981	ENSG00000081026	MAGI3	membrane associated guanylate kinase, WW and PDZ domain containing 3
chr1	114159876	114160088	213	*	Intron (uc001edh.3/260425, intron 7 of 21)	1	114133106	114228545	95440	1	260425	uc001edj.3	26770	ENSG00000081026	MAGI3	membrane associated guanylate kinase, WW and PDZ domain containing 3
chr1	114564506	114564718	213	*	Distal Intergenic	1	114522030	114524876	2847	1	56944	uc001eet.1	42476	ENSG00000116774	OLFML3	olfactomedin like 3
chr1	114569284	114569496	213	*	Distal Intergenic	1	114522030	114524876	2847	1	56944	uc001eet.1	47254	ENSG00000116774	OLFML3	olfactomedin like 3
chr1	114762256	114762468	213	*	Distal Intergenic	1	114631914	114696472	64559	2	148281	uc001eev.3	-65784	ENSG00000134207	SYT6	synaptotagmin 6
chr1	115535643	115535855	213	*	Intron (uc001efq.3/6847, intron 30 of 31)	1	115572445	115576930	4486	1	7252	uc001efs.2	-36590	ENSG00000134200	TSHB	thyroid stimulating hormone subunit beta
chr1	115574360	115574572	213	*	Promoter (1-2kb)	1	115572445	115576930	4486	1	7252	uc001efs.2	1915	ENSG00000134200	TSHB	thyroid stimulating hormone subunit beta
chr1	116088800	116089012	213	*	Distal Intergenic	1	116184574	116240845	56272	1	81839	uc001efv.1	-95562	ENSG00000173218	VANGL1	VANGL planar cell polarity protein 1
chr1	116467136	116467348	213	*	Intron (uc001efz.3/uc001efz.3, intron 2 of 2)	1	116519119	116574511	55393	1	55356	uc001ega.2	-51771	ENSG00000163393	SLC22A15	solute carrier family 22 member 15
chr1	117095936	117096148	213	*	Intron (uc001egm.3/965, intron 1 of 5)	1	117061853	117087226	25374	2	965	uc001ego.1	-8710	ENSG00000116815	CD58	CD58 molecule
chr1	117162541	117162753	213	*	Intron (uc031pnr.1/3321, intron 1 of 10)	1	117127161	117150953	23793	2	3321	uc001egs.1	-11588	ENSG00000143061	IGSF3	immunoglobulin superfamily member 3
chr1	117420788	117421000	213	*	Distal Intergenic	1	117452689	117532972	80284	1	5738	uc001egv.1	-31689	ENSG00000134247	PTGFRN	prostaglandin F2 receptor inhibitor
chr1	117452025	117452237	213	*	Promoter (<=1kb)	1	117452689	117532972	80284	1	5738	uc001egv.1	-452	ENSG00000134247	PTGFRN	prostaglandin F2 receptor inhibitor
chr1	117636138	117636350	213	*	Promoter (<=1kb)	1	117637265	117637350	86	1	100126331	uc021osm.1	-915	ENSG00000215930	MIR942	microRNA 942
chr1	117671266	117671478	213	*	Distal Intergenic	1	117653677	117664411	10735	2	80263	uc009whe.2	-6855	ENSG00000134253	TRIM45	tripartite motif containing 45
chr1	118068378	118068590	213	*	Downstream (<=300bp)	1	118148604	118171011	22408	1	54855	uc001ehe.3	-80014	ENSG00000183508	TENT5C	terminal nucleotidyltransferase 5C
chr1	118069334	118069546	213	*	Distal Intergenic	1	118148604	118171011	22408	1	54855	uc001ehe.3	-79058	ENSG00000183508	TENT5C	terminal nucleotidyltransferase 5C
chr1	118070459	118070671	213	*	Distal Intergenic	1	118148604	118171011	22408	1	54855	uc001ehe.3	-77933	ENSG00000183508	TENT5C	terminal nucleotidyltransferase 5C
chr1	118472380	118472592	213	*	Promoter (<=1kb)	1	118472372	118503049	30678	1	10885	uc010oxe.1	8	ENSG00000065183	WDR3	WD repeat domain 3
chr1	118694073	118694285	213	*	Intron (uc001ehk.2/200162, intron 1 of 48)	1	118496288	118727848	231561	2	200162	uc001ehk.2	33563	ENSG00000155761	SPAG17	sperm associated antigen 17
chr1	118847427	118847639	213	*	Distal Intergenic	1	118496288	118727848	231561	2	200162	uc001ehk.2	-119579	ENSG00000155761	SPAG17	sperm associated antigen 17
chr1	118861390	118861602	213	*	Distal Intergenic	1	118496288	118727848	231561	2	200162	uc001ehk.2	-133542	ENSG00000155761	SPAG17	sperm associated antigen 17
chr1	119255674	119255886	213	*	Distal Intergenic	1	119425666	119441748	16083	2	6913	uc009whj.1	185862	ENSG00000092607	TBX15	T-box transcription factor 15
chr1	119874561	119874773	213	*	Distal Intergenic	1	119911402	119936751	25350	1	51179	uc001ehq.1	-36629	ENSG00000116882	HAO2	hydroxyacid oxidase 2
chr1	119915120	119915332	213	*	Intron (uc001ehq.1/51179, intron 1 of 8)	1	119911402	119936751	25350	1	51179	uc001ehr.1	3718	ENSG00000116882	HAO2	hydroxyacid oxidase 2
chr1	120217468	120217680	213	*	Distal Intergenic	1	120162000	120190390	28391	2	90874	uc001ehy.1	-27078	ENSG00000143067	ZNF697	zinc finger protein 697
chr1	120395969	120396181	213	*	Distal Intergenic	1	120377388	120387503	10116	2	343505	uc010oxk.3	-8466		NBPF7P	NBPF member 7, pseudogene
chr1	121160413	121160625	213	*	Distal Intergenic	1	121107152	121129827	22676	1	100996712	uc031pnu.1	53261		SRGAP2D	SLIT-ROBO Rho GTPase activating protein 2D (pseudogene)
chr1	121245105	121245317	213	*	Distal Intergenic	1	121260910	121313686	52777	1	647121	uc001eiu.1	-15593	ENSG00000231752	EMBP1	embigin pseudogene 1
chr1	121405166	121405378	213	*	Distal Intergenic	1	121306424	121313686	7263	1	647121	uc009wht.1	98742	ENSG00000231752	EMBP1	embigin pseudogene 1
chr1	142603774	142603986	213	*	Distal Intergenic	1	142697421	142713605	16185	2	100874392	uc031pnv.1	109619		ANKRD20A12P	ankyrin repeat domain 20 family member A12, pseudogene
chr1	142783048	142783260	213	*	Intron (uc001eiw.1/uc001eiw.1, intron 1 of 7)	1	142697421	142713605	16185	2	100874392	uc031pnv.1	-69443		ANKRD20A12P	ankyrin repeat domain 20 family member A12, pseudogene
chr1	142802484	142802696	213	*	Intron (uc001eiw.1/uc001eiw.1, intron 1 of 7)	1	142697421	142713605	16185	2	100874392	uc031pnv.1	-88879		ANKRD20A12P	ankyrin repeat domain 20 family member A12, pseudogene
chr1	144685368	144685580	213	*	Intron (uc010oxn.2/728841, intron 15 of 18)	1	144676437	144680025	3589	2	653513	uc021oue.1	-5343		LOC653513	phosphodiesterase 4D interacting protein-like
chr1	144697533	144697745	213	*	Intron (uc010oxn.2/728841, intron 15 of 18)	1	144676437	144680025	3589	2	653513	uc021oue.1	-17508		LOC653513	phosphodiesterase 4D interacting protein-like
chr1	144853585	144853797	213	*	Intron (uc021ott.2/100288142, intron 53 of 131)	1	144862708	144868172	5465	2	9659	uc001ema.3	14375	ENSG00000178104	PDE4DIP	phosphodiesterase 4D interacting protein
chr1	144860457	144860669	213	*	Intron (uc021ott.2/100288142, intron 53 of 131)	1	144862708	144868172	5465	2	9659	uc001ema.3	7503	ENSG00000178104	PDE4DIP	phosphodiesterase 4D interacting protein
chr1	144960236	144960448	213	*	Intron (uc021ott.2/100288142, intron 53 of 131)	1	144890591	144932032	41442	2	9659	uc001emb.1	-28204	ENSG00000178104	PDE4DIP	phosphodiesterase 4D interacting protein
chr1	144972864	144973076	213	*	Intron (uc021ott.2/100288142, intron 53 of 131)	1	144676437	144995033	318597	2	653513	uc001elk.2	21957		LOC653513	phosphodiesterase 4D interacting protein-like
chr1	144982641	144982853	213	*	Intron (uc021ott.2/100288142, intron 53 of 131)	1	144676437	144995033	318597	2	653513	uc001elk.2	12180		LOC653513	phosphodiesterase 4D interacting protein-like
chr1	145133388	145133600	213	*	Intron (uc021ott.2/100288142, intron 53 of 131)	1	145096407	145116997	20591	1	9554	uc031poa.1	36981	ENSG00000265808	SEC22B	SEC22 homolog B, vesicle trafficking protein
chr1	145185124	145185336	213	*	Intron (uc021ott.2/100288142, intron 53 of 131)	1	145209111	145304652	95542	1	100132406	uc021ouk.1	-23775	ENSG00000271425	NBPF10	NBPF member 10
chr1	145212544	145212756	213	*	Intron (uc021ott.2/100288142, intron 53 of 131)	1	145209111	145295525	86415	1	388677	uc010oyh.1	3433	ENSG00000264343	NOTCH2NLA	notch 2 N-terminal like A
chr1	145220091	145220303	213	*	Intron (uc021ott.2/100288142, intron 53 of 131)	1	145224597	145285912	61316	1	388677	uc031pob.1	-4294	ENSG00000264343	NOTCH2NLA	notch 2 N-terminal like A
chr1	145233000	145233212	213	*	Intron (uc021ott.2/100288142, intron 53 of 131)	1	145224597	145285912	61316	1	388677	uc031pob.1	8403	ENSG00000264343	NOTCH2NLA	notch 2 N-terminal like A
chr1	145289257	145289469	213	*	Intron (uc021ott.2/100288142, intron 53 of 131)	1	145293233	145311154	17922	1	100132406	uc001emq.1	-3764	ENSG00000271425	NBPF10	NBPF member 10
chr1	145352323	145352535	213	*	Intron (uc021ott.2/100288142, intron 91 of 131)	1	145360555	145364674	4120	1	100132406	uc021ouq.1	-8020	ENSG00000271425	NBPF10	NBPF member 10
chr1	145397995	145398207	213	*	Intron (uc021ott.2/100288142, intron 99 of 131)	1	145413191	145417545	4355	1	148738	uc001eni.2	-14984	ENSG00000168509	HJV	hemojuvelin BMP co-receptor
chr1	145524709	145524921	213	*	Promoter (<=1kb)	1	145524990	145529319	4330	1	8515	uc001enz.1	-69	ENSG00000143127	ITGA10	integrin subunit alpha 10
chr1	145629439	145629651	213	*	Intron (uc021ott.2/100288142, intron 99 of 131)	1	145611036	145688776	77741	1	27246	uc001eoj.3	18403	ENSG00000265491	RNF115	ring finger protein 115
chr1	145690175	145690387	213	*	Intron (uc021ott.2/100288142, intron 99 of 131)	1	145698953	145706827	7875	2	11126	uc010oyz.1	16440	ENSG00000117281	CD160	CD160 molecule
chr1	146808501	146808713	213	*	Distal Intergenic	1	146736039	146767447	31409	1	9557	uc009wji.4	72462	ENSG00000131778	CHD1L	chromodomain helicase DNA binding protein 1 like
chr1	146976771	146976983	213	*	Intron (uc021ovk.1/100289211, intron 3 of 3)	1	146853914	146989699	135786	2	100289211	uc021ovk.1	12716	ENSG00000278811	LINC00624	long intergenic non-protein coding RNA 624
chr1	147305776	147305988	213	*	Distal Intergenic	1	147228332	147245484	17153	2	2702	uc001ept.1	-60292	ENSG00000265107	GJA5	gap junction protein alpha 5
chr1	147553547	147553759	213	*	Distal Intergenic	1	147574323	147599459	25137	2	728912	uc001eqa.3	45700
chr1	147736840	147737052	213	*	Intron (uc001eqe.3/728841, intron 12 of 13)	1	147806603	147806678	76	2	100847044	uc031pom.1	69626	ENSG00000283676	MIR5087	microRNA 5087
chr1	147752472	147752684	213	*	Intron (uc001eqi.1/uc001eqi.1, intron 1 of 1)	1	147806603	147806678	76	2	100847044	uc031pom.1	53994	ENSG00000283676	MIR5087	microRNA 5087
chr1	147804654	147804866	213	*	Promoter (1-2kb)	1	147806603	147806678	76	2	100847044	uc031pom.1	1812	ENSG00000283676	MIR5087	microRNA 5087
chr1	148556836	148557048	213	*	Promoter (1-2kb)	1	148558188	148596267	38080	1	284565	uc001esb.2	-1140	ENSG00000266338	NBPF15	NBPF member 15
chr1	148675753	148675965	213	*	Distal Intergenic	1	148644011	148644795	785	1	730262	uc010paz.2	31742	ENSG00000271567	PPIAL4E	peptidylprolyl isomerase A like 4E
chr1	148850107	148850319	213	*	Distal Intergenic	1	148806015	148806799	785	1	728945	uc010pbb.2	44092	ENSG00000279782	PPIAL4F	peptidylprolyl isomerase A like 4F
chr1	148873137	148873349	213	*	Distal Intergenic	1	148928286	148951595	23310	1	645166	uc010pbc.1	-54937	ENSG00000288905	LSP1P5	LSP1 pseudogene 5
chr1	149262143	149262355	213	*	Distal Intergenic	1	149279476	149291742	12267	1	388692	uc010pbf.2	-17121	ENSG00000277147	LINC02591	long intergenic non-protein coding RNA 2591
chr1	149263066	149263278	213	*	Distal Intergenic	1	149279476	149291742	12267	1	388692	uc010pbf.2	-16198	ENSG00000277147	LINC02591	long intergenic non-protein coding RNA 2591
chr1	149712073	149712285	213	*	Distal Intergenic	1	149754250	149764074	9825	1	2209	uc001esp.4	-41965	ENSG00000150337	FCGR1A	Fc gamma receptor Ia
chr1	149782585	149782797	213	*	Promoter (1-2kb)	1	149754245	149783928	29684	2	440689	uc010pbj.2	1131	ENSG00000203814	H2BC18	H2B clustered histone 18
chr1	149785433	149785645	213	*	Promoter (<=1kb)	1	149784780	149785236	457	2	653604	uc010pbl.2	-197	ENSG00000183598	H3C13	H3 clustered histone 13
chr1	150158239	150158451	213	*	Distal Intergenic	1	150127087	150131825	4739	1	51177	uc001etu.3	31152	ENSG00000023902	PLEKHO1	pleckstrin homology domain containing O1
chr1	150241661	150241873	213	*	Promoter (<=1kb)	1	150237799	150241609	3811	2	51107	uc010pbz.2	-52	ENSG00000117362	APH1A	aph-1 homolog A, gamma-secretase subunit
chr1	150281014	150281226	213	*	Downstream (<=300bp)	1	150293928	150301344	7417	1	9129	uc009wlo.3	-12702	ENSG00000117360	PRPF3	pre-mRNA processing factor 3
chr1	150336257	150336469	213	*	Promoter (<=1kb)	1	150336990	150446032	109043	1	23248	uc010pcc.1	-521	ENSG00000163125	RPRD2	regulation of nuclear pre-mRNA domain containing 2
chr1	150593934	150594146	213	*	Distal Intergenic	1	150594599	150601609	7011	2	2029	uc001evb.3	7463	ENSG00000143420	ENSA	endosulfine alpha
chr1	150602055	150602267	213	*	Promoter (<=1kb)	1	150594599	150602098	7500	2	2029	uc001evd.3	0	ENSG00000143420	ENSA	endosulfine alpha
chr1	150752808	150753020	213	*	Distal Intergenic	1	150702672	150738433	35762	2	1520	uc010pcj.2	-14375	ENSG00000163131	CTSS	cathepsin S
chr1	150952072	150952284	213	*	Distal Intergenic	1	150954499	150968114	13616	1	8416	uc001ewa.2	-2215	ENSG00000143412	ANXA9	annexin A9
chr1	150968247	150968459	213	*	Downstream (<=300bp)	1	150969301	150979273	9973	2	55793	uc001ewc.3	10814	ENSG00000143409	MINDY1	MINDY lysine 48 deubiquitinase 1
chr1	151253685	151253897	213	*	Promoter (<=1kb)	1	151254094	151260882	6789	1	57592	uc001exp.1	-197	ENSG00000143373	ZNF687	zinc finger protein 687
chr1	151320122	151320334	213	*	Promoter (<=1kb)	1	151313116	151319769	6654	2	5993	uc010pcx.1	-353	ENSG00000143390	RFX5	regulatory factor X5
chr1	151371812	151372024	213	*	Promoter (<=1kb)	1	151372041	151373603	1563	1	5692	uc010pda.2	-17	ENSG00000159377	PSMB4	proteasome 20S subunit beta 4
chr1	151482565	151482777	213	*	Promoter (1-2kb)	1	151483862	151511167	27306	1	57530	uc009wmw.3	-1085	ENSG00000143375	CGN	cingulin
chr1	151866009	151866221	213	*	Intron (uc001ezj.2/117145, intron 2 of 5)	1	151843343	151882361	39019	2	117145	uc001ezj.2	16140	ENSG00000159445	THEM4	thioesterase superfamily member 4
chr1	152007030	152007242	213	*	Intron (uc001ezm.1/uc001ezm.1, intron 12 of 12)	1	152004982	152009511	4530	2	6282	uc001ezn.3	2269	ENSG00000163191	S100A11	S100 calcium binding protein A11
chr1	153229087	153229299	213	*	Distal Intergenic	1	153232179	153234600	2422	1	4014	uc001fbm.3	-2880	ENSG00000203782	LORICRIN	loricrin cornified envelope precursor protein
chr1	153581648	153581860	213	*	Promoter (<=1kb)	1	153579367	153581481	2115	2	140576	uc001fcc.3	-167	ENSG00000188643	S100A16	S100 calcium binding protein A16
chr1	153613422	153613634	213	*	Intron (uc009woj.2/26097, intron 3 of 3)	1	153609048	153618782	9735	1	26097	uc001fco.2	4374	ENSG00000160679	CHTOP	chromatin target of PRMT1
chr1	153643791	153644003	213	*	Promoter (<=1kb)	1	153637669	153643504	5836	2	3608	uc009wol.2	-287	ENSG00000143621	ILF2	interleukin enhancer binding factor 2
chr1	153746981	153747193	213	*	Promoter (<=1kb)	1	153747768	153752633	4866	1	11000	uc001fcz.3	-575	ENSG00000143554	SLC27A3	solute carrier family 27 member 3
chr1	153931106	153931318	213	*	Promoter (<=1kb)	1	153920148	153931132	10985	2	200186	uc021pab.1	0	ENSG00000160741	CRTC2	CREB regulated transcription coactivator 2
chr1	153936148	153936360	213	*	Promoter (<=1kb)	1	153931575	153936117	4543	2	27173	uc010pee.3	-31	ENSG00000143570	SLC39A1	solute carrier family 39 member 1
chr1	153938674	153938886	213	*	Promoter (1-2kb)	1	153931575	153940208	8634	2	27173	uc001fdl.4	1322	ENSG00000143570	SLC39A1	solute carrier family 39 member 1
chr1	154159259	154159471	213	*	Intron (uc001fec.2/7170, intron 2 of 9)	1	154127780	154155725	27946	2	7170	uc031ppo.1	-3534	ENSG00000143549	TPM3	tropomyosin 3
chr1	154571715	154571927	213	*	Intron (uc021pag.1/103, intron 2 of 14)	1	154573517	154578494	4978	2	103	uc001ffl.1	6567	ENSG00000160710	ADAR	adenosine deaminase RNA specific
chr1	154580903	154581115	213	*	Promoter (<=1kb)	1	154574680	154580724	6045	2	103	uc001ffn.2	-179	ENSG00000160710	ADAR	adenosine deaminase RNA specific
chr1	155153922	155154134	213	*	Intron (uc009wpe.1/80128, intron 11 of 11)	1	155147230	155157447	10218	1	80128	uc031pps.1	6692	ENSG00000163462	TRIM46	tripartite motif containing 46
chr1	155197412	155197624	213	*	Promoter (<=1kb)	1	155183616	155197325	13710	2	2630	uc001fjf.4	-87	ENSG00000160766	GBAP1	glucosylceramidase beta pseudogene 1
chr1	155238114	155238326	213	*	5' UTR	1	155232659	155243281	10623	2	1196	uc001fjw.3	4955	ENSG00000176444	CLK2	CDC like kinase 2
chr1	155238869	155239081	213	*	Intron (uc001fjw.3/1196, intron 3 of 12)	1	155232659	155243281	10623	2	1196	uc001fjw.3	4200	ENSG00000176444	CLK2	CDC like kinase 2
chr1	155243891	155244103	213	*	Promoter (<=1kb)	1	155232659	155243281	10623	2	1196	uc001fjy.3	-610	ENSG00000176444	CLK2	CDC like kinase 2
chr1	155720838	155721050	213	*	Intron (uc021paz.1/55249, intron 1 of 8)	1	155716587	155720673	4087	1	100129405	uc031pqb.1	4251		MSTO2P	misato family member 2, pseudogene
chr1	156151471	156151683	213	*	Distal Intergenic	1	156163730	156182587	18858	1	9673	uc001fnp.3	-12047	ENSG00000160785	SLC25A44	solute carrier family 25 member 44
chr1	157044173	157044385	213	*	Distal Intergenic	1	157061835	157069600	7766	2	440695	uc001fqq.2	25215	ENSG00000253831	ETV3L	ETS variant transcription factor 3 like
chr1	157296783	157296995	213	*	Distal Intergenic	1	157102976	157108383	5408	2	2117	uc001fqt.3	-188400	ENSG00000117036	ETV3	ETS variant transcription factor 3
chr1	157946750	157946962	213	*	Distal Intergenic	1	157963063	158065844	102782	1	55243	uc001frn.4	-16101	ENSG00000183853	KIRREL1	kirre like nephrin family adhesion molecule 1
chr1	157972897	157973109	213	*	Intron (uc001frn.4/55243, intron 1 of 14)	1	157963063	158065844	102782	1	55243	uc010pib.2	9834	ENSG00000183853	KIRREL1	kirre like nephrin family adhesion molecule 1
chr1	158763730	158763942	213	*	Distal Intergenic	1	158746472	158747425	954	2	81442	uc010pir.2	-16305	ENSG00000188340	OR6N2	olfactory receptor family 6 subfamily N member 2
chr1	159157605	159157817	213	*	Intron (uc009wsx.1/57863, intron 1 of 4)	1	159165775	159172212	6438	2	100131825	uc001ftm.2	14395		CADM3-AS1	CADM3 antisense RNA 1
chr1	159768761	159768973	213	*	Promoter (1-2kb)	1	159770301	159779069	8769	1	343413	uc010pix.1	-1328	ENSG00000181036	FCRL6	Fc receptor like 6
chr1	159904745	159904957	213	*	Intron (uc001fuq.2/57549, intron 6 of 20)	1	159896829	159902259	5431	2	57549	uc001fup.2	-2486	ENSG00000085552	IGSF9	immunoglobulin superfamily member 9
chr1	160189196	160189408	213	*	Intron (uc001fvo.2/50717, intron 11 of 13)	1	160175125	160185162	10038	1	8682	uc001fvl.3	14071	ENSG00000162734	PEA15	proliferation and apoptosis adaptor protein 15
chr1	160398445	160398657	213	*	3' UTR	1	160370364	160398468	28105	1	57216	uc001fwc.2	28081	ENSG00000162738	VANGL2	VANGL planar cell polarity protein 2
chr1	160696590	160696802	213	*	Distal Intergenic	1	160709077	160724601	15525	1	57823	uc001fwq.3	-12275	ENSG00000026751	SLAMF7	SLAM family member 7
chr1	160716618	160716830	213	*	Intron (uc001fwq.3/57823, intron 1 of 6)	1	160709077	160724601	15525	1	57823	uc010pjr.2	7541	ENSG00000026751	SLAMF7	SLAM family member 7
chr1	160905773	160905985	213	*	Distal Intergenic	1	160914816	160924589	9774	2	142683	uc001fxd.3	18604	ENSG00000158764	ITLN2	intelectin 2
chr1	161102497	161102709	213	*	Promoter (<=1kb)	1	161090769	161102478	11710	2	9191	uc010pkb.2	-19	ENSG00000158796	DEDD	death effector domain containing
chr1	161272157	161272369	213	*	Distal Intergenic	1	161274525	161279762	5238	2	4359	uc001gaf.4	7393	ENSG00000158887	MPZ	myelin protein zero
chr1	161391676	161391888	213	*	Exon (uc021pbz.1/uc021pbz.1, exon 1 of 1)	1	161334521	161337673	3153	2	257177	uc001gal.4	-54003	ENSG00000188931	CFAP126	cilia and flagella associated protein 126
chr1	161502372	161502584	213	*	Distal Intergenic	1	161494036	161496687	2652	1	3310	uc001gaq.3	8336	ENSG00000173110	HSPA6	heat shock protein family A (Hsp70) member 6
chr1	161509462	161509674	213	*	Distal Intergenic	1	161511551	161519818	8268	2	2214	uc001gar.3	10144	ENSG00000203747	FCGR3A	Fc gamma receptor IIIa
chr1	161916023	161916235	213	*	Intron (uc001gbs.3/22926, intron 15 of 15)	1	161952982	161955022	2041	2	25903	uc001gbt.3	38787	ENSG00000162745	OLFML2B	olfactomedin like 2B
chr1	162361975	162362187	213	*	Distal Intergenic	1	162351520	162356608	5089	1	400793	uc001gby.2	10455	ENSG00000239887	C1orf226	chromosome 1 open reading frame 226
chr1	162467396	162467608	213	*	Promoter (<=1kb)	1	162467595	162499419	31825	1	127933	uc001gcc.2	0	ENSG00000152332	UHMK1	U2AF homology motif kinase 1
chr1	162583631	162583843	213	*	Distal Intergenic	1	162602228	162750247	148020	1	4921	uc001gcf.3	-18385	ENSG00000162733	DDR2	discoidin domain receptor tyrosine kinase 2
chr1	162696980	162697192	213	*	Intron (uc001gcf.3/4921, intron 4 of 18)	1	162760496	162782608	22113	1	51478	uc001gci.3	-63304	ENSG00000132196	HSD17B7	hydroxysteroid 17-beta dehydrogenase 7
chr1	163329168	163329380	213	*	Distal Intergenic	1	163291723	163325553	33831	1	83540	uc001gcr.1	37445	ENSG00000143228	NUF2	NUF2 component of NDC80 kinetochore complex
chr1	163361858	163362070	213	*	Distal Intergenic	1	163291723	163325553	33831	1	83540	uc001gcr.1	70135	ENSG00000143228	NUF2	NUF2 component of NDC80 kinetochore complex
chr1	163379852	163380064	213	*	Distal Intergenic	1	163291723	163325553	33831	1	83540	uc001gcr.1	88129	ENSG00000143228	NUF2	NUF2 component of NDC80 kinetochore complex
chr1	163498594	163498806	213	*	Distal Intergenic	1	163291723	163325553	33831	1	83540	uc001gcr.1	206871	ENSG00000143228	NUF2	NUF2 component of NDC80 kinetochore complex
chr1	163684617	163684829	213	*	Distal Intergenic	1	163291723	163325553	33831	1	83540	uc001gcr.1	392894	ENSG00000143228	NUF2	NUF2 component of NDC80 kinetochore complex
chr1	163777956	163778168	213	*	Distal Intergenic	1	163291723	163325553	33831	1	83540	uc001gcr.1	486233	ENSG00000143228	NUF2	NUF2 component of NDC80 kinetochore complex
chr1	164386377	164386589	213	*	Distal Intergenic	1	164528597	164821060	292464	1	5087	uc001gcs.3	-142008	ENSG00000185630	PBX1	PBX homeobox 1
chr1	165367172	165367384	213	*	Distal Intergenic	1	165370159	165394221	24063	2	6258	uc031prc.1	26837	ENSG00000143171	RXRG	retinoid X receptor gamma
chr1	165687457	165687669	213	*	Distal Intergenic	1	165667987	165679199	11213	1	440700	uc001gdi.3	19470	ENSG00000215838	LOC440700	carbonic anhydrase 14 pseudogene
chr1	166820137	166820349	213	*	Intron (uc001gdt.1/57645, intron 5 of 5)	1	166808724	166823709	14986	1	57645	uc010plf.1	11413	ENSG00000143157	POGK	pogo transposable element derived with KRAB domain
chr1	166821367	166821579	213	*	Intron (uc001gdt.1/57645, intron 5 of 5)	1	166825749	166832453	6705	2	117143	uc001gdv.3	10874	ENSG00000152382	TADA1	transcriptional adaptor 1
chr1	167189275	167189487	213	*	Promoter (<=1kb)	1	167190066	167365664	175599	1	5451	uc010plg.2	-579	ENSG00000143190	POU2F1	POU class 2 homeobox 1
chr1	167312220	167312432	213	*	Intron (uc010plg.2/5451, intron 3 of 11)	1	167298281	167396582	98302	1	5451	uc001gef.3	13939	ENSG00000143190	POU2F1	POU class 2 homeobox 1
chr1	167523082	167523294	213	*	Promoter (<=1kb)	1	167510251	167523056	12806	2	8804	uc001gel.3	-26	ENSG00000143162	CREG1	cellular repressor of E1A stimulated genes 1
chr1	167684397	167684609	213	*	Distal Intergenic	1	167691187	167743133	51947	1	9019	uc001gen.4	-6578	ENSG00000197965	MPZL1	myelin protein zero like 1
chr1	167685655	167685867	213	*	Distal Intergenic	1	167691187	167743133	51947	1	9019	uc001gen.4	-5320	ENSG00000197965	MPZL1	myelin protein zero like 1
chr1	168186224	168186436	213	*	Distal Intergenic	1	168195255	168212088	16834	1	375035	uc001gfi.4	-8819	ENSG00000213064	SFT2D2	SFT2 domain containing 2
chr1	168540006	168540218	213	*	Distal Intergenic	1	168545711	168551315	5605	1	6375	uc001gfo.2	-5493	ENSG00000143184	XCL1	X-C motif chemokine ligand 1
chr1	169058829	169059041	213	*	Distal Intergenic	1	169075947	169101960	26014	1	481	uc001gfr.1	-16906	ENSG00000143153	ATP1B1	ATPase Na+/K+ transporting subunit beta 1
chr1	169293810	169294022	213	*	Intron (uc001gft.3/29922, intron 1 of 11)	1	169101769	169337186	235418	2	29922	uc001gft.3	43164	ENSG00000143156	NME7	NME/NM23 family member 7
chr1	171275698	171275910	213	*	Distal Intergenic	1	171283486	171311223	27738	1	2329	uc001gho.3	-7576	ENSG00000076258	FMO4	flavin containing dimethylaniline monoxygenase 4
chr1	172042204	172042416	213	*	Intron (uc001gid.5/26052, intron 11 of 14)	1	172107948	172108028	81	1	100422882	uc021pew.1	-65532	ENSG00000283152	MIR3120	microRNA 3120
chr1	172059434	172059646	213	*	Intron (uc001gid.5/26052, intron 12 of 14)	1	172107948	172108028	81	1	100422882	uc021pew.1	-48302	ENSG00000283152	MIR3120	microRNA 3120
chr1	172398576	172398788	213	*	Intron (uc001gik.3/92346, intron 1 of 6)	1	172389828	172437969	48142	1	92346	uc001gik.3	8748	ENSG00000180999	C1orf105	chromosome 1 open reading frame 105
chr1	172501491	172501703	213	*	Promoter (<=1kb)	1	172502260	172572423	70164	1	51430	uc010pmm.1	-557	ENSG00000094975	SUCO	SUN domain containing ossification factor
chr1	173332383	173332595	213	*	Intron (uc001gix.1/100506023, intron 2 of 2)	1	173204199	173446294	242096	2	100506023	uc001gix.1	113699		LOC100506023	uncharacterized LOC100506023
chr1	173389545	173389757	213	*	Intron (uc001gix.1/100506023, intron 2 of 2)	1	173204199	173446294	242096	2	100506023	uc001gix.1	56537		LOC100506023	uncharacterized LOC100506023
chr1	173399401	173399613	213	*	Intron (uc001gix.1/100506023, intron 2 of 2)	1	173204199	173446294	242096	2	100506023	uc001gix.1	46681		LOC100506023	uncharacterized LOC100506023
chr1	173400317	173400529	213	*	Intron (uc001gix.1/100506023, intron 2 of 2)	1	173204199	173446294	242096	2	100506023	uc001gix.1	45765		LOC100506023	uncharacterized LOC100506023
chr1	173417890	173418102	213	*	Intron (uc001gix.1/100506023, intron 2 of 2)	1	173204199	173446294	242096	2	100506023	uc001gix.1	28192		LOC100506023	uncharacterized LOC100506023
chr1	173791224	173791436	213	*	Promoter (1-2kb)	1	173768688	173793270	24583	2	91687	uc001gje.4	1834	ENSG00000120334	CENPL	centromere protein L
chr1	173836646	173836858	213	*	Promoter (<=1kb)	1	173836812	173836883	72	2	619498	uc001gjo.1	25		SNORD74	small nucleolar RNA, C/D box 74
chr1	174084092	174084304	213	*	Distal Intergenic	1	174128552	174363283	234732	1	9910	uc009wwq.2	-44248	ENSG00000152061	RABGAP1L	RAB GTPase activating protein 1 like
chr1	174967738	174967950	213	*	Promoter (<=1kb)	1	174968571	174981163	12593	1	27101	uc001gki.1	-621	ENSG00000116161	CACYBP	calcyclin binding protein
chr1	174981287	174981499	213	*	Downstream (<=300bp)	1	174982094	174992591	10498	2	63931	uc001gkk.3	11092	ENSG00000120333	MRPS14	mitochondrial ribosomal protein S14
chr1	174996000	174996212	213	*	Distal Intergenic	1	174982094	174992591	10498	2	63931	uc009wwr.3	-3409	ENSG00000120333	MRPS14	mitochondrial ribosomal protein S14
chr1	175028792	175029004	213	*	Distal Intergenic	1	175036994	175117202	80209	1	63923	uc001gkl.1	-7990	ENSG00000120332	TNN	tenascin N
chr1	176585700	176585912	213	*	Intron (uc001gky.1/60676, intron 3 of 4)	1	176432307	176811970	379664	1	60676	uc009www.3	153393	ENSG00000116183	PAPPA2	pappalysin 2
chr1	176784810	176785022	213	*	Intron (uc001gkz.3/60676, intron 21 of 22)	1	176998499	176998581	83	2	574441	uc021pfc.1	213559	ENSG00000202609	MIR488	microRNA 488
chr1	177674679	177674891	213	*	Distal Intergenic	1	177897489	177917779	20291	2	89866	uc009wwy.1	242888	ENSG00000120341	SEC16B	SEC16 homolog B, endoplasmic reticulum export factor
chr1	178252298	178252510	213	*	Intron (uc009wxb.2/9462, intron 1 of 4)	1	178310606	178448648	138043	1	9462	uc001glr.3	-58096	ENSG00000075391	RASAL2	RAS protein activator like 2
chr1	178269218	178269430	213	*	Exon (uc009wxb.2/9462, exon 3 of 5)	1	178310606	178448648	138043	1	9462	uc001glr.3	-41176	ENSG00000075391	RASAL2	RAS protein activator like 2
chr1	179568848	179569060	213	*	Intron (uc021pfm.1/163589, intron 4 of 16)	1	179575362	179660407	85046	1	163589	uc001gnh.2	-6302	ENSG00000162782	TDRD5	tudor domain containing 5
chr1	179923592	179923804	213	*	Promoter (<=1kb)	1	179923908	179966310	42403	1	9857	uc001gnr.1	-104	ENSG00000135837	CEP350	centrosomal protein 350
chr1	180208731	180208943	213	*	Intron (uc001goe.2/89884, intron 1 of 5)	1	180199433	180244188	44756	1	89884	uc001goe.2	9298	ENSG00000121454	LHX4	LIM homeobox 4
chr1	180716459	180716671	213	*	Intron (uc009wxm.2/9213, intron 2 of 10)	1	180601146	180859415	258270	1	9213	uc009wxn.3	115313	ENSG00000143324	XPR1	xenotropic and polytropic retrovirus receptor 1
chr1	180812314	180812526	213	*	Intron (uc001goi.3/9213, intron 11 of 14)	1	180882313	180915239	32927	1	57710	uc001gok.2	-69787	ENSG00000135835	KIAA1614	KIAA1614
chr1	181071062	181071274	213	*	Distal Intergenic	1	181057638	181059979	2342	1	51278	uc001got.4	13424	ENSG00000162783	IER5	immediate early response 5
chr1	181552743	181552955	213	*	Intron (uc001gow.3/777, intron 6 of 46)	1	181479613	181621230	141618	1	777	uc009wxr.3	73130	ENSG00000198216	CACNA1E	calcium voltage-gated channel subunit alpha1 E
chr1	181906432	181906644	213	*	Distal Intergenic	1	182023705	182030847	7143	2	127665	uc001goz.3	124203	ENSG00000179930	ZNF648	zinc finger protein 648
chr1	181998783	181998995	213	*	Distal Intergenic	1	182023705	182030847	7143	2	127665	uc001goz.3	31852	ENSG00000179930	ZNF648	zinc finger protein 648
chr1	182355629	182355841	213	*	Promoter (<=1kb)	1	182350839	182354717	3879	2	2752	uc010pnt.2	-912	ENSG00000135821	GLUL	glutamate-ammonia ligase
chr1	182636126	182636338	213	*	Intron (uc010pnw.1/85397, intron 3 of 6)	1	182615792	182641064	25273	2	85397	uc010pnw.1	4726	ENSG00000135824	RGS8	regulator of G protein signaling 8
chr1	182808916	182809128	213	*	Promoter (<=1kb)	1	182808439	182857117	48679	1	1660	uc001gps.3	477	ENSG00000135829	DHX9	DExH-box helicase 9
chr1	182931866	182932078	213	*	Distal Intergenic	1	182869000	182922553	53554	2	81626	uc010pnz.2	-9313	ENSG00000157060	SHCBP1L	SHC binding and spindle associated 1 like
chr1	183164886	183165098	213	*	Intron (uc001gpz.4/3918, intron 1 of 21)	1	183155174	183214262	59089	1	3918	uc001gqa.2	9712	ENSG00000058085	LAMC2	laminin subunit gamma 2
chr1	183468513	183468725	213	*	Intron (uc010pob.2/9887, intron 1 of 17)	1	183441506	183523328	81823	1	9887	uc010poc.2	27007	ENSG00000116698	SMG7	SMG7 nonsense mediated mRNA decay factor
chr1	183512788	183513000	213	*	Intron (uc010pob.2/9887, intron 15 of 17)	1	183524697	183559739	35043	2	4688	uc001gqj.4	46739	ENSG00000116701	NCF2	neutrophil cytosolic factor 2
chr1	184449639	184449851	213	*	Intron (uc001gqv.1/81563, intron 2 of 5)	1	184356150	184598155	242006	1	81563	uc001gqv.1	93489	ENSG00000116667	C1orf21	chromosome 1 open reading frame 21
chr1	184455912	184456124	213	*	Intron (uc001gqv.1/81563, intron 2 of 5)	1	184356150	184598155	242006	1	81563	uc001gqv.1	99762	ENSG00000116667	C1orf21	chromosome 1 open reading frame 21
chr1	184852106	184852318	213	*	Intron (uc001gra.4/116496, intron 5 of 13)	1	184763252	184837177	73926	2	116496	uc001grb.1	-14929	ENSG00000135842	NIBAN1	niban apoptosis regulator 1
chr1	185045227	185045439	213	*	Intron (uc001grc.1/6045, intron 1 of 6)	1	185014551	185071740	57190	1	6045	uc001grd.1	30676	ENSG00000121481	RNF2	ring finger protein 2
chr1	185286426	185286638	213	*	Promoter (<=1kb)	1	185265522	185286461	20940	2	10625	uc001grl.3	0	ENSG00000116679	IVNS1ABP	influenza virus NS1A binding protein
chr1	185529031	185529243	213	*	Intron (uc001gro.3/uc001gro.3, intron 3 of 3)	1	185703683	186160085	456403	1	83872	uc001grq.1	-174440	ENSG00000143341	HMCN1	hemicentin 1
chr1	186365067	186365279	213	*	Intron (uc021pgg.1/54953, intron 9 of 13)	1	186369704	186370587	884	1	10896	uc001gry.3	-4425
chr1	187445951	187446163	213	*	Distal Intergenic	1	186798032	186958113	160082	1	5321	uc010pos.2	647919	ENSG00000116711	PLA2G4A	phospholipase A2 group IVA
chr1	189190002	189190214	213	*	Distal Intergenic	1	190066797	190444942	378146	2	339479	uc010pot.1	1254728	ENSG00000162670	BRINP3	BMP/retinoic acid inducible neural specific 3
chr1	189627621	189627833	213	*	Distal Intergenic	1	190066797	190444942	378146	2	339479	uc010pot.1	817109	ENSG00000162670	BRINP3	BMP/retinoic acid inducible neural specific 3
chr1	189958792	189959004	213	*	Distal Intergenic	1	190066797	190444942	378146	2	339479	uc010pot.1	485938	ENSG00000162670	BRINP3	BMP/retinoic acid inducible neural specific 3
chr1	190509568	190509780	213	*	Distal Intergenic	1	190066797	190446759	379963	2	339479	uc001gse.1	-62809	ENSG00000162670	BRINP3	BMP/retinoic acid inducible neural specific 3
chr1	191349858	191350070	213	*	Distal Intergenic	1	190594020	190770788	176769	1	440704	uc021pgm.2	755838	ENSG00000231175	LINC01720	long intergenic non-protein coding RNA 1720
chr1	192765039	192765251	213	*	Distal Intergenic	1	192778169	192781407	3239	1	5997	uc001gsl.3	-12918	ENSG00000116741	RGS2	regulator of G protein signaling 2
chr1	193056197	193056409	213	*	Intron (uc001gsw.3/6738, intron 9 of 9)	1	193038146	193055115	16970	1	6738	uc001gsx.2	18051	ENSG00000116747	RO60	Ro60, Y RNA binding protein
chr1	193057123	193057335	213	*	Exon (uc001gsy.3/uc001gsy.3, exon 1 of 1)	1	193065595	193074608	9014	2	51022	uc001gsz.2	17273	ENSG00000023572	GLRX2	glutaredoxin 2
chr1	193062580	193062792	213	*	Distal Intergenic	1	193065595	193074608	9014	2	51022	uc001gsz.2	11816	ENSG00000023572	GLRX2	glutaredoxin 2
chr1	193130541	193130753	213	*	Intron (uc001gtb.3/79577, intron 10 of 16)	1	193105633	193105713	81	1	100302163	uc021pgq.1	24908	ENSG00000221680	MIR1278	microRNA 1278
chr1	193186123	193186335	213	*	Intron (uc001gtb.3/79577, intron 13 of 16)	1	193147860	193155743	7884	2	8707	uc001gtc.4	-30380	ENSG00000162630	B3GALT2	beta-1,3-galactosyltransferase 2
chr1	193431758	193431970	213	*	Distal Intergenic	1	193147860	193155743	7884	2	8707	uc001gtc.4	-276015	ENSG00000162630	B3GALT2	beta-1,3-galactosyltransferase 2
chr1	193724025	193724237	213	*	Distal Intergenic	1	193147860	193155743	7884	2	8707	uc001gtc.4	-568282	ENSG00000162630	B3GALT2	beta-1,3-galactosyltransferase 2
chr1	194068366	194068578	213	*	Distal Intergenic	1	193147860	193155743	7884	2	8707	uc001gtc.4	-912623	ENSG00000162630	B3GALT2	beta-1,3-galactosyltransferase 2
chr1	194264924	194265136	213	*	Distal Intergenic	1	193147860	193155743	7884	2	8707	uc001gtc.4	-1109181	ENSG00000162630	B3GALT2	beta-1,3-galactosyltransferase 2
chr1	194272625	194272837	213	*	Distal Intergenic	1	193147860	193155743	7884	2	8707	uc001gtc.4	-1116882	ENSG00000162630	B3GALT2	beta-1,3-galactosyltransferase 2
chr1	195561392	195561604	213	*	Distal Intergenic	1	196227219	196311379	84161	2	343450	uc001gth.1	749775	ENSG00000162687	KCNT2	potassium sodium-activated channel subfamily T member 2
chr1	195686896	195687108	213	*	Distal Intergenic	1	196227219	196311379	84161	2	343450	uc001gth.1	624271	ENSG00000162687	KCNT2	potassium sodium-activated channel subfamily T member 2
chr1	195888857	195889069	213	*	Distal Intergenic	1	196227219	196311379	84161	2	343450	uc001gth.1	422310	ENSG00000162687	KCNT2	potassium sodium-activated channel subfamily T member 2
chr1	196117607	196117819	213	*	Distal Intergenic	1	196227219	196311379	84161	2	343450	uc001gth.1	193560	ENSG00000162687	KCNT2	potassium sodium-activated channel subfamily T member 2
chr1	196165236	196165448	213	*	Distal Intergenic	1	196227219	196311379	84161	2	343450	uc001gth.1	145931	ENSG00000162687	KCNT2	potassium sodium-activated channel subfamily T member 2
chr1	196342381	196342593	213	*	Intron (uc009wyt.1/343450, intron 7 of 20)	1	196227219	196311379	84161	2	343450	uc001gth.1	-31002	ENSG00000162687	KCNT2	potassium sodium-activated channel subfamily T member 2
chr1	196578026	196578238	213	*	Promoter (<=1kb)	1	196342270	196577499	235230	2	343450	uc009wyv.1	-527	ENSG00000162687	KCNT2	potassium sodium-activated channel subfamily T member 2
chr1	197115843	197116055	213	*	Promoter (<=1kb)	1	197057248	197115824	58577	2	259266	uc001gtw.4	-19	ENSG00000066279	ASPM	assembly factor for spindle microtubules
chr1	197489084	197489296	213	*	Intron (uc010ppf.2/163486, intron 17 of 19)	1	197382959	197413949	30991	1	23418	uc001gub.1	106125	ENSG00000134376	CRB1	crumbs cell polarity complex component 1
chr1	197664662	197664874	213	*	Intron (uc010ppf.2/163486, intron 3 of 19)	1	197574628	197627499	52872	2	163486	uc001gug.4	-37163	ENSG00000213047	DENND1B	DENN domain containing 1B
chr1	198057321	198057533	213	*	Distal Intergenic	1	198126108	198291548	165441	1	140609	uc001gun.4	-68575	ENSG00000151414	NEK7	NIMA related kinase 7
chr1	198286726	198286938	213	*	Intron (uc001gun.4/140609, intron 9 of 9)	1	198126128	198291548	165421	1	140609	uc021pgx.1	160598	ENSG00000151414	NEK7	NIMA related kinase 7
chr1	198668451	198668663	213	*	Intron (uc009wze.2/5788, intron 3 of 4)	1	198608418	198672501	64084	1	5788	uc001guw.1	60033	ENSG00000081237	PTPRC	protein tyrosine phosphatase receptor type C
chr1	198696998	198697210	213	*	Intron (uc009wzf.2/5788, intron 13 of 17)	1	198608418	198672501	64084	1	5788	uc001guw.1	88580	ENSG00000081237	PTPRC	protein tyrosine phosphatase receptor type C
chr1	198697824	198698036	213	*	Intron (uc009wzf.2/5788, intron 14 of 17)	1	198608418	198672501	64084	1	5788	uc001guw.1	89406	ENSG00000081237	PTPRC	protein tyrosine phosphatase receptor type C
chr1	198758041	198758253	213	*	Distal Intergenic	1	198828002	198828111	110	2	406955	uc001gux.1	69858	ENSG00000207975	MIR181B1	microRNA 181b-1
chr1	198872428	198872640	213	*	Intron (uc021pgz.1/100131234, intron 1 of 2)	1	198777132	198906558	129427	2	100131234	uc021pgz.1	33918		MIR181A1HG	MIR181A1 host gene
chr1	198901531	198901743	213	*	Intron (uc021pgz.1/100131234, intron 1 of 2)	1	198777132	198906558	129427	2	100131234	uc021pgz.1	4815		MIR181A1HG	MIR181A1 host gene
chr1	199121583	199121795	213	*	Distal Intergenic	1	198777132	198906558	129427	2	100131234	uc021pgz.1	-215025		MIR181A1HG	MIR181A1 host gene
chr1	199373305	199373517	213	*	Distal Intergenic	1	198777132	198906558	129427	2	100131234	uc021pgz.1	-466747		MIR181A1HG	MIR181A1 host gene
chr1	199521180	199521392	213	*	Distal Intergenic	1	199996730	200008923	12194	1	2494	uc009wzg.2	-475338	ENSG00000116833	NR5A2	nuclear receptor subfamily 5 group A member 2
chr1	200044142	200044354	213	*	Intron (uc001gvb.4/2494, intron 5 of 7)	1	200011953	200146550	134598	1	2494	uc010pph.3	32189	ENSG00000116833	NR5A2	nuclear receptor subfamily 5 group A member 2
chr1	200271201	200271413	213	*	Distal Intergenic	1	200311672	200342920	31249	2	554279	uc001gvd.1	71507	ENSG00000203721	LINC00862	long intergenic non-protein coding RNA 862
chr1	200276736	200276948	213	*	Distal Intergenic	1	200311672	200342920	31249	2	554279	uc001gvd.1	65972	ENSG00000203721	LINC00862	long intergenic non-protein coding RNA 862
chr1	200283698	200283910	213	*	Distal Intergenic	1	200311672	200342920	31249	2	554279	uc001gvd.1	59010	ENSG00000203721	LINC00862	long intergenic non-protein coding RNA 862
chr1	200284511	200284723	213	*	Distal Intergenic	1	200311672	200342920	31249	2	554279	uc001gvd.1	58197	ENSG00000203721	LINC00862	long intergenic non-protein coding RNA 862
chr1	200708023	200708235	213	*	Promoter (<=1kb)	1	200708686	200829831	121146	1	23271	uc001gvk.3	-451	ENSG00000118200	CAMSAP2	calmodulin regulated spectrin associated protein family member 2
chr1	200749603	200749815	213	*	Intron (uc001gvk.3/23271, intron 2 of 16)	1	200708686	200829831	121146	1	23271	uc001gvm.3	40917	ENSG00000118200	CAMSAP2	calmodulin regulated spectrin associated protein family member 2
chr1	200786203	200786415	213	*	Intron (uc001gvk.3/23271, intron 4 of 16)	1	200842083	200843306	1224	1	2848	uc001gvn.2	-55668	ENSG00000170128	GPR25	G protein-coupled receptor 25
chr1	200806970	200807182	213	*	Intron (uc001gvk.3/23271, intron 6 of 16)	1	200842083	200843306	1224	1	2848	uc001gvn.2	-34901	ENSG00000170128	GPR25	G protein-coupled receptor 25
chr1	202349617	202349829	213	*	Intron (uc001gxy.3/4660, intron 1 of 9)	1	202317830	202557697	239868	1	4660	uc001gya.2	31787	ENSG00000077157	PPP1R12B	protein phosphatase 1 regulatory subunit 12B
chr1	202695684	202695896	213	*	Distal Intergenic	1	202559725	202679551	119827	2	127833	uc010pqb.2	-16133	ENSG00000143858	SYT2	synaptotagmin 2
chr1	202968486	202968698	213	*	Intron (uc021phr.1/401980, intron 1 of 4)	1	202955580	202976393	20814	2	401980	uc021phr.1	7695
chr1	202975461	202975673	213	*	Promoter (<=1kb)	1	202955580	202976393	20814	2	401980	uc021phr.1	720
chr1	203595641	203595853	213	*	Promoter (<=1kb)	1	203595915	203713209	117295	1	493	uc001gzv.3	-62	ENSG00000058668	ATP2B4	ATPase plasma membrane Ca2+ transporting 4
chr1	203795145	203795357	213	*	Intron (uc001hac.3/9877, intron 6 of 19)	1	203776485	203819154	42670	1	9877	uc001hag.1	18660	ENSG00000058673	ZC3H11A	zinc finger CCCH-type containing 11A
chr1	204049208	204049420	213	*	Intron (uc001hal.3/9580, intron 1 of 6)	1	204042246	204096871	54626	1	9580	uc001ham.3	6962	ENSG00000143842	SOX13	SRY-box transcription factor 13
chr1	204164233	204164445	213	*	Promoter (1-2kb)	1	204159469	204165619	6151	2	3814	uc001har.3	1174	ENSG00000170498	KISS1	KiSS-1 metastasis suppressor
chr1	204367722	204367934	213	*	Distal Intergenic	1	204372492	204380944	8453	2	84919	uc001hav.4	13010	ENSG00000158615	PPP1R15B	protein phosphatase 1 regulatory subunit 15B
chr1	204475978	204476190	213	*	Exon (uc021phw.1/uc021phw.1, exon 1 of 1)	1	204485507	204518786	33280	1	4194	uc010pqw.2	-9317	ENSG00000198625	MDM4	MDM4 regulator of p53
chr1	204476848	204477060	213	*	Distal Intergenic	1	204485507	204518786	33280	1	4194	uc010pqw.2	-8447	ENSG00000198625	MDM4	MDM4 regulator of p53
chr1	204571111	204571323	213	*	Intron (uc001hbc.3/4194, intron 25 of 32)	1	204494368	204528188	33821	1	4194	uc009xbe.1	76743	ENSG00000198625	MDM4	MDM4 regulator of p53
chr1	204684335	204684547	213	*	Distal Intergenic	1	204586303	204654597	68295	2	10446	uc009xbf.1	-29738	ENSG00000170382	LRRN2	leucine rich repeat neuronal 2
chr1	205054483	205054695	213	*	Promoter (<=1kb)	1	205052257	205053588	1332	2	388730	uc001hbt.3	-895	ENSG00000174529	TMEM81	transmembrane protein 81
chr1	205196160	205196372	213	*	Promoter (<=1kb)	1	205197038	205242471	45434	1	9911	uc021pia.1	-666	ENSG00000133069	TMCC2	transmembrane and coiled-coil domain family 2
chr1	205631557	205631769	213	*	Promoter (<=1kb)	1	205592804	205631254	38451	2	85414	uc010prn.1	-303	ENSG00000158715	SLC45A3	solute carrier family 45 member 3
chr1	206310315	206310527	213	*	Distal Intergenic	1	206317459	206332104	14646	1	1510	uc001hdu.3	-6932	ENSG00000196188	CTSE	cathepsin E
chr1	206583014	206583226	213	*	Intron (uc010prt.1/23380, intron 7 of 17)	1	206579736	206629505	49770	1	23380	uc031pry.1	3278	ENSG00000266028	SRGAP2	SLIT-ROBO Rho GTPase activating protein 2
chr1	206697340	206697552	213	*	Intron (uc001hec.1/83593, intron 1 of 3)	1	206680879	206762616	81738	1	83593	uc001hee.3	16461	ENSG00000266094	RASSF5	Ras association domain family member 5
chr1	206876248	206876460	213	*	Intron (uc001hel.2/9261, intron 1 of 9)	1	206858365	206907630	49266	1	9261	uc001hem.2	17883	ENSG00000162889	MAPKAPK2	MAPK activated protein kinase 2
chr1	207206395	207206607	213	*	Promoter (<=1kb)	1	207191866	207206101	14236	2	79098	uc009xcb.1	-294	ENSG00000182795	C1orf116	chromosome 1 open reading frame 116
chr1	207672848	207673060	213	*	Intron (uc010psg.1/1378, intron 1 of 2)	1	207669473	207815110	145638	1	1378	uc021pij.1	3375	ENSG00000203710	CR1	complement C3b/C4b receptor 1 (Knops blood group)
chr1	207738978	207739190	213	*	Exon (uc001hfx.3/1378, exon 24 of 47)	1	207669473	207815110	145638	1	1378	uc021pij.1	69505	ENSG00000203710	CR1	complement C3b/C4b receptor 1 (Knops blood group)
chr1	207793753	207793965	213	*	Intron (uc001hfx.3/1378, intron 43 of 46)	1	207818458	207891036	72579	1	1379	uc001hfz.2	-24493	ENSG00000197721	CR1L	complement C3b/C4b receptor 1 like
chr1	207942783	207942995	213	*	Intron (uc001hgc.3/4179, intron 8 of 13)	1	207925383	207968861	43479	1	4179	uc001hgp.3	17400	ENSG00000117335	CD46	CD46 molecule
chr1	208267069	208267281	213	*	Intron (uc001hgz.3/5362, intron 8 of 31)	1	208195588	208202551	6964	2	5362	uc001hgy.3	-64518	ENSG00000076356	PLXNA2	plexin A2
chr1	209405727	209405939	213	*	Distal Intergenic	1	209602168	209605892	3725	1	642587	uc009xcn.3	-196229	ENSG00000230937	MIR205HG	MIR205 host gene
chr1	209441150	209441362	213	*	Distal Intergenic	1	209602168	209605892	3725	1	642587	uc009xcn.3	-160806	ENSG00000230937	MIR205HG	MIR205 host gene
chr1	209722716	209722928	213	*	Distal Intergenic	1	209757045	209785844	28800	1	57172	uc001hhf.4	-34117	ENSG00000008118	CAMK1G	calcium/calmodulin dependent protein kinase IG
chr1	209866216	209866428	213	*	Intron (uc001hhj.3/3290, intron 1 of 6)	1	209859525	209908295	48771	1	3290	uc021pin.1	6691	ENSG00000117594	HSD11B1	hydroxysteroid 11-beta dehydrogenase 1
chr1	209921195	209921407	213	*	Distal Intergenic	1	209929394	209953000	23607	1	80342	uc001hhm.2	-7987	ENSG00000009790	TRAF3IP3	TRAF3 interacting protein 3
chr1	209953211	209953423	213	*	Intron (uc001hhn.3/80342, intron 14 of 16)	1	209955662	209957890	2229	2	148304	uc001hhp.1	4467	ENSG00000162757	C1orf74	chromosome 1 open reading frame 74
chr1	211420020	211420232	213	*	Distal Intergenic	1	211432708	211486303	53596	1	55758	uc010psv.1	-12476	ENSG00000117625	RCOR3	REST corepressor 3
chr1	211753086	211753298	213	*	Promoter (<=1kb)	1	211748381	211752099	3719	2	7779	uc001hio.1	-987	ENSG00000170385	SLC30A1	solute carrier family 30 member 1
chr1	211848944	211849156	213	*	Promoter (<=1kb)	1	211831599	211848972	17374	2	4751	uc021piq.1	0	ENSG00000117650	NEK2	NIMA related kinase 2
chr1	212479455	212479667	213	*	Intron (uc001hjb.3/5525, intron 1 of 12)	1	212475148	212535205	60058	1	5525	uc010ptd.2	4307	ENSG00000066027	PPP2R5A	protein phosphatase 2 regulatory subunit B'alpha
chr1	212786020	212786232	213	*	Intron (uc001hjf.3/467, intron 1 of 3)	1	212788360	212794119	5760	1	467	uc021piv.1	-2128	ENSG00000162772	ATF3	activating transcription factor 3
chr1	213034321	213034533	213	*	Intron (uc001hjt.3/28982, intron 1 of 9)	1	213031597	213072705	41109	1	28982	uc001hjt.3	2724	ENSG00000162769	FLVCR1	FLVCR heme transporter 1
chr1	213125866	213126078	213	*	Promoter (1-2kb)	1	213124681	213164927	40247	1	79805	uc001hjy.3	1185	ENSG00000143494	VASH2	vasohibin 2
chr1	213161395	213161607	213	*	Intron (uc001hjw.3/79805, intron 5 of 5)	1	213179881	213186760	6880	2	90806	uc001hkb.3	25153	ENSG00000174606	ANGEL2	angel homolog 2
chr1	213447453	213447665	213	*	Distal Intergenic	1	213246212	213446808	200597	1	26750	uc001hke.3	201241	ENSG00000136643	RPS6KC1	ribosomal protein S6 kinase C1
chr1	214120485	214120697	213	*	Intron (uc031psa.1/uc031psa.1, intron 1 of 4)	1	214098092	214099996	1905	1	100861504	uc031psb.1	22393	ENSG00000281664	LINC00538	long intergenic non-protein coding RNA 538
chr1	214422411	214422623	213	*	Distal Intergenic	1	214454565	214504413	49849	1	56950	uc021piw.1	-31942	ENSG00000143499	SMYD2	SET and MYND domain containing 2
chr1	214578374	214578586	213	*	Intron (uc021piy.1/5784, intron 4 of 16)	1	214522039	214638300	116262	2	5784	uc021piy.1	59714	ENSG00000152104	PTPN14	protein tyrosine phosphatase non-receptor type 14
chr1	214687641	214687853	213	*	Intron (uc001hkk.2/5784, intron 1 of 18)	1	214522039	214725024	202986	2	5784	uc001hkk.2	37171	ENSG00000152104	PTPN14	protein tyrosine phosphatase non-receptor type 14
chr1	215485001	215485213	213	*	Distal Intergenic	1	215256560	215410436	153877	1	3776	uc001hkr.4	228441	ENSG00000082482	KCNK2	potassium two pore domain channel subfamily K member 2
chr1	215587127	215587339	213	*	Distal Intergenic	1	215740735	215795149	54415	1	51133	uc001hks.3	-153396	ENSG00000136636	KCTD3	potassium channel tetramerization domain containing 3
chr1	216165574	216165786	213	*	Intron (uc001hku.1/7399, intron 35 of 71)	1	215752343	215795149	42807	1	51133	uc009xdn.3	413231	ENSG00000136636	KCTD3	potassium channel tetramerization domain containing 3
chr1	216249009	216249221	213	*	Intron (uc001hku.1/7399, intron 27 of 71)	1	215796236	216596738	800503	2	7399	uc001hku.1	347517	ENSG00000042781	USH2A	usherin
chr1	216356782	216356994	213	*	Intron (uc001hku.1/7399, intron 20 of 71)	1	215796236	216596738	800503	2	7399	uc001hku.1	239744	ENSG00000042781	USH2A	usherin
chr1	216860610	216860822	213	*	Intron (uc001hkw.2/2104, intron 1 of 6)	1	216676588	216896814	220227	2	2104	uc001hkw.2	35992	ENSG00000196482	ESRRG	estrogen related receptor gamma
chr1	217030025	217030237	213	*	Intron (uc001hky.1/2104, intron 1 of 7)	1	216676588	216978709	302122	2	2104	uc021piz.1	-51316	ENSG00000196482	ESRRG	estrogen related receptor gamma
chr1	217062056	217062268	213	*	Intron (uc001hky.1/2104, intron 1 of 7)	1	216676588	217113015	436428	2	2104	uc001hky.1	50747	ENSG00000196482	ESRRG	estrogen related receptor gamma
chr1	217261729	217261941	213	*	Promoter (1-2kb)	1	216676588	217262987	586400	2	2104	uc001hla.2	1046	ENSG00000196482	ESRRG	estrogen related receptor gamma
chr1	217507254	217507466	213	*	Distal Intergenic	1	217622591	217680550	57960	2	55105	uc009xdq.1	173084	ENSG00000092978	GPATCH2	G-patch domain containing 2
chr1	218344600	218344812	213	*	Distal Intergenic	1	218458629	218511325	52697	1	51018	uc001hlj.3	-113817	ENSG00000067533	RRP15	ribosomal RNA processing 15 homolog
chr1	218534730	218534942	213	*	Intron (uc001hll.3/7042, intron 1 of 2)	1	218517538	218519020	1483	2	728463	uc031psd.1	-15710		TGFB2-AS1	TGFB2 antisense RNA 1 (head to head)
chr1	219832920	219833132	213	*	Distal Intergenic	1	220046619	220292777	246159	1	26828	uc021pjd.1	-213487	ENSG00000199377	RNU5F-1	RNA, U5F small nuclear 1
chr1	220134459	220134671	213	*	Intron (uc021pjd.1/26828, intron 1 of 1)	1	219858769	220131989	273221	2	55532	uc001hlu.1	-2470	ENSG00000196660	SLC30A10	solute carrier family 30 member 10
chr1	220263366	220263578	213	*	Promoter (<=1kb)	1	220230824	220263191	32368	2	10380	uc010puh.2	-175	ENSG00000162813	BPNT1	3'(2'), 5'-bisphosphate nucleotidase 1
chr1	220414903	220415115	213	*	Intron (uc001hmf.2/25782, intron 1 of 34)	1	220439521	220441057	1537	2	6791	uc001hmj.2	25942		AURKAP1	aurora kinase A pseudogene 1
chr1	220800625	220800837	213	*	Intron (uc001hmm.4/4139, intron 8 of 15)	1	220863628	220872499	8872	1	79762	uc001hmp.1	-62791	ENSG00000162817	C1orf115	chromosome 1 open reading frame 115
chr1	221915025	221915237	213	*	Promoter (<=1kb)	1	221874764	221915516	40753	2	11221	uc001hmy.2	279	ENSG00000143507	DUSP10	dual specificity phosphatase 10
chr1	222997151	222997363	213	*	Intron (uc001hnu.2/84976, intron 1 of 9)	1	222988431	223179337	190907	1	84976	uc001hnu.2	8720	ENSG00000154309	DISP1	dispatched RND transporter family member 1
chr1	223858323	223858535	213	*	Distal Intergenic	1	223714972	223853436	138465	2	388743	uc009xee.2	-4887	ENSG00000203697	CAPN8	calpain 8
chr1	224528414	224528626	213	*	Distal Intergenic	1	224500242	224517891	17650	2	4931	uc010pvg.2	-10523	ENSG00000143748	NVL	nuclear VCP like
chr1	224566539	224566751	213	*	Intron (uc031psi.1/29097, intron 4 of 4)	1	224585929	224586013	85	2	100616468	uc021pjq.1	19262	ENSG00000266618	MIR4742	microRNA 4742
chr1	224614745	224614957	213	*	Intron (uc001hop.4/80232, intron 3 of 13)	1	224572845	224622001	49157	2	80232	uc001hop.4	7044	ENSG00000162923	WDR26	WD repeat domain 26
chr1	224762817	224763029	213	*	Distal Intergenic	1	224804179	224928249	124071	1	149111	uc001hos.1	-41150	ENSG00000143786	CNIH3	cornichon family AMPA receptor auxiliary protein 3
chr1	224988833	224989045	213	*	Distal Intergenic	1	225117356	225155626	38271	1	127602	uc001hov.4	-128311	ENSG00000185842	DNAH14	dynein axonemal heavy chain 14
chr1	225523781	225523993	213	*	Intron (uc001how.2/127602, intron 64 of 83)	1	225589204	225615815	26612	2	3930	uc001hoy.3	91822	ENSG00000143815	LBR	lamin B receptor
chr1	225531489	225531701	213	*	Intron (uc001how.2/127602, intron 67 of 83)	1	225589204	225615815	26612	2	3930	uc001hoy.3	84114	ENSG00000143815	LBR	lamin B receptor
chr1	225688295	225688507	213	*	Intron (uc001hpb.1/55740, intron 7 of 8)	1	225674534	225703099	28566	2	55740	uc001hpb.1	14592	ENSG00000154380	ENAH	ENAH actin regulator
chr1	225959990	225960202	213	*	Distal Intergenic	1	225965515	225978162	12648	1	6726	uc001hpf.4	-5313	ENSG00000143742	SRP9	signal recognition particle 9
chr1	226028738	226028950	213	*	Intron (uc001hpk.3/2052, intron 6 of 8)	1	226013002	226033262	20261	1	2052	uc001hpl.3	15736	ENSG00000143819	EPHX1	epoxide hydrolase 1
chr1	226077964	226078176	213	*	Promoter (1-2kb)	1	226075236	226076846	1611	2	10637	uc009xej.2	-1118	ENSG00000243709	LEFTY1	left-right determination factor 1
chr1	226699911	226700123	213	*	Distal Intergenic	1	226736501	226796915	60415	1	375057	uc021pjw.1	-36378	ENSG00000203685	STUM	stum, mechanosensory transduction mediator homolog
chr1	227260426	227260638	213	*	Intron (uc001hqp.3/8476, intron 3 of 20)	1	227177566	227268718	91153	2	8476	uc001hqp.3	8080	ENSG00000143776	CDC42BPA	CDC42 binding protein kinase alpha
chr1	227452425	227452637	213	*	Intron (uc001hqr.3/8476, intron 1 of 35)	1	227177566	227505826	328261	2	8476	uc001hqr.3	53189	ENSG00000143776	CDC42BPA	CDC42 binding protein kinase alpha
chr1	229744101	229744313	213	*	Intron (uc001htq.3/27097, intron 3 of 4)	1	229728866	229761794	32929	2	27097	uc001htq.3	17481	ENSG00000135801	TAF5L	TATA-box binding protein associated factor 5 like
chr1	230124990	230125202	213	*	Distal Intergenic	1	230193536	230417875	224340	1	2590	uc010pvy.1	-68334	ENSG00000143641	GALNT2	polypeptide N-acetylgalactosaminyltransferase 2
chr1	231663005	231663217	213	*	Promoter (1-2kb)	1	231664399	231838307	173909	1	100303453	uc010pwe.2	-1182	ENSG00000270106	TSNAX-DISC1	TSNAX-DISC1 readthrough (NMD candidate)
chr1	231664109	231664321	213	*	Promoter (<=1kb)	1	231664399	231838307	173909	1	100303453	uc010pwe.2	-78	ENSG00000270106	TSNAX-DISC1	TSNAX-DISC1 readthrough (NMD candidate)
chr1	232139696	232139908	213	*	Intron (uc010pwl.2/100303453, intron 13 of 15)	1	231950372	231954263	3892	2	27184	uc001hvd.3	-185433		DISC2	disrupted in schizophrenia 2
chr1	232287744	232287956	213	*	Distal Intergenic	1	232533712	232598163	64452	2	57568	uc001hvf.3	310207	ENSG00000116991	SIPA1L2	signal induced proliferation associated 1 like 2
chr1	232295827	232296039	213	*	Distal Intergenic	1	232533712	232598163	64452	2	57568	uc001hvf.3	302124	ENSG00000116991	SIPA1L2	signal induced proliferation associated 1 like 2
chr1	233463110	233463322	213	*	Promoter (<=1kb)	1	233463514	233509880	46367	1	84451	uc001hvs.1	-192	ENSG00000143674	MAP3K21	mitogen-activated protein kinase kinase kinase 21
chr1	233530691	233530903	213	*	Distal Intergenic	1	233511529	233520894	9366	1	84451	uc001hvu.4	19162	ENSG00000143674	MAP3K21	mitogen-activated protein kinase kinase kinase 21
chr1	234446123	234446335	213	*	Intron (uc001hvy.1/148641, intron 4 of 7)	1	234442213	234442285	73	1	100616380	uc021pkq.1	3910	ENSG00000264377	MIR4671	microRNA 4671
chr1	234638493	234638705	213	*	Distal Intergenic	1	234527059	234614849	87791	2	6894	uc001hwd.3	-23644	ENSG00000059588	TARBP1	TAR (HIV-1) RNA binding protein 1
chr1	234739279	234739491	213	*	Distal Intergenic	1	234740015	234743860	3846	2	359948	uc009xfw.3	4369	ENSG00000168264	IRF2BP2	interferon regulatory factor 2 binding protein 2
chr1	234754625	234754837	213	*	Distal Intergenic	1	234740015	234745271	5257	2	359948	uc001hwg.3	-9354	ENSG00000168264	IRF2BP2	interferon regulatory factor 2 binding protein 2
chr1	235288273	235288485	213	*	Intron (uc001hwl.3/9804, intron 1 of 4)	1	235291118	235291252	135	2	677802	uc001hwm.1	2767	ENSG00000207181	SNORA14B	small nucleolar RNA, H/ACA box 14B
chr1	235492286	235492498	213	*	Promoter (<=1kb)	1	235491869	235507844	15976	1	9453	uc001hwx.3	417	ENSG00000152904	GGPS1	geranylgeranyl diphosphate synthase 1
chr1	235792090	235792302	213	*	Intron (uc001hxe.4/2786, intron 1 of 3)	1	235710985	235813293	102309	2	2786	uc001hxe.4	20991	ENSG00000168243	GNG4	G protein subunit gamma 4
chr1	236370001	236370213	213	*	Intron (uc001hxq.3/7107, intron 6 of 6)	1	236305832	236372209	66378	1	7107	uc001hxq.3	64169	ENSG00000077585	GPR137B	G protein-coupled receptor 137B
chr1	237173400	237173612	213	*	Distal Intergenic	1	237167403	237167718	316	2	645745	uc001hyk.2	-5682	ENSG00000244020	MT1HL1	metallothionein 1H like 1
chr1	237207916	237208128	213	*	Intron (uc001hyl.1/6262, intron 1 of 104)	1	237205702	237997288	791587	1	6262	uc001hyl.1	2214	ENSG00000198626	RYR2	ryanodine receptor 2
chr1	237347351	237347563	213	*	Intron (uc001hyl.1/6262, intron 1 of 104)	1	237205702	237997288	791587	1	6262	uc001hyl.1	141649	ENSG00000198626	RYR2	ryanodine receptor 2
chr1	237443167	237443379	213	*	Intron (uc001hyl.1/6262, intron 2 of 104)	1	237494178	237532908	38731	1	6262	uc021pkx.1	-50799	ENSG00000198626	RYR2	ryanodine receptor 2
chr1	237515252	237515464	213	*	Intron (uc001hyl.1/6262, intron 3 of 104)	1	237494178	237532908	38731	1	6262	uc021pky.1	21074	ENSG00000198626	RYR2	ryanodine receptor 2
chr1	238415718	238415930	213	*	Distal Intergenic	1	238643684	238649317	5634	2	339535	uc001hyn.3	233387	ENSG00000215808	LINC01139	long intergenic non-protein coding RNA 1139
chr1	238659158	238659370	213	*	Distal Intergenic	1	238643684	238649317	5634	2	339535	uc001hyn.3	-9841	ENSG00000215808	LINC01139	long intergenic non-protein coding RNA 1139
chr1	239275828	239276040	213	*	Distal Intergenic	1	239549865	240049896	500032	1	1131	uc001hyo.1	-273825	ENSG00000133019	CHRM3	cholinergic receptor muscarinic 3
chr1	240136608	240136820	213	*	Distal Intergenic	1	240170824	240176560	5737	1	645884	uc021pld.1	-34004		RPS7P5	ribosomal protein S7 pseudogene 5
chr1	241413851	241414063	213	*	Intron (uc001hyu.2/6000, intron 1 of 16)	1	240938817	241372018	433202	2	6000	uc010pyj.1	-41833	ENSG00000182901	RGS7	regulator of G protein signaling 7
chr1	242216617	242216829	213	*	Distal Intergenic	1	242158792	242162385	3594	2	440738	uc001hzk.2	-54232	ENSG00000197769	MAP1LC3C	microtubule associated protein 1 light chain 3 gamma
chr1	242558001	242558213	213	*	Intron (uc001hzl.4/200150, intron 1 of 9)	1	242251689	242612784	361096	2	200150	uc001hzl.4	54571	ENSG00000180287	PLD5	phospholipase D family member 5
chr1	243276949	243277161	213	*	Distal Intergenic	1	243219616	243265046	45431	2	731275	uc001hzq.2	-11903	ENSG00000214837	LINC01347	long intergenic non-protein coding RNA 1347
chr1	243418673	243418885	213	*	Promoter (<=1kb)	1	243287730	243418708	130979	2	9859	uc021plo.1	0	ENSG00000143702	CEP170	centrosomal protein 170
chr1	243507327	243507539	213	*	Promoter (1-2kb)	1	243509478	243509557	80	1	100616343	uc021plt.1	-1939	ENSG00000265201	MIR4677	microRNA 4677
chr1	243557725	243557937	213	*	Intron (uc001hzw.3/10806, intron 13 of 17)	1	243509478	243509557	80	1	100616343	uc021plt.1	48247	ENSG00000265201	MIR4677	microRNA 4677
chr1	243653296	243653508	213	*	Intron (uc001hzw.3/10806, intron 17 of 17)	1	243509478	243509557	80	1	100616343	uc021plt.1	143818	ENSG00000265201	MIR4677	microRNA 4677
chr1	244532923	244533135	213	*	Intron (uc001iah.4/200159, intron 2 of 4)	1	244515937	244552388	36452	1	200159	uc031psw.1	16986	ENSG00000173728	C1orf100	chromosome 1 open reading frame 100
chr1	244964536	244964748	213	*	Distal Intergenic	1	244998639	245008359	9721	1	116228	uc001iar.3	-33891	ENSG00000203667	COX20	cytochrome c oxidase assembly factor COX20
chr1	244997795	244998007	213	*	Promoter (<=1kb)	1	244998639	245008359	9721	1	116228	uc001iar.3	-632	ENSG00000203667	COX20	cytochrome c oxidase assembly factor COX20
chr1	245013091	245013303	213	*	Distal Intergenic	1	245003940	245010243	6304	2	284702	uc001iav.3	-2848
chr1	245238133	245238345	213	*	Intron (uc001ibc.2/84288, intron 4 of 7)	1	245318287	245809683	491397	1	55083	uc010pyq.1	-79942	ENSG00000162849	KIF26B	kinesin family member 26B
chr1	246280597	246280809	213	*	Intron (uc001ibk.3/64754, intron 5 of 11)	1	245912642	246094125	181484	2	64754	uc001ibj.3	-186472	ENSG00000185420	SMYD3	SET and MYND domain containing 3
chr1	246655957	246656169	213	*	Intron (uc001ibl.3/64754, intron 1 of 11)	1	245912642	246670644	758003	2	64754	uc001ibl.3	14475	ENSG00000185420	SMYD3	SET and MYND domain containing 3
chr1	247354074	247354286	213	*	Distal Intergenic	1	247365269	247365362	94	2	100500849	uc021pma.1	11076	ENSG00000283881	MIR3916	microRNA 3916
chr1	247365094	247365306	213	*	Promoter (<=1kb)	1	247365269	247365362	94	2	100500849	uc021pma.1	56	ENSG00000283881	MIR3916	microRNA 3916
chr1	247373949	247374161	213	*	Distal Intergenic	1	247365269	247365362	94	2	100500849	uc021pma.1	-8587	ENSG00000283881	MIR3916	microRNA 3916
chr10	255381	255593	213	*	Promoter (<=1kb)	10	255829	300577	44749	1	10771	uc009xhh.3	-236	ENSG00000015171	ZMYND11	zinc finger MYND-type containing 11
chr10	1063810	1064022	213	*	Downstream (<=300bp)	10	1068577	1090141	21565	1	55853	uc001ifw.3	-4555	ENSG00000232656	IDI2-AS1	IDI2 antisense RNA 1
chr10	1758677	1758889	213	*	Intron (uc009xhq.3/105, intron 1 of 9)	10	1223253	1779670	556418	2	105	uc009xhq.3	20781	ENSG00000185736	ADARB2	adenosine deaminase RNA specific B2 (inactive)
chr10	2173201	2173413	213	*	Distal Intergenic	10	2047667	2056542	8876	2	282980	uc001igo.2	-116659		LINC00700	long intergenic non-protein coding RNA 700
chr10	3215386	3215598	213	*	Promoter (<=1kb)	10	3180427	3215033	34607	2	10531	uc010qai.2	-353	ENSG00000107959	PITRM1	pitrilysin metallopeptidase 1
chr10	4912798	4913010	213	*	Distal Intergenic	10	4927673	4934216	6544	2	389932	uc001ihn.4	21206		AKR1C6P	aldo-keto reductase family 1 member C6, pseudogene
chr10	5492233	5492445	213	*	Intron (uc001iia.4/10276, intron 3 of 11)	10	5488514	5501019	12506	1	10276	uc010qas.3	3719	ENSG00000173848	NET1	neuroepithelial cell transforming 1
chr10	6056206	6056418	213	*	Intron (uc001iiz.2/3559, intron 7 of 7)	10	6061391	6067988	6598	2	3559	uc001ija.1	11570	ENSG00000134460	IL2RA	interleukin 2 receptor subunit alpha
chr10	6623888	6624100	213	*	Promoter (1-2kb)	10	6622387	6627323	4937	1	439949	uc021pmt.1	1501	ENSG00000237943	PRKCQ-AS1	PRKCQ antisense RNA 1
chr10	6877688	6877900	213	*	Intron (uc001ijm.3/100507127, intron 3 of 4)	10	6821560	6884868	63309	1	100507127	uc001ijm.3	56128	ENSG00000238266	LINC00707	long intergenic non-protein coding RNA 707
chr10	7729208	7729420	213	*	Distal Intergenic	10	7745236	7791483	46248	1	3698	uc001ijs.3	-15816	ENSG00000151655	ITIH2	inter-alpha-trypsin inhibitor heavy chain 2
chr10	7913915	7914127	213	*	Intron (uc010qbd.3/83860, intron 2 of 6)	10	7860467	8057016	196550	1	83860	uc010qbd.3	53448	ENSG00000165632	TAF3	TATA-box binding protein associated factor 3
chr10	8203703	8203915	213	*	Distal Intergenic	10	8096667	8117164	20498	1	2625	uc001ika.3	107036	ENSG00000107485	GATA3	GATA binding protein 3
chr10	8670032	8670244	213	*	Distal Intergenic	10	8096667	8117164	20498	1	2625	uc001ika.3	573365	ENSG00000107485	GATA3	GATA binding protein 3
chr10	9373572	9373784	213	*	Distal Intergenic	10	8096667	8117164	20498	1	2625	uc001ika.3	1276905	ENSG00000107485	GATA3	GATA binding protein 3
chr10	9385162	9385374	213	*	Distal Intergenic	10	8096667	8117164	20498	1	2625	uc001ika.3	1288495	ENSG00000107485	GATA3	GATA binding protein 3
chr10	11078498	11078710	213	*	Intron (uc010qbi.2/10659, intron 1 of 7)	10	11059893	11378672	318780	1	10659	uc001ikl.4	18605	ENSG00000048740	CELF2	CUGBP Elav-like family member 2
chr10	11861830	11862042	213	*	Distal Intergenic	10	11865397	11914276	48880	1	254427	uc001ikx.3	-3355	ENSG00000148426	PROSER2	proline and serine rich 2
chr10	12736365	12736577	213	*	Intron (uc001iln.3/57118, intron 3 of 9)	10	12620752	12620822	71	1	100616151	uc021pmz.1	115613	ENSG00000263584	MIR4480	microRNA 4480
chr10	12753198	12753410	213	*	Intron (uc001iln.3/57118, intron 3 of 9)	10	12875133	12877545	2413	1	283070	uc001ilp.4	-121723
chr10	13344002	13344214	213	*	Promoter (1-2kb)	10	13319796	13342130	22335	2	5264	uc001imf.3	-1872	ENSG00000107537	PHYH	phytanoyl-CoA 2-hydroxylase
chr10	13413854	13414066	213	*	Distal Intergenic	10	13370879	13390298	19420	2	22929	uc009xje.3	-23556	ENSG00000086475	SEPHS1	selenophosphate synthetase 1
chr10	13908177	13908389	213	*	Intron (uc001ims.3/55691, intron 2 of 24)	10	13708097	14014369	306273	2	55691	uc001imt.1	105980	ENSG00000151474	FRMD4A	FERM domain containing 4A
chr10	13909414	13909626	213	*	Intron (uc001ims.3/55691, intron 2 of 24)	10	13708097	14014369	306273	2	55691	uc001imt.1	104743	ENSG00000151474	FRMD4A	FERM domain containing 4A
chr10	14227459	14227671	213	*	Intron (uc001ims.3/55691, intron 2 of 24)	10	13685706	14372866	687161	2	55691	uc001ims.3	145195	ENSG00000151474	FRMD4A	FERM domain containing 4A
chr10	14627536	14627748	213	*	Intron (uc001imy.1/83641, intron 1 of 4)	10	14560559	14614188	53630	2	83641	uc009xjg.1	-13348	ENSG00000065809	FAM107B	family with sequence similarity 107 member B
chr10	14946280	14946492	213	*	3' UTR	10	14948871	14965674	16804	2	64421	uc001ink.3	19182	ENSG00000152457	DCLRE1C	DNA cross-link repair 1C
chr10	14953389	14953601	213	*	Intron (uc010qbx.2/64421, intron 13 of 13)	10	14948871	14965674	16804	2	64421	uc001ink.3	12073	ENSG00000152457	DCLRE1C	DNA cross-link repair 1C
chr10	16032749	16032961	213	*	Distal Intergenic	10	15820175	15902519	82345	2	80013	uc001ioe.1	-130230	ENSG00000148481	MINDY3	MINDY lysine 48 deubiquitinase 3
chr10	16819435	16819647	213	*	Intron (uc001iok.3/6251, intron 2 of 7)	10	16632617	16859382	226766	2	6251	uc001iok.3	39735	ENSG00000148484	RSU1	Ras suppressor protein 1
chr10	17065255	17065467	213	*	Intron (uc001ioo.3/8029, intron 27 of 66)	10	16865965	17171816	305852	2	8029	uc001ioo.3	106349	ENSG00000107611	CUBN	cubilin
chr10	17272727	17272939	213	*	Intron (uc001iou.2/7431, intron 3 of 9)	10	17270258	17279592	9335	1	7431	uc001iou.2	2469	ENSG00000026025	VIM	vimentin
chr10	17299756	17299968	213	*	Distal Intergenic	10	17270258	17279592	9335	1	7431	uc001iou.2	29498	ENSG00000026025	VIM	vimentin
chr10	17344608	17344820	213	*	Distal Intergenic	10	17270258	17279592	9335	1	7431	uc001iou.2	74350	ENSG00000026025	VIM	vimentin
chr10	19526828	19527040	213	*	Distal Intergenic	10	20105372	20569115	463744	1	84898	uc001iqg.1	-578332	ENSG00000120594	PLXDC2	plexin domain containing 2
chr10	19701516	19701728	213	*	Distal Intergenic	10	20105372	20569115	463744	1	84898	uc001iqg.1	-403644	ENSG00000120594	PLXDC2	plexin domain containing 2
chr10	20255214	20255426	213	*	Intron (uc001iqg.1/84898, intron 1 of 13)	10	20105372	20569115	463744	1	84898	uc001iqh.1	149842	ENSG00000120594	PLXDC2	plexin domain containing 2
chr10	20660000	20660212	213	*	Distal Intergenic	10	20840899	20840975	77	1	100616383	uc021pnt.1	-180687	ENSG00000265372	MIR4675	microRNA 4675
chr10	21559047	21559259	213	*	Distal Intergenic	10	21463231	21463852	622	1	100128511	uc031ptl.1	95816	ENSG00000231920	NEBL-AS1	NEBL antisense RNA 1
chr10	21598311	21598523	213	*	Distal Intergenic	10	21463231	21463852	622	1	100128511	uc031ptl.1	135080	ENSG00000231920	NEBL-AS1	NEBL antisense RNA 1
chr10	22021415	22021627	213	*	Intron (uc001iqs.3/8028, intron 18 of 23)	10	21962570	22032559	69990	1	8028	uc001irb.3	58845	ENSG00000078403	MLLT10	MLLT10 histone lysine methyltransferase DOT1L cofactor
chr10	22158085	22158297	213	*	Intron (uc001irc.3/64215, intron 8 of 11)	10	22045477	22292650	247174	2	64215	uc001irc.3	134353	ENSG00000136770	DNAJC1	DnaJ heat shock protein family (Hsp40) member C1
chr10	22331677	22331889	213	*	Distal Intergenic	10	22208761	22292650	83890	2	64215	uc021pnz.1	-39027	ENSG00000136770	DNAJC1	DnaJ heat shock protein family (Hsp40) member C1
chr10	22588847	22589059	213	*	Distal Intergenic	10	22605312	22620414	15103	1	100532731	uc009xkg.3	-16253	ENSG00000269897	COMMD3-BMI1	COMMD3-BMI1 readthrough
chr10	22969384	22969596	213	*	Intron (uc001irl.4/5305, intron 1 of 9)	10	22823766	23003503	179738	2	5305	uc001irl.4	33907	ENSG00000150867	PIP4K2A	phosphatidylinositol-5-phosphate 4-kinase type 2 alpha
chr10	23286172	23286384	213	*	Intron (uc001irm.4/219681, intron 10 of 18)	10	23244125	23250656	6532	1	219681	uc001irn.1	42047	ENSG00000165309	ARMC3	armadillo repeat containing 3
chr10	24906670	24906882	213	*	Intron (uc010qdb.1/57584, intron 2 of 19)	10	24872538	24911763	39226	2	57584	uc010qdb.1	4881	ENSG00000107863	ARHGAP21	Rho GTPase activating protein 21
chr10	25137251	25137463	213	*	Distal Intergenic	10	25137554	25241533	103980	2	56952	uc001ise.1	104070	ENSG00000099256	PRTFDC1	phosphoribosyl transferase domain containing 1
chr10	25155854	25156066	213	*	Intron (uc001ise.1/56952, intron 4 of 8)	10	25137554	25241533	103980	2	56952	uc001ise.1	85467	ENSG00000099256	PRTFDC1	phosphoribosyl transferase domain containing 1
chr10	26036471	26036683	213	*	Distal Intergenic	10	25883142	25891157	8016	1	57512	uc001isk.3	153329	ENSG00000151025	GPR158	G protein-coupled receptor 158
chr10	26656822	26657034	213	*	Distal Intergenic	10	26727266	26790867	63602	1	54518	uc001isr.3	-70232	ENSG00000077420	APBB1IP	amyloid beta precursor protein binding family B member 1 interacting protein
chr10	26973766	26973978	213	*	Distal Intergenic	10	26986595	27035726	49132	1	23590	uc001isv.3	-12617	ENSG00000148459	PDSS1	decaprenyl diphosphate synthase subunit 1
chr10	27531283	27531495	213	*	Promoter (<=1kb)	10	27484143	27531068	46926	2	91452	uc001itq.3	-215	ENSG00000107897	ACBD5	acyl-CoA binding domain containing 5
chr10	27621795	27622007	213	*	Distal Intergenic	10	27534782	27541235	6454	2	387646	uc001its.2	-80560	ENSG00000230445	LRRC37A6P	leucine rich repeat containing 37 member A6, pseudogene
chr10	27644387	27644599	213	*	Distal Intergenic	10	27687117	27703297	16181	2	374308	uc001itu.2	58698	ENSG00000182077	PTCHD3	patched domain containing 3 (gene/pseudogene)
chr10	28147279	28147491	213	*	Intron (uc010qds.2/55130, intron 12 of 13)	10	27961803	28034778	72976	2	283078	uc001ity.4	-112501	ENSG00000150051	MKX	mohawk homeobox
chr10	28718896	28719108	213	*	Distal Intergenic	10	28808846	28821283	12438	2	220906	uc021pon.1	102175		WAC-AS1	WAC antisense RNA 1 (head to head)
chr10	29693890	29694102	213	*	Distal Intergenic	10	29698483	29711299	12817	1	387647	uc001ium.2	-4381		PTCHD3P1	patched domain containing 3 pseudogene 1
chr10	29718636	29718848	213	*	Intron (uc001iup.3/387647, intron 2 of 2)	10	29698501	29776785	78285	1	387647	uc001iuq.2	20135		PTCHD3P1	patched domain containing 3 pseudogene 1
chr10	30530123	30530335	213	*	Distal Intergenic	10	30598730	30638267	39538	2	55149	uc001iva.4	107932	ENSG00000107951	MTPAP	mitochondrial poly(A) polymerase
chr10	30648991	30649203	213	*	Intron (uc001ivb.4/55149, intron 9 of 16)	10	30628582	30638267	9686	2	55149	uc001ivc.2	-10724	ENSG00000107951	MTPAP	mitochondrial poly(A) polymerase
chr10	30702985	30703197	213	*	Distal Intergenic	10	30722950	30750762	27813	1	1326	uc001ivi.2	-19753	ENSG00000107968	MAP3K8	mitogen-activated protein kinase kinase kinase 8
chr10	30846827	30847039	213	*	Distal Intergenic	10	30900708	30918647	17940	2	119180	uc001ivk.3	71608	ENSG00000151033	LYZL2	lysozyme like 2
chr10	31680720	31680932	213	*	Intron (uc001ivr.4/6935, intron 5 of 12)	10	31610064	31818742	208679	1	6935	uc009xlp.3	70656	ENSG00000148516	ZEB1	zinc finger E-box binding homeobox 1
chr10	31976010	31976222	213	*	Distal Intergenic	10	32094326	32097479	3154	2	94134	uc001ivw.2	121257	ENSG00000165322	ARHGAP12	Rho GTPase activating protein 12
chr10	32049195	32049407	213	*	Distal Intergenic	10	32094326	32097479	3154	2	94134	uc001ivw.2	48072	ENSG00000165322	ARHGAP12	Rho GTPase activating protein 12
chr10	32499698	32499910	213	*	Distal Intergenic	10	32556644	32636146	79503	2	80314	uc001iwg.2	136236	ENSG00000120616	EPC1	enhancer of polycomb homolog 1
chr10	32656752	32656964	213	*	Intron (uc001iwi.4/80314, intron 1 of 13)	10	32556644	32667726	111083	2	80314	uc001iwi.4	10762	ENSG00000120616	EPC1	enhancer of polycomb homolog 1
chr10	32668324	32668536	213	*	Promoter (<=1kb)	10	32562009	32667726	105718	2	80314	uc009xlt.3	-598	ENSG00000120616	EPC1	enhancer of polycomb homolog 1
chr10	32734604	32734816	213	*	Promoter (<=1kb)	10	32735041	32803511	68471	1	221016	uc009xlu.2	-225
chr10	34633256	34633468	213	*	Intron (uc010qej.2/56288, intron 15 of 24)	10	34606035	34673182	67148	2	56288	uc001ixs.1	39714	ENSG00000148498	PARD3	par-3 family cell polarity regulator
chr10	34660527	34660739	213	*	Intron (uc010qej.2/56288, intron 12 of 24)	10	34606035	34673182	67148	2	56288	uc001ixs.1	12443	ENSG00000148498	PARD3	par-3 family cell polarity regulator
chr10	34726617	34726829	213	*	Intron (uc010qej.2/56288, intron 5 of 24)	10	34601188	34715659	114472	2	56288	uc001ixo.2	-10958	ENSG00000148498	PARD3	par-3 family cell polarity regulator
chr10	35507524	35507736	213	*	Distal Intergenic	10	35484830	35501886	17057	1	1390	uc031pud.1	22694	ENSG00000095794	CREM	cAMP responsive element modulator
chr10	35808563	35808775	213	*	Intron (uc001iyu.4/219771, intron 6 of 11)	10	35894338	35897863	3526	1	219770	uc001iyy.1	-85563	ENSG00000177291	GJD4	gap junction protein delta 4
chr10	42641540	42641752	213	*	Distal Intergenic	10	42827314	42863493	36180	2	441666	uc010qey.2	221741	ENSG00000215146	LOC441666	zinc finger protein 91 pseudogene
chr10	44100978	44101190	213	*	Promoter (<=1kb)	10	44101855	44113352	11498	1	220992	uc010qfc.2	-665	ENSG00000198298	ZNF485	zinc finger protein 485
chr10	45192302	45192514	213	*	Distal Intergenic	10	45406764	45430642	23879	1	643236	uc001jbn.2	-214250	ENSG00000187783	TMEM72	transmembrane protein 72
chr10	45730715	45730927	213	*	Distal Intergenic	10	45659462	45659536	75	1	100422988	uc021ppp.1	71253	ENSG00000263476	MIR3156-1	microRNA 3156-1
chr10	46129208	46129420	213	*	Intron (uc001jcl.4/93550, intron 2 of 5)	10	46111039	46143982	32944	2	93550	uc001jcl.4	14562	ENSG00000172671	ZFAND4	zinc finger AN1-type containing 4
chr10	47004311	47004523	213	*	Distal Intergenic	10	46993546	47000568	7023	1	9721	uc001jec.3	10765	ENSG00000204175	GPRIN2	G protein regulated inducer of neurite outgrowth 2
chr10	47595026	47595238	213	*	Distal Intergenic	10	47746920	47753182	6263	1	244	uc009xnh.1	-151682
chr10	47661832	47662044	213	*	Intron (uc031pux.1/uc031pux.1, intron 2 of 18)	10	47746920	47753182	6263	1	244	uc009xnh.1	-84876
chr10	48558759	48558971	213	*	Distal Intergenic	10	48428084	48439138	11055	2	2662	uc009xnq.2	-119621	ENSG00000266524	GDF10	growth differentiation factor 10
chr10	49592259	49592471	213	*	Intron (uc001jgn.3/5599, intron 1 of 11)	10	49609642	49643183	33542	1	5599	uc001jgm.3	-17171	ENSG00000107643	MAPK8	mitogen-activated protein kinase 8
chr10	52230290	52230502	213	*	Intron (uc001jje.3/259230, intron 3 of 10)	10	52086965	52177940	90976	2	259230	uc021pqr.1	-52350	ENSG00000198964	SGMS1	sphingomyelin synthase 1
chr10	52516007	52516219	213	*	Distal Intergenic	10	52499696	52514569	14874	1	653308	uc010qhm.2	16311	ENSG00000204147	ASAH2B	N-acylsphingosine amidohydrolase 2B
chr10	53459843	53460055	213	*	Promoter (<=1kb)	10	53455246	53459355	4110	2	23283	uc001jjp.3	-488	ENSG00000177613	CSTF2T	cleavage stimulation factor subunit 2 tau variant
chr10	53865195	53865407	213	*	Intron (uc001jjm.3/5592, intron 7 of 17)	10	53806624	54058110	251487	1	5592	uc009xow.2	58571	ENSG00000185532	PRKG1	protein kinase cGMP-dependent 1
chr10	53866818	53867030	213	*	Intron (uc001jjm.3/5592, intron 7 of 17)	10	53806624	54058110	251487	1	5592	uc009xow.2	60194	ENSG00000185532	PRKG1	protein kinase cGMP-dependent 1
chr10	54040239	54040451	213	*	Intron (uc001jjm.3/5592, intron 12 of 17)	10	54056608	54073888	17281	2	100506939	uc009xox.2	33437		PRKG1-AS1	PRKG1 antisense RNA 1
chr10	54062072	54062284	213	*	Intron (uc009xox.2/100506939, intron 3 of 5)	10	54056608	54073888	17281	2	100506939	uc009xox.2	11604		PRKG1-AS1	PRKG1 antisense RNA 1
chr10	54067942	54068154	213	*	Intron (uc009xox.2/100506939, intron 3 of 5)	10	54056608	54073888	17281	2	100506939	uc009xox.2	5734		PRKG1-AS1	PRKG1 antisense RNA 1
chr10	54404516	54404728	213	*	Distal Intergenic	10	54525140	54531460	6321	2	4153	uc001jjt.3	126732	ENSG00000165471	MBL2	mannose binding lectin 2
chr10	54594138	54594350	213	*	Distal Intergenic	10	54525140	54531460	6321	2	4153	uc001jjt.3	-62678	ENSG00000165471	MBL2	mannose binding lectin 2
chr10	54711677	54711889	213	*	Distal Intergenic	10	54525140	54531460	6321	2	4153	uc001jjt.3	-180217	ENSG00000165471	MBL2	mannose binding lectin 2
chr10	55606648	55606860	213	*	Intron (uc010qhq.2/65217, intron 29 of 34)	10	55568452	56424050	855599	2	65217	uc021pqv.1	817190	ENSG00000150275	PCDH15	protocadherin related 15
chr10	57135676	57135888	213	*	Intron (uc001jjv.1/65217, intron 2 of 20)	10	57358750	57360487	1738	1	100463289	uc021pra.1	-222862		MTRNR2L5	MT-RNR2 like 5 (pseudogene)
chr10	57659319	57659531	213	*	Distal Intergenic	10	55580939	57387702	1806764	2	65217	uc001jjv.1	-271617	ENSG00000150275	PCDH15	protocadherin related 15
chr10	61000344	61000556	213	*	Intron (uc001jkk.4/84457, intron 4 of 4)	10	60937227	61007534	70308	1	84457	uc001jkm.4	63117	ENSG00000165443	PHYHIPL	phytanoyl-CoA 2-hydroxylase interacting protein like
chr10	61819197	61819409	213	*	Intron (uc001jkv.3/288, intron 7 of 10)	10	61827693	61840366	12674	2	288	uc009xpb.1	20957	ENSG00000151150	ANK3	ankyrin 3
chr10	61968510	61968722	213	*	Promoter (<=1kb)	10	61898722	61967991	69270	2	288	uc001jlc.1	-519	ENSG00000151150	ANK3	ankyrin 3
chr10	62059673	62059885	213	*	Intron (uc001jky.3/288, intron 1 of 43)	10	61786056	62149634	363579	2	288	uc001jky.3	89749	ENSG00000151150	ANK3	ankyrin 3
chr10	62148623	62148835	213	*	Promoter (<=1kb)	10	61786056	62149634	363579	2	288	uc001jky.3	799	ENSG00000151150	ANK3	ankyrin 3
chr10	62204383	62204595	213	*	Intron (uc010qih.2/288, intron 1 of 43)	10	61786056	62149634	363579	2	288	uc001jky.3	-54749	ENSG00000151150	ANK3	ankyrin 3
chr10	62895094	62895306	213	*	Distal Intergenic	10	62669081	62761198	92118	2	9886	uc001jlm.3	-133896	ENSG00000072422	RHOBTB1	Rho related BTB domain containing 1
chr10	63797876	63798088	213	*	Intron (uc010qil.2/84159, intron 4 of 4)	10	63808970	63856707	47738	1	84159	uc001jlu.2	-10882	ENSG00000150347	ARID5B	AT-rich interaction domain 5B
chr10	64982265	64982477	213	*	Intron (uc001jml.3/221037, intron 1 of 22)	10	64952698	64968561	15864	2	221037	uc009xpk.1	-13704	ENSG00000171988	JMJD1C	jumonji domain containing 1C
chr10	65227787	65227999	213	*	Distal Intergenic	10	65139714	65225722	86009	2	221037	uc001jmr.1	-2065	ENSG00000171988	JMJD1C	jumonji domain containing 1C
chr10	65626353	65626565	213	*	Distal Intergenic	10	65281123	65384883	103761	1	221035	uc001jmt.3	345230	ENSG00000165476	REEP3	receptor accessory protein 3
chr10	67485390	67485602	213	*	Distal Intergenic	10	66585285	66586634	1350	1	305	uc009xpm.2	900105		ANXA2P3	annexin A2 pseudogene 3
chr10	68137671	68137883	213	*	Intron (uc009xpn.1/29119, intron 12 of 17)	10	68685792	68688537	2746	1	347731	uc001jmy.3	-547909	ENSG00000198739	LRRTM3	leucine rich repeat transmembrane neuronal 3
chr10	68684809	68685021	213	*	Promoter (<=1kb)	10	68685792	68688537	2746	1	347731	uc001jmy.3	-771	ENSG00000198739	LRRTM3	leucine rich repeat transmembrane neuronal 3
chr10	69002125	69002337	213	*	Intron (uc009xpn.1/29119, intron 5 of 17)	10	68685792	68860867	175076	1	347731	uc001jmz.1	316333	ENSG00000198739	LRRTM3	leucine rich repeat transmembrane neuronal 3
chr10	69597920	69598132	213	*	Promoter (<=1kb)	10	69556427	69597937	41511	2	56521	uc001jnb.3	0	ENSG00000108176	DNAJC12	DnaJ heat shock protein family (Hsp40) member C12
chr10	70095492	70095704	213	*	Promoter (1-2kb)	10	70097373	70102953	5581	1	3189	uc001jny.4	-1669	ENSG00000096746	HNRNPH3	heterogeneous nuclear ribonucleoprotein H3
chr10	70103096	70103308	213	*	3' UTR	10	70097373	70102953	5581	1	3189	uc001jny.4	5723	ENSG00000096746	HNRNPH3	heterogeneous nuclear ribonucleoprotein H3
chr10	70997706	70997918	213	*	Intron (uc001jpf.4/80201, intron 4 of 17)	10	70992759	71027315	34557	1	80201	uc010qje.2	4947	ENSG00000156510	HKDC1	hexokinase domain containing 1
chr10	71035912	71036124	213	*	Intron (uc009xqc.2/3098, intron 1 of 5)	10	71029756	71161637	131882	1	3098	uc001jpj.4	6156	ENSG00000156515	HK1	hexokinase 1
chr10	71455981	71456193	213	*	Distal Intergenic	10	71390003	71393355	3353	1	219738	uc001jpq.4	65978	ENSG00000171224	FAM241B	family with sequence similarity 241 member B
chr10	72142553	72142765	213	*	Promoter (<=1kb)	10	72058726	72142406	83681	2	55222	uc031pvt.1	-147	ENSG00000172731	LRRC20	leucine rich repeat containing 20
chr10	72149509	72149721	213	*	Distal Intergenic	10	72058726	72142406	83681	2	55222	uc031pvt.1	-7103	ENSG00000172731	LRRC20	leucine rich repeat containing 20
chr10	72394147	72394359	213	*	Distal Intergenic	10	72357104	72362531	5428	2	5551	uc009xqg.3	-31616	ENSG00000180644	PRF1	perforin 1
chr10	73048053	73048265	213	*	Intron (uc001jro.3/219699, intron 6 of 16)	10	73079010	73123147	44138	1	55315	uc001jrr.4	-30745	ENSG00000198246	SLC29A3	solute carrier family 29 member 3
chr10	73611112	73611324	213	*	Promoter (<=1kb)	10	73576055	73611082	35028	2	5660	uc001jsm.3	-30	ENSG00000197746	PSAP	prosaposin
chr10	73717414	73717626	213	*	Intron (uc021psn.1/119504, intron 1 of 3)	10	73724120	73773322	49203	1	9469	uc001jsn.3	-6494	ENSG00000122863	CHST3	carbohydrate sulfotransferase 3
chr10	74348641	74348853	213	*	Intron (uc001jtb.2/10367, intron 1 of 11)	10	74119698	74336541	216844	2	100302155	uc021pth.1	-12100	ENSG00000221808	MIR1256	microRNA 1256
chr10	74820912	74821124	213	*	Intron (uc021ptj.1/5033, intron 4 of 13)	10	74766980	74834673	67694	2	5033	uc021ptj.1	13549	ENSG00000122884	P4HA1	prolyl 4-hydroxylase subunit alpha 1
chr10	74885612	74885824	213	*	Intron (uc001jtj.3/25961, intron 7 of 8)	10	74870210	74891581	21372	1	25961	uc010qke.2	15402	ENSG00000166321	NUDT13	nudix hydrolase 13
chr10	74893400	74893612	213	*	Distal Intergenic	10	74870210	74891581	21372	1	25961	uc010qke.2	23190	ENSG00000166321	NUDT13	nudix hydrolase 13
chr10	74990446	74990658	213	*	Intron (uc009xqz.3/317662, intron 9 of 13)	10	74993866	75001939	8074	1	317662	uc031pvw.1	-3208	ENSG00000138286	FAM149B1	family with sequence similarity 149 member B1
chr10	75203240	75203452	213	*	Intron (uc010qkj.2/5532, intron 4 of 5)	10	75183337	75193319	9983	2	118490	uc009xrh.3	-9921	ENSG00000166343	MSS51	MSS51 mitochondrial translational activator
chr10	75503836	75504048	213	*	Promoter (<=1kb)	10	75504131	75526611	22481	1	9632	uc010qkn.2	-83	ENSG00000176986	SEC24C	SEC24 homolog C, COPII coat complex component
chr10	75795031	75795243	213	*	Intron (uc009xrr.3/7414, intron 3 of 22)	10	75757872	75879914	122043	1	7414	uc010qkz.2	37159	ENSG00000035403	VCL	vinculin
chr10	75912958	75913170	213	*	Intron (uc001jwi.3/132, intron 1 of 10)	10	75910943	76469061	558119	1	132	uc010qlb.2	2015	ENSG00000156110	ADK	adenosine kinase
chr10	76025838	76026050	213	*	Intron (uc001jwi.3/132, intron 3 of 10)	10	75936247	76469061	532815	1	132	uc010qlc.2	89591	ENSG00000156110	ADK	adenosine kinase
chr10	76287392	76287604	213	*	Intron (uc001jwi.3/132, intron 7 of 10)	10	76586171	76792380	206210	1	23522	uc001jwm.2	-298567	ENSG00000156650	KAT6B	lysine acetyltransferase 6B
chr10	78376811	78377023	213	*	Distal Intergenic	10	78643874	78870101	226228	2	3778	uc001jxl.1	493078	ENSG00000156113	KCNMA1	potassium calcium-activated channel subfamily M alpha 1
chr10	78581916	78582128	213	*	Distal Intergenic	10	78643874	78870101	226228	2	3778	uc001jxl.1	287973	ENSG00000156113	KCNMA1	potassium calcium-activated channel subfamily M alpha 1
chr10	78842515	78842727	213	*	Intron (uc001jxj.2/3778, intron 12 of 28)	10	78643874	78870101	226228	2	3778	uc001jxl.1	27374	ENSG00000156113	KCNMA1	potassium calcium-activated channel subfamily M alpha 1
chr10	79401690	79401902	213	*	Distal Intergenic	10	79395961	79397577	1617	2	3778	uc031pvz.1	-4113	ENSG00000156113	KCNMA1	potassium calcium-activated channel subfamily M alpha 1
chr10	79441739	79441951	213	*	Distal Intergenic	10	79395961	79397577	1617	2	3778	uc031pvz.1	-44162	ENSG00000156113	KCNMA1	potassium calcium-activated channel subfamily M alpha 1
chr10	81565729	81565941	213	*	Distal Intergenic	10	81585658	81587358	1701	1	642361	uc001kbe.2	-19717	ENSG00000272447	LOC642361	uncharacterized LOC642361
chr10	81568447	81568659	213	*	Distal Intergenic	10	81585658	81587358	1701	1	642361	uc001kbe.2	-16999	ENSG00000272447	LOC642361	uncharacterized LOC642361
chr10	82006766	82006978	213	*	Distal Intergenic	10	81967466	81979413	11948	1	439990	uc001kbv.3	39300	ENSG00000237523	LINC00857	long intergenic non-protein coding RNA 857
chr10	83680147	83680359	213	*	Intron (uc001kco.2/10718, intron 1 of 8)	10	83637717	84746935	1109219	1	10718	uc021pvi.1	42430	ENSG00000185737	NRG3	neuregulin 3
chr10	86297130	86297342	213	*	Distal Intergenic	10	86184695	86278276	93582	1	54462	uc010qme.1	112435	ENSG00000107771	CCSER2	coiled-coil serine rich protein 2
chr10	86543168	86543380	213	*	Distal Intergenic	10	86184695	86278276	93582	1	54462	uc010qme.1	358473	ENSG00000107771	CCSER2	coiled-coil serine rich protein 2
chr10	89000138	89000350	213	*	Intron (uc009xtc.2/728190, intron 4 of 5)	10	88985205	88994733	9529	1	728118	uc001kek.3	14933	ENSG00000184923	NUTM2A	NUT family member 2A
chr10	89511869	89512081	213	*	Distal Intergenic	10	89512875	89552512	39638	2	84896	uc010qmr.1	40431	ENSG00000138138	ATAD1	ATPase family AAA domain containing 1
chr10	89575966	89576178	213	*	Promoter (1-2kb)	10	89512875	89574639	61765	2	84896	uc001key.1	-1327	ENSG00000138138	ATAD1	ATPase family AAA domain containing 1
chr10	90551748	90551960	213	*	Distal Intergenic	10	90562487	90580303	17817	1	340654	uc009xtm.1	-10527	ENSG00000173239	LIPM	lipase family member M
chr10	90570118	90570330	213	*	Intron (uc009xtm.1/340654, intron 2 of 8)	10	90562487	90580303	17817	1	340654	uc009xtn.1	7631	ENSG00000173239	LIPM	lipase family member M
chr10	91002908	91003120	213	*	Intron (uc001kga.4/3988, intron 3 of 9)	10	90973326	91011660	38335	2	3988	uc001kga.4	8540	ENSG00000107798	LIPA	lipase A, lysosomal acid type
chr10	91338936	91339148	213	*	Distal Intergenic	10	91352504	91352584	81	2	406901	uc001kgq.2	13436	ENSG00000198997	MIR107	microRNA 107
chr10	91385882	91386094	213	*	Intron (uc001kgn.2/53354, intron 1 of 6)	10	91339254	91403648	64395	2	53354	uc001kgn.2	17554	ENSG00000152782	PANK1	pantothenate kinase 1
chr10	91461097	91461309	213	*	Promoter (<=1kb)	10	91461367	91534700	73334	1	9585	uc001kgr.1	-58	ENSG00000138182	KIF20B	kinesin family member 20B
chr10	91842850	91843062	213	*	Distal Intergenic	10	91589250	91600618	11369	1	643529	uc001kgw.2	253600	ENSG00000232229	LINC00865	long intergenic non-protein coding RNA 865
chr10	91858505	91858717	213	*	Distal Intergenic	10	91589250	91600618	11369	1	643529	uc001kgw.2	269255	ENSG00000232229	LINC00865	long intergenic non-protein coding RNA 865
chr10	92061997	92062209	213	*	Distal Intergenic	10	91589250	91600618	11369	1	643529	uc001kgw.2	472747	ENSG00000232229	LINC00865	long intergenic non-protein coding RNA 865
chr10	93476394	93476606	213	*	Distal Intergenic	10	93558151	93625232	67082	1	80351	uc001khp.3	-81545	ENSG00000107854	TNKS2	tankyrase 2
chr10	93790343	93790555	213	*	Downstream (<=300bp)	10	93726394	93756937	30544	1	9044	uc001kht.1	63949	ENSG00000095564	BTAF1	B-TFIID TATA-box binding protein associated factor 1
chr10	94766306	94766518	213	*	Intron (uc010qnr.2/54536, intron 20 of 22)	10	94821021	94828454	7434	1	340665	uc009xud.3	-54503	ENSG00000187553	CYP26C1	cytochrome P450 family 26 subfamily C member 1
chr10	95043888	95044100	213	*	Distal Intergenic	10	95066186	95141153	74968	2	26509	uc009xue.3	97053	ENSG00000138119	MYOF	myoferlin
chr10	95082054	95082266	213	*	Intron (uc009xue.3/26509, intron 29 of 34)	10	95066186	95141153	74968	2	26509	uc009xue.3	58887	ENSG00000138119	MYOF	myoferlin
chr10	95196824	95197036	213	*	Intron (uc001kin.3/26509, intron 3 of 53)	10	95066186	95242074	175889	2	26509	uc001kin.3	45038	ENSG00000138119	MYOF	myoferlin
chr10	95506572	95506784	213	*	Distal Intergenic	10	95517566	95557542	39977	1	9211	uc021pwk.1	-10782	ENSG00000108231	LGI1	leucine rich glioma inactivated 1
chr10	96389873	96390085	213	*	Distal Intergenic	10	96443251	96495947	52697	1	1562	uc001kjv.4	-53166	ENSG00000108242	CYP2C18	cytochrome P450 family 2 subfamily C member 18
chr10	97667336	97667548	213	*	Promoter (<=1kb)	10	97667722	97698415	30694	1	100127889	uc010qoo.2	-174
chr10	98590460	98590672	213	*	Promoter (1-2kb)	10	98592017	98724198	132182	1	84458	uc001kmr.3	-1345	ENSG00000196233	LCOR	ligand dependent nuclear receptor corepressor
chr10	98994455	98994667	213	*	Intron (uc001kmy.3/100533184, intron 9 of 14)	10	98981930	99030447	48518	2	84986	uc001kna.4	35780	ENSG00000213390	ARHGAP19	Rho GTPase activating protein 19
chr10	99167239	99167451	213	*	Distal Intergenic	10	99116458	99161127	44670	2	23223	uc010qou.2	-6112	ENSG00000052749	RRP12	ribosomal RNA processing 12 homolog
chr10	99313343	99313555	213	*	Intron (uc001knv.1/80019, intron 1 of 2)	10	99332256	99343641	11386	1	26287	uc001knw.3	-18701	ENSG00000165887	ANKRD2	ankyrin repeat domain 2
chr10	101574088	101574300	213	*	Intron (uc001kqf.2/1244, intron 16 of 31)	10	101542463	101611662	69200	1	1244	uc001kqf.2	31625	ENSG00000023839	ABCC2	ATP binding cassette subfamily C member 2
chr10	102008404	102008616	213	*	Intron (uc001kqq.1/55280, intron 7 of 13)	10	101996913	101997059	147	2	677800	uc001kqu.1	-11345	ENSG00000212464	SNORA12	small nucleolar RNA, H/ACA box 12
chr10	102820330	102820542	213	*	Promoter (<=1kb)	10	102820999	102825351	4353	1	81621	uc001ksr.3	-457	ENSG00000107821	KAZALD1	Kazal type serine peptidase inhibitor domain 1
chr10	103249488	103249700	213	*	Intron (uc001kta.4/8945, intron 4 of 14)	10	103338639	103342950	4312	2	27343	uc001ktd.1	93250	ENSG00000166169	POLL	DNA polymerase lambda
chr10	103340628	103340840	213	*	Intron (uc010qpz.2/uc010qpz.2, intron 2 of 3)	10	103338639	103342950	4312	2	27343	uc001ktd.1	2110	ENSG00000166169	POLL	DNA polymerase lambda
chr10	103553803	103554015	213	*	Intron (uc001ktu.2/10724, intron 2 of 6)	10	103544200	103559212	15013	2	10724	uc001ktu.2	5197	ENSG00000198408	OGA	O-GlcNAcase
chr10	103554630	103554842	213	*	Intron (uc001ktu.2/10724, intron 2 of 6)	10	103544200	103559212	15013	2	10724	uc001ktu.2	4370	ENSG00000198408	OGA	O-GlcNAcase
chr10	103578294	103578506	213	*	Promoter (<=1kb)	10	103558599	103578222	19624	2	10724	uc009xwt.2	-72	ENSG00000198408	OGA	O-GlcNAcase
chr10	103892290	103892502	213	*	Promoter (<=1kb)	10	103892787	103910090	17304	1	23082	uc001kum.3	-285	ENSG00000148840	PPRC1	PPARG related coactivator 1
chr10	104181364	104181576	213	*	Promoter (1-2kb)	10	104179766	104182893	3128	1	79176	uc001kvl.1	1598	ENSG00000107872	FBXL15	F-box and leucine rich repeat protein 15
chr10	104397616	104397828	213	*	Distal Intergenic	10	104404252	104418076	13825	1	81603	uc001kvz.2	-6424	ENSG00000171206	TRIM8	tripartite motif containing 8
chr10	104913379	104913591	213	*	Promoter (<=1kb)	10	104847774	104913384	65611	2	22978	uc010qqp.2	0	ENSG00000076685	NT5C2	5'-nucleotidase, cytosolic II
chr10	105788503	105788715	213	*	Distal Intergenic	10	105807847	105807944	98	2	100126326	uc021pxp.1	19229	ENSG00000283788	MIR936	microRNA 936
chr10	105836889	105837101	213	*	Intron (uc001kxr.3/1308, intron 4 of 55)	10	105791046	105845638	54593	2	1308	uc001kxr.3	8537	ENSG00000065618	COL17A1	collagen type XVII alpha 1 chain
chr10	105880649	105880861	213	*	Promoter (<=1kb)	10	105881816	105886143	4328	1	119392	uc001kxs.3	-955	ENSG00000156384	SFR1	SWI5 dependent homologous recombination repair protein 1
chr10	105887320	105887532	213	*	Distal Intergenic	10	105881947	105886143	4197	1	119392	uc001kxv.3	5373	ENSG00000156384	SFR1	SWI5 dependent homologous recombination repair protein 1
chr10	105969195	105969407	213	*	Intron (uc001kxw.3/80217, intron 5 of 37)	10	105978547	105978641	95	2	693194	uc021pxq.1	9234	ENSG00000208033	MIR609	microRNA 609
chr10	106088728	106088940	213	*	Promoter (<=1kb)	10	106069454	106088750	19297	2	85450	uc001kye.4	0	ENSG00000148841	ITPRIP	inositol 1,4,5-trisphosphate receptor interacting protein
chr10	107298903	107299115	213	*	Distal Intergenic	10	106937525	107012664	75140	1	22986	uc010qqz.1	361378	ENSG00000156395	SORCS3	sortilin related VPS10 domain containing receptor 3
chr10	109302387	109302599	213	*	Distal Intergenic	10	108338421	108924466	586046	2	114815	uc001kyo.3	-377921	ENSG00000108018	SORCS1	sortilin related VPS10 domain containing receptor 1
chr10	109574554	109574766	213	*	Distal Intergenic	10	108338421	108924466	586046	2	114815	uc001kyo.3	-650088	ENSG00000108018	SORCS1	sortilin related VPS10 domain containing receptor 1
chr10	111898025	111898237	213	*	Distal Intergenic	10	111882778	111895323	12546	1	120	uc001kyx.3	15247	ENSG00000148700	ADD3	adducin 3
chr10	112052518	112052730	213	*	Distal Intergenic	10	112052798	112064707	11910	2	10285	uc001kzc.4	11977	ENSG00000119953	SMNDC1	survival motor neuron domain containing 1
chr10	112307864	112308076	213	*	Distal Intergenic	10	112327449	112364392	36944	1	9126	uc001kze.3	-19373	ENSG00000108055	SMC3	structural maintenance of chromosomes 3
chr10	112563724	112563936	213	*	Intron (uc001kzf.2/282996, intron 7 of 13)	10	112628648	112630662	2015	2	282997	uc010qrd.1	66726		PDCD4-AS1	PDCD4 antisense RNA 1
chr10	112691660	112691872	213	*	Intron (uc001kzl.4/8036, intron 1 of 8)	10	112696361	112697013	653	2	644511	uc010qrh.1	5141	ENSG00000234118	RPL13AP6	ribosomal protein L13a pseudogene 6
chr10	114430210	114430422	213	*	Intron (uc001kzy.3/143187, intron 7 of 7)	10	114393929	114394013	85	1	100422909	uc021pyf.1	36281	ENSG00000264763	MIR4295	microRNA 4295
chr10	114480845	114481057	213	*	Intron (uc001kzy.3/143187, intron 7 of 7)	10	114393929	114394013	85	1	100422909	uc021pyf.1	86916	ENSG00000264763	MIR4295	microRNA 4295
chr10	114658828	114659040	213	*	Distal Intergenic	10	114710009	114927436	217428	1	6934	uc001lac.4	-50969	ENSG00000148737	TCF7L2	transcription factor 7 like 2
chr10	115376166	115376378	213	*	Intron (uc009xyb.3/4892, intron 3 of 9)	10	115348583	115388780	40198	2	4892	uc009xyb.3	12402	ENSG00000197893	NRAP	nebulin related anchoring protein
chr10	115464902	115465114	213	*	Intron (uc001lam.4/840, intron 2 of 7)	10	115469104	115490668	21565	1	840	uc010qsb.3	-3990	ENSG00000165806	CASP7	caspase 7
chr10	115559634	115559846	213	*	Distal Intergenic	10	115537752	115537813	62	2	100616162	uc021pys.1	-21821	ENSG00000283656	MIR4483	microRNA 4483
chr10	115881688	115881900	213	*	Distal Intergenic	10	115881974	115904375	22402	2	55088	uc009xyd.1	22475	ENSG00000165813	CCDC186	coiled-coil domain containing 186
chr10	116231278	116231490	213	*	Intron (uc021pyu.1/3983, intron 5 of 16)	10	116190869	116251637	60769	2	3983	uc021pyu.1	20147	ENSG00000099204	ABLIM1	actin binding LIM protein 1
chr10	116454620	116454832	213	*	Intron (uc001lbz.1/3983, intron 1 of 1)	10	116200776	116444414	243639	2	3983	uc021pzf.1	-10206	ENSG00000099204	ABLIM1	actin binding LIM protein 1
chr10	116677711	116677923	213	*	Distal Intergenic	10	116697915	116737439	39525	1	142940	uc010qsl.2	-19992	ENSG00000165832	TRUB1	TruB pseudouridine synthase family member 1
chr10	116878230	116878442	213	*	Intron (uc001lce.3/26033, intron 2 of 9)	10	116853124	117708496	855373	1	26033	uc001lcg.3	25106	ENSG00000107518	ATRNL1	attractin like 1
chr10	117560795	117561007	213	*	Intron (uc001lcg.3/26033, intron 27 of 28)	10	117816442	118031819	215378	2	2674	uc001lci.3	470812	ENSG00000151892	GFRA1	GDNF family receptor alpha 1
chr10	117755237	117755449	213	*	Distal Intergenic	10	117816442	118031819	215378	2	2674	uc001lci.3	276370	ENSG00000151892	GFRA1	GDNF family receptor alpha 1
chr10	118072608	118072820	213	*	Distal Intergenic	10	118083940	118139541	55602	1	374355	uc001lck.3	-11120	ENSG00000182645	CCDC172	coiled-coil domain containing 172
chr10	118421727	118421939	213	*	Distal Intergenic	10	118423207	118429481	6275	2	143379	uc001lcr.3	7542	ENSG00000165863	C10orf82	chromosome 10 open reading frame 82
chr10	119040365	119040577	213	*	Distal Intergenic	10	119000584	119038941	38358	1	6571	uc009xyy.2	39781	ENSG00000165646	SLC18A2	solute carrier family 18 member A2
chr10	119041223	119041435	213	*	Distal Intergenic	10	119000584	119038941	38358	1	6571	uc009xyy.2	40639	ENSG00000165646	SLC18A2	solute carrier family 18 member A2
chr10	119957651	119957863	213	*	Intron (uc001ldm.4/255082, intron 3 of 4)	10	120068572	120101839	33268	2	63877	uc001ldo.2	143976	ENSG00000165669	FAM204A	family with sequence similarity 204 member A
chr10	120938374	120938586	213	*	Promoter (<=1kb)	10	120927215	120938345	11131	2	10935	uc021pzp.1	-29	ENSG00000165672	PRDX3	peroxiredoxin 3
chr10	121332065	121332277	213	*	Distal Intergenic	10	121332978	121353025	20048	2	7073	uc001leh.1	20748	ENSG00000151923	TIAL1	TIA1 cytotoxic granule associated RNA binding protein like 1
chr10	121339580	121339792	213	*	Intron (uc001leh.1/7073, intron 5 of 11)	10	121332978	121353025	20048	2	7073	uc001leh.1	13233	ENSG00000151923	TIAL1	TIA1 cytotoxic granule associated RNA binding protein like 1
chr10	121380654	121380866	213	*	Distal Intergenic	10	121336123	121356541	20419	2	7073	uc010qtb.1	-24113	ENSG00000151923	TIAL1	TIA1 cytotoxic granule associated RNA binding protein like 1
chr10	121619067	121619279	213	*	Intron (uc001leq.2/79892, intron 2 of 15)	10	121602294	121612706	10413	2	79892	uc001let.1	-6361	ENSG00000197771	MCMBP	minichromosome maintenance complex binding protein
chr10	122560457	122560669	213	*	Intron (uc001lfb.1/283089, intron 1 of 2)	10	122610687	122666367	55681	1	55717	uc010qte.2	-50018	ENSG00000120008	WDR11	WD repeat domain 11
chr10	123277034	123277246	213	*	Promoter (<=1kb)	10	123237844	123276986	39143	2	2263	uc001lfg.4	-48	ENSG00000066468	FGFR2	fibroblast growth factor receptor 2
chr10	123301456	123301668	213	*	Intron (uc021pzv.1/2263, intron 4 of 14)	10	123237844	123276986	39143	2	2263	uc001lfg.4	-24470	ENSG00000066468	FGFR2	fibroblast growth factor receptor 2
chr10	123339781	123339993	213	*	Intron (uc021pzv.1/2263, intron 1 of 14)	10	123237844	123353481	115638	2	2263	uc021pzv.1	13488	ENSG00000066468	FGFR2	fibroblast growth factor receptor 2
chr10	124634412	124634624	213	*	Intron (uc001lgu.3/399815, intron 3 of 6)	10	124639149	124658230	19082	1	399815	uc010qua.1	-4525	ENSG00000255624	C10orf88B	C10orf88B (pseudogene)
chr10	125415356	125415568	213	*	Distal Intergenic	10	125425871	125456913	31043	1	2849	uc001lhh.3	-10303	ENSG00000154478	GPR26	G protein-coupled receptor 26
chr10	125751599	125751811	213	*	Distal Intergenic	10	125465726	125699779	234054	2	119587	uc001lhj.3	-51820	ENSG00000121898	CPXM2	carboxypeptidase X, M14 family member 2
chr10	126160286	126160498	213	*	Intron (uc001lhs.2/64077, intron 1 of 6)	10	126150341	126302710	152370	1	64077	uc009yai.2	9945	ENSG00000107902	LHPP	phospholysine phosphohistidine inorganic pyrophosphate phosphatase
chr10	126446531	126446743	213	*	Intron (uc001lhu.1/9679, intron 5 of 8)	10	126355759	126432930	77172	2	9679	uc001lhw.3	-13601	ENSG00000189319	FAM53B	family with sequence similarity 53 member B
chr10	126446879	126447091	213	*	Intron (uc001lhu.1/9679, intron 5 of 8)	10	126355759	126432930	77172	2	9679	uc001lhw.3	-13949	ENSG00000189319	FAM53B	family with sequence similarity 53 member B
chr10	127481604	127481816	213	*	Intron (uc001liw.4/7390, intron 8 of 8)	10	127490626	127496056	5431	2	7390	uc021qap.1	14240	ENSG00000188690	UROS	uroporphyrinogen III synthase
chr10	127482560	127482772	213	*	Intron (uc001liw.4/7390, intron 8 of 8)	10	127490626	127496056	5431	2	7390	uc021qap.1	13284	ENSG00000188690	UROS	uroporphyrinogen III synthase
chr10	127585731	127585943	213	*	Promoter (<=1kb)	10	127585108	127698161	113054	1	92565	uc009yan.3	623	ENSG00000203780	FANK1	fibronectin type III and ankyrin repeat domains 1
chr10	127671157	127671369	213	*	Intron (uc010quk.1/92565, intron 3 of 3)	10	127668730	127698078	29349	1	92565	uc001lji.3	2427	ENSG00000203780	FANK1	fibronectin type III and ankyrin repeat domains 1
chr10	127866961	127867173	213	*	Intron (uc001ljk.2/8038, intron 3 of 22)	10	127668730	127698078	29349	1	92565	uc001lji.3	198231	ENSG00000203780	FANK1	fibronectin type III and ankyrin repeat domains 1
chr10	129349272	129349484	213	*	Promoter (1-2kb)	10	129347613	129350935	3323	1	594857	uc001ljx.1	1659	ENSG00000214285	NPS	neuropeptide S
chr10	130032773	130032985	213	*	Intron (uc001lkg.1/uc001lkg.1, intron 1 of 6)	10	129894925	129924468	29544	2	4288	uc001lkf.3	-108305	ENSG00000148773	MKI67	marker of proliferation Ki-67
chr10	130328725	130328937	213	*	Distal Intergenic	10	129894925	129924468	29544	2	4288	uc001lkf.3	-404257	ENSG00000148773	MKI67	marker of proliferation Ki-67
chr10	131756505	131756717	213	*	Intron (uc001lki.2/253738, intron 5 of 15)	10	131633496	131762091	128596	2	253738	uc001lki.2	5374	ENSG00000108001	EBF3	EBF transcription factor 3
chr10	132386133	132386345	213	*	Distal Intergenic	10	132760851	132760931	81	2	100422867	uc021qaz.1	374586	ENSG00000264803	MIR378C	microRNA 378c
chr10	133509029	133509241	213	*	Distal Intergenic	10	133604734	133622535	17802	2	399827	uc021qba.1	113294	ENSG00000189275	LINC01164	long intergenic non-protein coding RNA 1164
chr10	134957562	134957774	213	*	Distal Intergenic	10	134973971	135039916	65946	1	85442	uc001llz.1	-16197	ENSG00000171798	KNDC1	kinase non-catalytic C-lobe domain containing 1
chr10	135213251	135213463	213	*	Promoter (1-2kb)	10	135214833	135234174	19342	1	92170	uc031pxs.1	-1370	ENSG00000148824	MTG1	mitochondrial ribosome associated GTPase 1
chr10	135214252	135214464	213	*	Promoter (<=1kb)	10	135214833	135234174	19342	1	92170	uc031pxs.1	-369	ENSG00000148824	MTG1	mitochondrial ribosome associated GTPase 1
chr11	811102	811314	213	*	Promoter (<=1kb)	11	811681	811814	134	1	619565	uc001lrs.1	-367	ENSG00000199785	SNORA52	small nucleolar RNA, H/ACA box 52
chr11	1616646	1616858	213	*	Intron (uc009ycx.2/338651, intron 1 of 1)	11	1618407	1619524	1118	2	440021	uc001ltv.3	2666	ENSG00000205867	KRTAP5-2	keratin associated protein 5-2
chr11	1691763	1691975	213	*	Intron (uc001ltq.2/81532, intron 1 of 4)	11	1686829	1689086	2258	1	387742	uc009ycz.3	4934	ENSG00000205866	FAM99A	family with sequence similarity 99 member A
chr11	2298934	2299146	213	*	Distal Intergenic	11	2289728	2292182	2455	2	430	uc001lvu.3	-6752	ENSG00000183734	ASCL2	achaete-scute family bHLH transcription factor 2
chr11	2423084	2423296	213	*	Promoter (<=1kb)	11	2423524	2425106	1583	1	10078	uc001lwl.3	-228	ENSG00000184281	TSSC4	tumor suppressing subtransferable candidate 4
chr11	3476196	3476408	213	*	Distal Intergenic	11	3411937	3413145	1209	2	10821	uc021qcl.1	-63051	ENSG00000189398	OR7E12P	olfactory receptor family 7 subfamily E member 12 pseudogene
chr11	6628175	6628387	213	*	Intron (uc001mee.3/3611, intron 2 of 12)	11	6625207	6632099	6893	1	3611	uc001meh.3	2968	ENSG00000166333	ILK	integrin linked kinase
chr11	6831644	6831856	213	*	Distal Intergenic	11	6815756	6817139	1384	2	8590	uc001mes.1	-14505	ENSG00000184933	OR6A2	olfactory receptor family 6 subfamily A member 2
chr11	6864917	6865129	213	*	Promoter (1-2kb)	11	6866914	6867867	954	1	144124	uc001met.1	-1785	ENSG00000166363	OR10A5	olfactory receptor family 10 subfamily A member 5
chr11	6947071	6947283	213	*	Promoter (<=1kb)	11	6947654	6979278	31625	1	7762	uc001mey.3	-371	ENSG00000149054	ZNF215	zinc finger protein 215
chr11	7592965	7593177	213	*	Intron (uc001mfj.5/8495, intron 3 of 23)	11	7597998	7673075	75078	1	8495	uc010rbb.1	-4821	ENSG00000166387	PPFIBP2	PPFIA binding protein 2
chr11	7931659	7931871	213	*	Distal Intergenic	11	7872298	7927502	55205	2	283299	uc001mfs.1	-4157	ENSG00000254951	LOC283299	uncharacterized LOC283299
chr11	7998907	7999119	213	*	Distal Intergenic	11	8008445	8017719	9275	1	8665	uc001mfw.3	-9326	ENSG00000175390	EIF3F	eukaryotic translation initiation factor 3 subunit F
chr11	8463914	8464126	213	*	Intron (uc001mgi.1/65975, intron 7 of 11)	11	8413418	8497371	83954	2	65975	uc001mgi.1	33245	ENSG00000130413	STK33	serine/threonine kinase 33
chr11	9693123	9693335	213	*	Intron (uc001mhv.3/23075, intron 1 of 8)	11	9685628	9774507	88880	1	23075	uc001mhx.3	7495	ENSG00000133789	SWAP70	switching B cell complex subunit SWAP70
chr11	9843306	9843518	213	*	Intron (uc001mib.2/81846, intron 28 of 39)	11	9800214	9839208	38995	2	81846	uc001mid.2	-4098	ENSG00000133812	SBF2	SET binding factor 2
chr11	10203387	10203599	213	*	Intron (uc001mib.2/81846, intron 2 of 39)	11	9859604	10215534	355931	2	81846	uc001mif.3	11935	ENSG00000133812	SBF2	SET binding factor 2
chr11	10827688	10827900	213	*	Promoter (1-2kb)	11	10818593	10829543	10951	2	1982	uc001mjb.3	1643	ENSG00000110321	EIF4G2	eukaryotic translation initiation factor 4 gamma 2
chr11	10955376	10955588	213	*	Distal Intergenic	11	10879810	10900823	21014	1	729013	uc001mjm.2	75566	ENSG00000247271	ZBED5-AS1	ZBED5 antisense RNA 1
chr11	11268455	11268667	213	*	Distal Intergenic	11	11373489	11374904	1416	2	283106	uc001mjp.4	106237	ENSG00000254598	CSNK2A3	casein kinase 2 alpha 3
chr11	11809310	11809522	213	*	Distal Intergenic	11	11862970	11964659	101690	1	55031	uc001mjq.1	-53448	ENSG00000170242	USP47	ubiquitin specific peptidase 47
chr11	12598147	12598359	213	*	Distal Intergenic	11	12695969	12966284	270316	1	7003	uc021qdx.1	-97610	ENSG00000187079	TEAD1	TEA domain transcription factor 1
chr11	12768033	12768245	213	*	Intron (uc021qdx.1/7003, intron 2 of 12)	11	12695969	12966284	270316	1	7003	uc021qdx.1	72064	ENSG00000187079	TEAD1	TEA domain transcription factor 1
chr11	12936002	12936214	213	*	Intron (uc021qdx.1/7003, intron 10 of 12)	11	12901255	12966284	65030	1	7003	uc009ygl.3	34747	ENSG00000187079	TEAD1	TEA domain transcription factor 1
chr11	14182644	14182856	213	*	Intron (uc001mle.3/10418, intron 7 of 16)	11	14299466	14380031	80566	2	22800	uc021qec.1	197175	ENSG00000133818	RRAS2	RAS related 2
chr11	14831006	14831218	213	*	Intron (uc001mln.3/5140, intron 5 of 15)	11	14901682	14908880	7199	2	120227	uc001mls.1	77662	ENSG00000186104	CYP2R1	cytochrome P450 family 2 subfamily R member 1
chr11	14912306	14912518	213	*	Promoter (<=1kb)	11	14899556	14913208	13653	2	120227	uc001mlp.3	690	ENSG00000186104	CYP2R1	cytochrome P450 family 2 subfamily R member 1
chr11	16132864	16133076	213	*	Intron (uc001mmd.3/55553, intron 7 of 14)	11	15987995	16424413	436419	2	55553	uc001mmd.3	291337	ENSG00000110693	SOX6	SRY-box transcription factor 6
chr11	17097290	17097502	213	*	Promoter (1-2kb)	11	17095939	17099220	3282	2	6207	uc001mmp.3	1718	ENSG00000110700	RPS13	ribosomal protein S13
chr11	17098347	17098559	213	*	Promoter (<=1kb)	11	17095939	17099220	3282	2	6207	uc001mmp.3	661	ENSG00000110700	RPS13	ribosomal protein S13
chr11	17173743	17173955	213	*	Intron (uc009ygu.1/5286, intron 1 of 12)	11	17108124	17191353	83230	2	5286	uc001mmq.4	17398	ENSG00000011405	PIK3C2A	phosphatidylinositol-4-phosphate 3-kinase catalytic subunit type 2 alpha
chr11	18617144	18617356	213	*	Distal Intergenic	11	18621351	18631802	10452	1	100506540	uc001mow.1	-3995	ENSG00000247595	SPTY2D1OS	SPTY2D1 opposite strand
chr11	20465211	20465423	213	*	Intron (uc001mqb.3/10196, intron 10 of 15)	11	20409076	20530879	121804	1	10196	uc010rdn.2	56135	ENSG00000185238	PRMT3	protein arginine methyltransferase 3
chr11	22266681	22266893	213	*	Intron (uc001mqi.2/203859, intron 9 of 21)	11	22214722	22304913	90192	1	203859	uc001mqj.2	51959	ENSG00000171714	ANO5	anoctamin 5
chr11	22325913	22326125	213	*	Distal Intergenic	11	22359667	22401046	41380	1	57084	uc001mqk.3	-33542	ENSG00000091664	SLC17A6	solute carrier family 17 member 6
chr11	22647402	22647614	213	*	Promoter (<=1kb)	11	22644079	22647387	3309	2	2188	uc001mql.1	-15	ENSG00000183161	FANCF	FA complementation group F
chr11	22657841	22658053	213	*	Distal Intergenic	11	22644079	22647387	3309	2	2188	uc001mql.1	-10454	ENSG00000183161	FANCF	FA complementation group F
chr11	22692464	22692676	213	*	Intron (uc009yie.3/2620, intron 1 of 7)	11	22689654	22834547	144894	1	2620	uc001mqn.3	2810	ENSG00000148935	GAS2	growth arrest specific 2
chr11	22726949	22727161	213	*	Intron (uc009yie.3/2620, intron 3 of 7)	11	22696319	22834547	138229	1	2620	uc001mqo.3	30630	ENSG00000148935	GAS2	growth arrest specific 2
chr11	22809160	22809372	213	*	Intron (uc009yie.3/2620, intron 7 of 7)	11	22843598	22851382	7785	2	258010	uc001mqp.4	42010	ENSG00000198168	SVIP	small VCP interacting protein
chr11	22842315	22842527	213	*	Distal Intergenic	11	22843598	22851382	7785	2	258010	uc001mqp.4	8855	ENSG00000198168	SVIP	small VCP interacting protein
chr11	23167375	23167587	213	*	Distal Intergenic	11	22868468	22881972	13505	2	100500938	uc021qfb.1	-285403	ENSG00000255359	CCDC179	coiled-coil domain containing 179
chr11	23561684	23561896	213	*	Distal Intergenic	11	22868468	22881972	13505	2	100500938	uc021qfb.1	-679712	ENSG00000255359	CCDC179	coiled-coil domain containing 179
chr11	24408185	24408397	213	*	Distal Intergenic	11	24518516	25104186	585671	1	338645	uc001mqs.3	-110119	ENSG00000187398	LUZP2	leucine zipper protein 2
chr11	24537305	24537517	213	*	Intron (uc001mqs.3/338645, intron 1 of 11)	11	24518516	25104186	585671	1	338645	uc009yig.3	18789	ENSG00000187398	LUZP2	leucine zipper protein 2
chr11	25570028	25570240	213	*	Distal Intergenic	11	26210829	26684836	474008	1	63982	uc010rdr.2	-640589	ENSG00000134343	ANO3	anoctamin 3
chr11	25600839	25601051	213	*	Distal Intergenic	11	26210829	26684836	474008	1	63982	uc010rdr.2	-609778	ENSG00000134343	ANO3	anoctamin 3
chr11	27507544	27507756	213	*	Distal Intergenic	11	27387508	27494334	106827	2	55366	uc001mrk.4	-13210	ENSG00000205213	LGR4	leucine rich repeat containing G protein-coupled receptor 4
chr11	27718734	27718946	213	*	Intron (uc001mrq.4/497258, intron 8 of 8)	11	27676442	27721214	44773	2	627	uc001mrt.3	2268	ENSG00000176697	BDNF	brain derived neurotrophic factor
chr11	28882887	28883099	213	*	Distal Intergenic	11	28131713	28147409	15697	1	196074	uc001msf.1	751174	ENSG00000169519	METTL15	methyltransferase like 15
chr11	28991525	28991737	213	*	Distal Intergenic	11	28131713	28147409	15697	1	196074	uc001msf.1	859812	ENSG00000169519	METTL15	methyltransferase like 15
chr11	30359210	30359422	213	*	Downstream (<=300bp)	11	30344649	30359165	14517	1	120534	uc001mso.1	14561	ENSG00000152219	ARL14EP	ADP ribosylation factor like GTPase 14 effector protein
chr11	30367741	30367953	213	*	Distal Intergenic	11	30344649	30359165	14517	1	120534	uc001mso.1	23092	ENSG00000152219	ARL14EP	ADP ribosylation factor like GTPase 14 effector protein
chr11	30771210	30771422	213	*	Distal Intergenic	11	30885150	30928272	43123	2	100506627	uc009yjj.2	156850
chr11	30936005	30936217	213	*	Intron (uc001mss.1/100506627, intron 5 of 20)	11	30885150	30928272	43123	2	100506627	uc009yjj.2	-7733
chr11	31805680	31805892	213	*	Distal Intergenic	11	31806340	31825594	19255	2	5080	uc031pzk.1	19702	ENSG00000007372	PAX6	paired box 6
chr11	31829458	31829670	213	*	Promoter (1-2kb)	11	31814757	31828010	13254	2	5080	uc021qfn.1	-1448	ENSG00000007372	PAX6	paired box 6
chr11	32615457	32615669	213	*	Exon (uc001mtu.4/10480, exon 6 of 11)	11	32605313	32624037	18725	1	10480	uc010ref.3	10144	ENSG00000149100	EIF3M	eukaryotic translation initiation factor 3 subunit M
chr11	32808180	32808392	213	*	Intron (uc001mtv.4/493860, intron 1 of 17)	11	32701408	32816156	114749	2	493860	uc009yjt.3	7764	ENSG00000186714	CCDC73	coiled-coil domain containing 73
chr11	32814333	32814545	213	*	Promoter (1-2kb)	11	32701408	32816156	114749	2	493860	uc009yjt.3	1611	ENSG00000186714	CCDC73	coiled-coil domain containing 73
chr11	33095843	33096055	213	*	Promoter (1-2kb)	11	33097696	33101000	3305	1	283267	uc001mug.5	-1641	ENSG00000280798	LINC00294	long intergenic non-protein coding RNA 294
chr11	33096884	33097096	213	*	Promoter (<=1kb)	11	33097696	33101000	3305	1	283267	uc001mug.5	-600	ENSG00000280798	LINC00294	long intergenic non-protein coding RNA 294
chr11	34048363	34048575	213	*	Distal Intergenic	11	34073230	34120607	47378	1	4076	uc001mvg.3	-24655	ENSG00000135387	CAPRIN1	cell cycle associated protein 1
chr11	34708067	34708279	213	*	Distal Intergenic	11	34654011	34684834	30824	1	26298	uc021qfu.1	54056	ENSG00000135373	EHF	ETS homologous factor
chr11	34714301	34714513	213	*	Distal Intergenic	11	34654011	34684834	30824	1	26298	uc021qfu.1	60290	ENSG00000135373	EHF	ETS homologous factor
chr11	34912440	34912652	213	*	Intron (uc010reo.1/51074, intron 3 of 8)	11	34937677	35017675	79999	1	8050	uc001mvt.3	-25025	ENSG00000110435	PDHX	pyruvate dehydrogenase complex component X
chr11	35259123	35259335	213	*	Distal Intergenic	11	35211382	35236461	25080	1	960	uc010reu.2	47741	ENSG00000026508	CD44	CD44 molecule (Indian blood group)
chr11	35576430	35576642	213	*	Distal Intergenic	11	35453376	35551848	98473	2	25891	uc010rex.2	-24582	ENSG00000149090	PAMR1	peptidase domain containing associated with muscle regeneration 1
chr11	35843501	35843713	213	*	Distal Intergenic	11	35965612	36252841	287230	1	143458	uc001mwk.1	-121899	ENSG00000179241	LDLRAD3	low density lipoprotein receptor class A domain containing 3
chr11	36514366	36514578	213	*	Intron (uc001mwq.2/7189, intron 6 of 7)	11	36505317	36531863	26547	2	7189	uc001mwq.2	17285	ENSG00000175104	TRAF6	TNF receptor associated factor 6
chr11	36529207	36529419	213	*	Intron (uc001mwq.2/7189, intron 1 of 7)	11	36505317	36531863	26547	2	7189	uc001mwq.2	2444	ENSG00000175104	TRAF6	TNF receptor associated factor 6
chr11	36586059	36586271	213	*	Intron (uc001mwt.3/5896, intron 4 of 9)	11	36589563	36601310	11748	1	5896	uc001mwu.4	-3292	ENSG00000166349	RAG1	recombination activating 1
chr11	37369619	37369831	213	*	Distal Intergenic	11	36613493	36619829	6337	2	5897	uc021qgd.1	-749790	ENSG00000175097	RAG2	recombination activating 2
chr11	37766255	37766467	213	*	Distal Intergenic	11	36613493	36619829	6337	2	5897	uc021qgd.1	-1146426	ENSG00000175097	RAG2	recombination activating 2
chr11	38812920	38813132	213	*	Distal Intergenic	11	40135751	40314680	178930	2	57689	uc001mxb.2	1501548	ENSG00000148948	LRRC4C	leucine rich repeat containing 4C
chr11	40269330	40269542	213	*	Intron (uc001mxb.2/57689, intron 1 of 2)	11	40135751	40314680	178930	2	57689	uc001mxb.2	45138	ENSG00000148948	LRRC4C	leucine rich repeat containing 4C
chr11	41416105	41416317	213	*	Intron (uc031pzt.1/57689, intron 1 of 6)	11	40135751	41481186	1345436	2	57689	uc031pzt.1	64869	ENSG00000148948	LRRC4C	leucine rich repeat containing 4C
chr11	42428970	42429182	213	*	Distal Intergenic	11	42209293	42275240	65948	2	100507205	uc021qgh.1	-153730		LINC02740	long intergenic non-protein coding RNA 2740
chr11	42546303	42546515	213	*	Distal Intergenic	11	42209293	42275240	65948	2	100507205	uc021qgh.1	-271063		LINC02740	long intergenic non-protein coding RNA 2740
chr11	43300242	43300454	213	*	Distal Intergenic	11	43283054	43290919	7866	2	399881	uc001mxe.2	-9323	ENSG00000251557	HNRNPKP3	heterogeneous nuclear ribonucleoprotein K pseudogene 3
chr11	43362181	43362393	213	*	Intron (uc001mxf.2/8539, intron 13 of 13)	11	43380435	43468067	87633	1	55761	uc001mxh.3	-18042	ENSG00000052841	TTC17	tetratricopeptide repeat domain 17
chr11	43616143	43616355	213	*	Distal Intergenic	11	43602944	43603033	90	1	406918	uc001mxo.1	13199	ENSG00000199077	MIR129-2	microRNA 129-2
chr11	43755615	43755827	213	*	Intron (uc001mxp.2/51144, intron 1 of 3)	11	43702143	43878169	176027	1	51144	uc001mxq.4	53472	ENSG00000149084	HSD17B12	hydroxysteroid 17-beta dehydrogenase 12
chr11	45373149	45373361	213	*	Distal Intergenic	11	45261853	45307884	46032	2	57586	uc009yku.1	-65265	ENSG00000019505	SYT13	synaptotagmin 13
chr11	45376877	45377089	213	*	Distal Intergenic	11	45261853	45307884	46032	2	57586	uc009yku.1	-68993	ENSG00000019505	SYT13	synaptotagmin 13
chr11	45946825	45947037	213	*	Promoter (1-2kb)	11	45945705	45950647	4943	1	120071	uc031qau.1	1120	ENSG00000165905	LARGE2	LARGE xylosyl- and glucuronyltransferase 2
chr11	45986441	45986653	213	*	Intron (uc001ncb.4/51317, intron 9 of 17)	11	45950874	45992918	42045	2	51317	uc001nca.1	6265	ENSG00000135365	PHF21A	PHD finger protein 21A
chr11	46261075	46261287	213	*	Distal Intergenic	11	46299228	46342296	43069	1	90993	uc021qik.1	-37941	ENSG00000157613	CREB3L1	cAMP responsive element binding protein 3 like 1
chr11	47063004	47063216	213	*	Intron (uc001ndp.4/79096, intron 2 of 8)	11	46958240	47185931	227692	1	79096	uc001nds.4	104764	ENSG00000149179	CSTPP1	centriolar satellite-associated tubulin polyglutamylase complex regulator 1
chr11	47258289	47258501	213	*	Intron (uc001neb.2/1643, intron 7 of 9)	11	47269851	47290584	20734	1	10062	uc009yll.2	-11350	ENSG00000025434	NR1H3	nuclear receptor subfamily 1 group H member 3
chr11	47290712	47290924	213	*	Promoter (<=1kb)	11	47290927	47351582	60656	1	8567	uc001neq.2	-3	ENSG00000110514	MADD	MAP kinase activating death domain
chr11	47428503	47428715	213	*	Promoter (<=1kb)	11	47428827	47438046	9220	1	91252	uc001nfe.1	-112	ENSG00000165915	SLC39A13	solute carrier family 39 member 13
chr11	47664179	47664391	213	*	Promoter (<=1kb)	11	47638858	47664206	25349	2	23788	uc010rho.2	0	ENSG00000109919	MTCH2	mitochondrial carrier 2
chr11	47789088	47789300	213	*	Promoter (<=1kb)	11	47745580	47788993	43414	2	23360	uc001ngl.2	-95	ENSG00000109920	FNBP4	formin binding protein 4
chr11	48131779	48131991	213	*	Intron (uc001ngo.4/5795, intron 2 of 8)	11	48157243	48161328	4086	1	5795	uc010rhr.1	-25252	ENSG00000149177	PTPRJ	protein tyrosine phosphatase receptor type J
chr11	48867706	48867918	213	*	Distal Intergenic	11	49053152	49059529	6378	1	283116	uc021qix.1	-185234	ENSG00000182053	TRIM49B	tripartite motif containing 49B
chr11	48942194	48942406	213	*	Distal Intergenic	11	49053152	49059529	6378	1	283116	uc021qix.1	-110746	ENSG00000182053	TRIM49B	tripartite motif containing 49B
chr11	50715515	50715727	213	*	Distal Intergenic	11	50375235	50379802	4568	1	646813	uc001nhh.2	340280		LOC646813	DExH-box helicase 9 pseudogene
chr11	50758112	50758324	213	*	Distal Intergenic	11	50375235	50379802	4568	1	646813	uc001nhh.2	382877		LOC646813	DExH-box helicase 9 pseudogene
chr11	50761658	50761870	213	*	Distal Intergenic	11	50375235	50379802	4568	1	646813	uc001nhh.2	386423		LOC646813	DExH-box helicase 9 pseudogene
chr11	50767555	50767767	213	*	Distal Intergenic	11	50375235	50379802	4568	1	646813	uc001nhh.2	392320		LOC646813	DExH-box helicase 9 pseudogene
chr11	56923530	56923742	213	*	Distal Intergenic	11	56949221	56959188	9968	1	219527	uc001njl.2	-25479	ENSG00000183908	LRRC55	leucine rich repeat containing 55
chr11	57045469	57045681	213	*	Distal Intergenic	11	57067103	57070359	3257	2	85456	uc001njq.3	24678	ENSG00000149115	TNKS1BP1	tankyrase 1 binding protein 1
chr11	57409104	57409316	213	*	Promoter (<=1kb)	11	57408671	57408759	89	1	406919	uc001nku.1	433	ENSG00000208009	MIR130A	microRNA 130a
chr11	57827357	57827569	213	*	Intron (uc001nmj.3/219956, intron 2 of 2)	11	57798425	57799378	954	1	219952	uc010rjz.2	28932	ENSG00000279051	OR6Q1	olfactory receptor family 6 subfamily Q member 1
chr11	57900986	57901198	213	*	Intron (uc001nmj.3/219956, intron 2 of 2)	11	57885972	57886916	945	2	219954	uc001nml.1	-14070	ENSG00000172377	OR9I1	olfactory receptor family 9 subfamily I member 1
chr11	58292118	58292330	213	*	Distal Intergenic	11	58274649	58275578	930	2	219968	uc010rki.2	-16540	ENSG00000198283	OR5B21	olfactory receptor family 5 subfamily B member 21
chr11	58345957	58346169	213	*	Promoter (<=1kb)	11	58294344	58345693	51350	2	9404	uc010rkk.2	-264	ENSG00000110031	LPXN	leupaxin
chr11	58668264	58668476	213	*	Distal Intergenic	11	58695102	58724543	29442	1	92292	uc001nnf.3	-26626	ENSG00000166840	GLYATL1	glycine-N-acyltransferase like 1
chr11	58690851	58691063	213	*	Distal Intergenic	11	58695102	58724543	29442	1	92292	uc001nnf.3	-4039	ENSG00000166840	GLYATL1	glycine-N-acyltransferase like 1
chr11	58731243	58731455	213	*	Intron (uc001nng.1/283194, intron 5 of 5)	11	58714257	58724543	10287	1	92292	uc031qbb.1	16986	ENSG00000166840	GLYATL1	glycine-N-acyltransferase like 1
chr11	60372378	60372590	213	*	Distal Intergenic	11	60383224	60454621	71398	1	283197	uc001npt.3	-10634	ENSG00000181995	LINC00301	long intergenic non-protein coding RNA 301
chr11	60856704	60856916	213	*	Distal Intergenic	11	60869930	60895323	25394	1	921	uc009ynk.3	-13014	ENSG00000110448	CD5	CD5 molecule
chr11	61240475	61240687	213	*	Distal Intergenic	11	61248585	61258400	9816	1	220004	uc001nru.2	-7898	ENSG00000162148	PPP1R32	protein phosphatase 1 regulatory subunit 32
chr11	61734327	61734539	213	*	Promoter (<=1kb)	11	61731757	61735132	3376	2	2495	uc001nsu.3	593	ENSG00000167996	FTH1	ferritin heavy chain 1
chr11	61889604	61889816	213	*	Promoter (1-2kb)	11	61891445	61905448	14004	1	3619	uc009ynv.3	-1629	ENSG00000149503	INCENP	inner centromere protein
chr11	61921564	61921776	213	*	Distal Intergenic	11	61891445	61920635	29191	1	3619	uc001nsx.1	30119	ENSG00000149503	INCENP	inner centromere protein
chr11	62148296	62148508	213	*	Intron (uc001nte.4/80150, intron 4 of 6)	11	62124459	62150719	26261	1	80150	uc001nth.1	23837	ENSG00000162174	ASRGL1	asparaginase and isoaspartyl peptidase 1
chr11	62340712	62340924	213	*	Promoter (<=1kb)	11	62327073	62341460	14388	2	1937	uc001ntm.1	536	ENSG00000254772	EEF1G	eukaryotic translation elongation factor 1 gamma
chr11	62506920	62507132	213	*	Distal Intergenic	11	62495952	62506108	10157	1	283237	uc001nuy.3	10968	ENSG00000162222	TTC9C	tetratricopeptide repeat domain 9C
chr11	62516746	62516958	213	*	Distal Intergenic	11	62518435	62521656	3222	2	79842	uc001nuz.3	4698	ENSG00000185670	ZBTB3	zinc finger and BTB domain containing 3
chr11	62651129	62651341	213	*	Promoter (<=1kb)	11	62650348	62652162	1815	1	6520	uc010rml.1	781	ENSG00000168003	SLC3A2	solute carrier family 3 member 2
chr11	63399688	63399900	213	*	Intron (uc010rmr.1/25923, intron 2 of 3)	11	63396437	63403069	6633	2	25923	uc010rmr.1	3169	ENSG00000184743	ATL3	atlastin GTPase 3
chr11	63403405	63403617	213	*	Promoter (<=1kb)	11	63396437	63403069	6633	2	25923	uc010rmr.1	-336	ENSG00000184743	ATL3	atlastin GTPase 3
chr11	64546807	64547019	213	*	Promoter (<=1kb)	11	64543518	64546316	2799	2	7536	uc001obf.3	-491	ENSG00000168066	SF1	splicing factor 1
chr11	64591018	64591230	213	*	Distal Intergenic	11	64570986	64578766	7781	2	4221	uc001obr.3	-12252	ENSG00000133895	MEN1	menin 1
chr11	65227023	65227235	213	*	Distal Intergenic	11	65190269	65212028	21760	1	283131	uc010rog.2	36754	ENSG00000245532	NEAT1	nuclear paraspeckle assembly transcript 1
chr11	65339438	65339650	213	*	Promoter (<=1kb)	11	65339820	65341669	1850	1	23625	uc001oel.2	-170	ENSG00000176973	FAM89B	family with sequence similarity 89 member B
chr11	65382892	65383104	213	*	Promoter (<=1kb)	11	65383783	65404910	21128	1	399909	uc001oey.2	-679	ENSG00000197136	PCNX3	pecanex 3
chr11	65540651	65540863	213	*	Distal Intergenic	11	65541369	65548062	6694	2	91056	uc031qbm.1	7199	ENSG00000254470	AP5B1	adaptor related protein complex 5 subunit beta 1
chr11	66132358	66132570	213	*	Intron (uc009yrf.3/3177, intron 10 of 11)	11	66129992	66139117	9126	2	3177	uc009yrf.3	6547	ENSG00000174669	SLC29A2	solute carrier family 29 member 2
chr11	66132860	66133072	213	*	Intron (uc009yrf.3/3177, intron 10 of 11)	11	66129992	66139117	9126	2	3177	uc009yrf.3	6045	ENSG00000174669	SLC29A2	solute carrier family 29 member 2
chr11	66443479	66443691	213	*	Promoter (1-2kb)	11	66432470	66445219	12750	2	83759	uc001oja.3	1528	ENSG00000173914	RBM4B	RNA binding motif protein 4B
chr11	66451153	66451365	213	*	Distal Intergenic	11	66452723	66455550	2828	2	6712	uc001ojc.1	4185	ENSG00000173898	SPTBN2	spectrin beta, non-erythrocytic 2
chr11	68227932	68228144	213	*	Promoter (<=1kb)	11	68228186	68321725	93540	1	55291	uc010rqb.1	-42	ENSG00000110075	PPP6R3	protein phosphatase 6 regulatory subunit 3
chr11	68308040	68308252	213	*	Intron (uc010rqb.1/55291, intron 3 of 6)	11	68326034	68382801	56768	1	55291	uc010rqd.2	-17782	ENSG00000110075	PPP6R3	protein phosphatase 6 regulatory subunit 3
chr11	68514167	68514379	213	*	Intron (uc001ooc.3/9633, intron 3 of 9)	11	68514614	68518167	3554	2	9633	uc001ooe.3	3788	ENSG00000132749	TESMIN	testis expressed metallothionein like protein
chr11	68816028	68816240	213	*	Promoter (<=1kb)	11	68816350	68846261	29912	1	219931	uc009ysk.1	-110	ENSG00000162341	TPCN2	two pore segment channel 2
chr11	69517478	69517690	213	*	Promoter (1-2kb)	11	69513006	69519106	6101	2	9965	uc001opf.3	1416	ENSG00000162344	FGF19	fibroblast growth factor 19
chr11	70059918	70060130	213	*	Distal Intergenic	11	70049269	70053508	4240	1	8772	uc001opm.2	10649	ENSG00000168040	FADD	Fas associated via death domain
chr11	70115293	70115505	213	*	Promoter (1-2kb)	11	70116806	70224598	107793	1	8500	uc001opn.2	-1301	ENSG00000131626	PPFIA1	PTPRF interacting protein alpha 1
chr11	71717411	71717623	213	*	Intron (uc001orj.2/4926, intron 1 of 6)	11	71713911	71719891	5981	2	4926	uc001orj.2	2268	ENSG00000137497	NUMA1	nuclear mitotic apparatus protein 1
chr11	71979373	71979585	213	*	Distal Intergenic	11	71950121	71955220	5100	2	401	uc001osh.4	-24153	ENSG00000165462	PHOX2A	paired like homeobox 2A
chr11	72001977	72002189	213	*	Distal Intergenic	11	72003470	72019648	16179	2	81570	uc001osi.3	17459	ENSG00000162129	CLPB	caseinolytic mitochondrial matrix peptidase chaperone subunit B
chr11	72044869	72045081	213	*	Intron (uc010rqz.2/81570, intron 4 of 14)	11	72003470	72019648	16179	2	81570	uc001osi.3	-25221	ENSG00000162129	CLPB	caseinolytic mitochondrial matrix peptidase chaperone subunit B
chr11	73529610	73529822	213	*	Intron (uc001ouh.4/51642, intron 3 of 7)	11	73498917	73575656	76740	1	51642	uc010rri.2	30693	ENSG00000175581	MRPL48	mitochondrial ribosomal protein L48
chr11	73587462	73587674	213	*	Promoter (<=1kb)	11	73587744	73638781	51038	1	80227	uc031qcp.1	-70	ENSG00000175575	PAAF1	proteasomal ATPase associated factor 1
chr11	73703051	73703263	213	*	Distal Intergenic	11	73685716	73693889	8174	2	7351	uc001oup.1	-9162	ENSG00000175567	UCP2	uncoupling protein 2
chr11	74719412	74719624	213	*	Distal Intergenic	11	74699950	74718743	18794	1	10825	uc010rrl.2	19462	ENSG00000162139	NEU3	neuraminidase 3
chr11	75526031	75526243	213	*	Promoter (<=1kb)	11	75526212	75855282	329071	1	7405	uc001oxc.3	0	ENSG00000198382	UVRAG	UV radiation resistance associated
chr11	76167240	76167452	213	*	Intron (uc001oxk.3/56946, intron 4 of 4)	11	76157944	76262589	104646	1	56946	uc010rsd.2	9296	ENSG00000158636	EMSY	EMSY transcriptional repressor, BRCA2 interacting
chr11	76613680	76613892	213	*	Intron (uc010rsg.1/55331, intron 2 of 8)	11	76571983	76734850	162868	1	55331	uc010rsj.1	41697	ENSG00000078124	ACER3	alkaline ceramidase 3
chr11	76630291	76630503	213	*	Intron (uc010rsg.1/55331, intron 2 of 8)	11	76571983	76734850	162868	1	55331	uc010rsj.1	58308	ENSG00000078124	ACER3	alkaline ceramidase 3
chr11	76630879	76631091	213	*	Intron (uc010rsg.1/55331, intron 2 of 8)	11	76571983	76734850	162868	1	55331	uc010rsj.1	58896	ENSG00000078124	ACER3	alkaline ceramidase 3
chr11	77160598	77160810	213	*	Intron (uc001oyg.4/5058, intron 1 of 15)	11	77033060	77185108	152049	2	5058	uc001oyg.4	24298	ENSG00000149269	PAK1	p21 (RAC1) activated kinase 1
chr11	77464117	77464329	213	*	Intron (uc001oyn.3/51773, intron 2 of 15)	11	77377274	77414578	37305	2	51773	uc001oym.3	-49539	ENSG00000048649	RSF1	remodeling and spacing factor 1
chr11	77524304	77524516	213	*	Intron (uc001oyn.3/51773, intron 1 of 15)	11	77377274	77531880	154607	2	51773	uc001oyn.3	7364	ENSG00000048649	RSF1	remodeling and spacing factor 1
chr11	77849778	77849990	213	*	Promoter (<=1kb)	11	77811988	77850699	38712	2	79053	uc001oyz.1	709	ENSG00000159063	ALG8	ALG8 alpha-1,3-glucosyltransferase
chr11	78285897	78286109	213	*	Promoter (<=1kb)	11	78147007	78285909	138903	2	79731	uc001ozi.3	0	ENSG00000137513	NARS2	asparaginyl-tRNA synthetase 2, mitochondrial
chr11	79196925	79197137	213	*	Distal Intergenic	11	78364328	79151695	787368	2	26011	uc001ozl.4	-45230	ENSG00000149256	TENM4	teneurin transmembrane protein 4
chr11	80294676	80294888	213	*	Distal Intergenic	11	78364328	79151695	787368	2	26011	uc001ozl.4	-1142981	ENSG00000149256	TENM4	teneurin transmembrane protein 4
chr11	80521963	80522175	213	*	Distal Intergenic	11	81601783	81601878	96	2	100422823	uc021qod.1	1079703	ENSG00000264110	MIR4300	microRNA 4300
chr11	80876206	80876418	213	*	Distal Intergenic	11	81601783	81601878	96	2	100422823	uc021qod.1	725460	ENSG00000264110	MIR4300	microRNA 4300
chr11	82534750	82534962	213	*	Distal Intergenic	11	82535409	82611557	76149	2	5547	uc001ozr.3	76595	ENSG00000137509	PRCP	prolylcarboxypeptidase
chr11	82952479	82952691	213	*	Intron (uc001ozz.1/338699, intron 9 of 9)	11	82972502	82997019	24518	2	60492	uc001pac.3	44328	ENSG00000137500	CCDC90B	coiled-coil domain containing 90B
chr11	82961239	82961451	213	*	Intron (uc001paa.3/338699, intron 11 of 11)	11	82972502	82997019	24518	2	60492	uc001pac.3	35568	ENSG00000137500	CCDC90B	coiled-coil domain containing 90B
chr11	83282922	83283134	213	*	Intron (uc010rsw.1/1740, intron 2 of 10)	11	83166056	83393468	227413	2	1740	uc010rsw.1	110334	ENSG00000150672	DLG2	discs large MAGUK scaffold protein 2
chr11	84109093	84109305	213	*	Intron (uc001paj.2/1740, intron 2 of 22)	11	83497484	84028382	530899	2	1740	uc001pam.2	-80711	ENSG00000150672	DLG2	discs large MAGUK scaffold protein 2
chr11	84425373	84425585	213	*	Intron (uc001paj.2/1740, intron 1 of 22)	11	83166056	84634465	1468410	2	1740	uc001paj.2	208880	ENSG00000150672	DLG2	discs large MAGUK scaffold protein 2
chr11	84633548	84633760	213	*	Promoter (<=1kb)	11	83166056	84634465	1468410	2	1740	uc001paj.2	705	ENSG00000150672	DLG2	discs large MAGUK scaffold protein 2
chr11	84865663	84865875	213	*	Exon (uc001pak.2/1740, exon 5 of 28)	11	83342231	84634465	1292235	2	1740	uc001pal.1	-231198	ENSG00000150672	DLG2	discs large MAGUK scaffold protein 2
chr11	86018483	86018695	213	*	Intron (uc001pbu.3/51501, intron 2 of 4)	11	86014398	86056985	42588	1	51501	uc001pbv.3	4085	ENSG00000149196	HIKESHI	heat shock protein nuclear import factor hikeshi
chr11	86235449	86235661	213	*	Intron (uc001pbz.3/10873, intron 3 of 13)	11	86106217	86134151	27935	1	60494	uc010rtq.2	129232	ENSG00000149201	CCDC81	coiled-coil domain containing 81
chr11	86319439	86319651	213	*	Intron (uc001pbz.3/10873, intron 1 of 13)	11	86152150	86383240	231091	2	10873	uc001pbz.3	63589	ENSG00000151376	ME3	malic enzyme 3
chr11	86650469	86650681	213	*	Intron (uc001pcc.1/11098, intron 3 of 4)	11	86656717	86666440	9724	2	8322	uc001pce.3	15759	ENSG00000174804	FZD4	frizzled class receptor 4
chr11	87174627	87174839	213	*	Distal Intergenic	11	86748886	87039876	290991	1	65084	uc010rtt.2	425741	ENSG00000166575	TMEM135	transmembrane protein 135
chr11	87589186	87589398	213	*	Distal Intergenic	11	87846415	87908635	62221	2	23682	uc001pcj.2	319237	ENSG00000123892	RAB38	RAB38, member RAS oncogene family
chr11	87687651	87687863	213	*	Distal Intergenic	11	87846415	87908635	62221	2	23682	uc001pcj.2	220772	ENSG00000123892	RAB38	RAB38, member RAS oncogene family
chr11	87688212	87688424	213	*	Distal Intergenic	11	87846415	87908635	62221	2	23682	uc001pcj.2	220211	ENSG00000123892	RAB38	RAB38, member RAS oncogene family
chr11	89027438	89027650	213	*	Intron (uc001pcs.3/7299, intron 4 of 4)	11	88911040	89028927	117888	1	7299	uc001pcs.3	116398	ENSG00000077498	TYR	tyrosinase
chr11	89150905	89151117	213	*	Intron (uc009yvr.3/50507, intron 7 of 16)	11	89057522	89223905	166384	2	50507	uc009yvr.3	72788	ENSG00000086991	NOX4	NADPH oxidase 4
chr11	89393504	89393716	213	*	Promoter (1-2kb)	11	89392465	89431886	39422	1	219595	uc001pda.3	1039	ENSG00000134612	FOLH1B	folate hydrolase 1B (pseudogene)
chr11	89846781	89846993	213	*	Distal Intergenic	11	89867818	89892505	24688	1	10003	uc001pdd.2	-20825	ENSG00000077616	NAALAD2	N-acetylated alpha-linked acidic dipeptidase 2
chr11	89938160	89938372	213	*	Intron (uc001pdg.2/26973, intron 8 of 10)	11	89933597	89956532	22936	2	26973	uc001pdg.2	18160	ENSG00000110172	CHORDC1	cysteine and histidine rich domain containing 1
chr11	89982742	89982954	213	*	Distal Intergenic	11	89933597	89956532	22936	2	26973	uc009yvz.2	-26210	ENSG00000110172	CHORDC1	cysteine and histidine rich domain containing 1
chr11	91963050	91963262	213	*	Distal Intergenic	11	92085262	92629635	544374	1	120114	uc001pdj.4	-122000	ENSG00000165323	FAT3	FAT atypical cadherin 3
chr11	92822759	92822971	213	*	Distal Intergenic	11	92880850	92918980	38131	2	120103	uc001pdm.3	96009	ENSG00000180773	SLC36A4	solute carrier family 36 member 4
chr11	93338662	93338874	213	*	Distal Intergenic	11	93394816	93463522	68707	1	85459	uc009ywb.1	-55942	ENSG00000166004	CEP295	centrosomal protein 295
chr11	93346841	93347053	213	*	Distal Intergenic	11	93394816	93463522	68707	1	85459	uc009ywb.1	-47763	ENSG00000166004	CEP295	centrosomal protein 295
chr11	93347653	93347865	213	*	Distal Intergenic	11	93394816	93463522	68707	1	85459	uc009ywb.1	-46951	ENSG00000166004	CEP295	centrosomal protein 295
chr11	93385273	93385485	213	*	Distal Intergenic	11	93394816	93463522	68707	1	85459	uc009ywb.1	-9331	ENSG00000166004	CEP295	centrosomal protein 295
chr11	93462184	93462396	213	*	Intron (uc009ywb.1/85459, intron 25 of 29)	11	93463681	93465665	1985	2	654320	uc009ywe.3	3269	ENSG00000207304	SNORA8	small nucleolar RNA, H/ACA box 8
chr11	93731745	93731957	213	*	Distal Intergenic	11	93754378	93847374	92997	1	341208	uc001pep.2	-22421	ENSG00000181333	HEPHL1	hephaestin like 1
chr11	93969624	93969836	213	*	Distal Intergenic	11	94038803	94040858	2056	1	390243	uc021qou.1	-68967	ENSG00000183560	IZUMO1R	IZUMO1 receptor, JUNO
chr11	94148768	94148980	213	*	Distal Intergenic	11	94110477	94134585	24109	2	10888	uc001pet.2	-14183	ENSG00000123901	GPR83	G protein-coupled receptor 83
chr11	94150197	94150409	213	*	Distal Intergenic	11	94110477	94134585	24109	2	10888	uc001pet.2	-15612	ENSG00000123901	GPR83	G protein-coupled receptor 83
chr11	94336561	94336773	213	*	Intron (uc010rue.1/143689, intron 12 of 14)	11	94300474	94354587	54114	1	143689	uc001pfa.3	36087	ENSG00000134627	PIWIL4	piwi like RNA-mediated gene silencing 4
chr11	94501241	94501453	213	*	Promoter (<=1kb)	11	94501508	94609918	108411	1	154810	uc001pfb.3	-55	ENSG00000166025	AMOTL1	angiomotin like 1
chr11	94987516	94987728	213	*	Distal Intergenic	11	94898677	94965705	67029	2	143686	uc010rug.2	-21811	ENSG00000149212	SESN3	sestrin 3
chr11	95070864	95071076	213	*	Distal Intergenic	11	94898677	94965705	67029	2	143686	uc010rug.2	-105159	ENSG00000149212	SESN3	sestrin 3
chr11	95366432	95366644	213	*	Distal Intergenic	11	95502106	95522954	20849	2	143684	uc001pfm.2	156310	ENSG00000077458	FAM76B	family with sequence similarity 76 member B
chr11	95523359	95523571	213	*	Promoter (<=1kb)	11	95523625	95556379	32755	1	9702	uc001pfo.2	-54	ENSG00000166037	CEP57	centrosomal protein 57
chr11	95788101	95788313	213	*	Intron (uc001pfw.1/84441, intron 2 of 4)	11	95566044	95657371	91328	2	8898	uc001pfv.3	-130730	ENSG00000087053	MTMR2	myotubularin related protein 2
chr11	95974733	95974945	213	*	Intron (uc001pfw.1/84441, intron 1 of 4)	11	96074602	96074690	89	1	100422991	uc021qoz.1	-99657	ENSG00000266192	MIR1260B	microRNA 1260b
chr11	96121944	96122156	213	*	Promoter (<=1kb)	11	96085929	96123083	37155	2	79780	uc001pfx.4	927	ENSG00000149231	CCDC82	coiled-coil domain containing 82
chr11	96437740	96437952	213	*	Distal Intergenic	11	96176446	96240041	63596	2	100874053	uc031qdh.1	-197699		JRKL-AS1	JRKL antisense RNA 1
chr11	96479038	96479250	213	*	Distal Intergenic	11	96176446	96240041	63596	2	100874053	uc031qdh.1	-238997		JRKL-AS1	JRKL antisense RNA 1
chr11	97536269	97536481	213	*	Distal Intergenic	11	96176446	96240041	63596	2	100874053	uc031qdh.1	-1296228		JRKL-AS1	JRKL antisense RNA 1
chr11	97809553	97809765	213	*	Distal Intergenic	11	98891706	100096179	1204474	1	53942	uc009ywv.2	-1081941	ENSG00000149972	CNTN5	contactin 5
chr11	99797019	99797231	213	*	Intron (uc009ywv.2/53942, intron 7 of 15)	11	100061858	100229616	167759	1	53942	uc010ruk.2	-264627	ENSG00000149972	CNTN5	contactin 5
chr11	100447116	100447328	213	*	Distal Intergenic	11	100558407	100861656	303250	1	143872	uc001pge.2	-111079	ENSG00000165895	ARHGAP42	Rho GTPase activating protein 42
chr11	100639989	100640201	213	*	Intron (uc001pge.2/143872, intron 1 of 23)	11	100558407	100861656	303250	1	143872	uc001pge.2	81582	ENSG00000165895	ARHGAP42	Rho GTPase activating protein 42
chr11	100662594	100662806	213	*	Intron (uc001pge.2/143872, intron 2 of 23)	11	100558407	100861656	303250	1	143872	uc001pge.2	104187	ENSG00000165895	ARHGAP42	Rho GTPase activating protein 42
chr11	100849015	100849227	213	*	Intron (uc001pge.2/143872, intron 21 of 23)	11	100845190	100861656	16467	1	143872	uc001pgd.2	3825	ENSG00000165895	ARHGAP42	Rho GTPase activating protein 42
chr11	100862352	100862564	213	*	Promoter (<=1kb)	11	100862811	100864666	1856	1	83935	uc001pgf.3	-247
chr11	101327596	101327808	213	*	Intron (uc001pgk.4/7225, intron 10 of 12)	11	101390551	101390636	86	2	100500823	uc021qpe.1	62828	ENSG00000263885	MIR3920	microRNA 3920
chr11	101718977	101719189	213	*	Distal Intergenic	11	101785746	101871793	86048	1	57562	uc001pgm.3	-66557	ENSG00000110318	CEP126	centrosomal protein 126
chr11	101731542	101731754	213	*	Distal Intergenic	11	101785746	101871793	86048	1	57562	uc001pgm.3	-53992	ENSG00000110318	CEP126	centrosomal protein 126
chr11	101881871	101882083	213	*	Distal Intergenic	11	101918169	101946842	28674	1	85016	uc001pgo.3	-36086	ENSG00000137691	CFAP300	cilia and flagella associated protein 300
chr11	102677801	102678013	213	*	Intron (uc001phh.1/100288077, intron 4 of 7)	11	102660641	102668966	8326	2	4312	uc010ruv.1	-8835	ENSG00000196611	MMP1	matrix metallopeptidase 1
chr11	103196530	103196742	213	*	Intron (uc001phn.1/79659, intron 83 of 89)	11	102980160	103350591	370432	1	79659	uc009yxe.1	216370	ENSG00000187240	DYNC2H1	dynein cytoplasmic 2 heavy chain 1
chr11	103990700	103990912	213	*	Intron (uc001php.3/80310, intron 1 of 6)	11	103777914	104035027	257114	2	80310	uc001php.3	44115	ENSG00000170962	PDGFD	platelet derived growth factor D
chr11	104022172	104022384	213	*	Intron (uc001php.3/80310, intron 1 of 6)	11	103777914	104035027	257114	2	80310	uc001php.3	12643	ENSG00000170962	PDGFD	platelet derived growth factor D
chr11	104452315	104452527	213	*	Distal Intergenic	11	104756445	104769397	12953	2	100506742	uc031qdo.1	316870	ENSG00000204403	CASP12	caspase 12 (gene/pseudogene)
chr11	105482638	105482850	213	*	Promoter (1-2kb)	11	105481411	105784231	302821	1	2893	uc009yxk.1	1227	ENSG00000152578	GRIA4	glutamate ionotropic receptor AMPA type subunit 4
chr11	106912680	106912892	213	*	Distal Intergenic	11	106544738	106889171	344434	2	2977	uc010rvo.2	-23509	ENSG00000152402	GUCY1A2	guanylate cyclase 1 soluble subunit alpha 2
chr11	107274431	107274643	213	*	Intron (uc001pjh.4/143884, intron 7 of 15)	11	107197072	107313775	116704	2	143884	uc001pjh.4	39132	ENSG00000152404	CWF19L2	CWF19 like cell cycle control factor 2
chr11	107274941	107275153	213	*	Intron (uc001pjh.4/143884, intron 7 of 15)	11	107197072	107313775	116704	2	143884	uc001pjh.4	38622	ENSG00000152404	CWF19L2	CWF19 like cell cycle control factor 2
chr11	107328630	107328842	213	*	Promoter (<=1kb)	11	107197072	107328572	131501	2	143884	uc010rvp.2	-58	ENSG00000152404	CWF19L2	CWF19 like cell cycle control factor 2
chr11	107607282	107607494	213	*	Distal Intergenic	11	107578101	107582787	4687	2	6588	uc001pjp.3	-24495	ENSG00000170290	SLN	sarcolipin
chr11	108766686	108766898	213	*	Intron (uc001pkl.1/1662, intron 16 of 16)	11	108535816	108811648	275833	1	1662	uc001pkm.3	230870	ENSG00000178105	DDX10	DEAD-box helicase 10
chr11	108786756	108786968	213	*	Intron (uc001pkl.1/1662, intron 16 of 16)	11	108535816	108811648	275833	1	1662	uc001pkm.3	250940	ENSG00000178105	DDX10	DEAD-box helicase 10
chr11	109723804	109724016	213	*	Distal Intergenic	11	109963926	110042566	78641	1	85463	uc010rwc.2	-239910	ENSG00000149289	ZC3H12C	zinc finger CCCH-type containing 12C
chr11	110071903	110072115	213	*	Intron (uc009yxx.1/5962, intron 14 of 16)	11	110100166	110107396	7231	2	5962	uc001pks.3	35281	ENSG00000137710	RDX	radixin
chr11	110208305	110208517	213	*	Intron (uc001pkv.1/uc001pkv.1, intron 3 of 5)	11	110100166	110167437	67272	2	5962	uc010rwe.2	-40868	ENSG00000137710	RDX	radixin
chr11	110435482	110435694	213	*	Distal Intergenic	11	110447767	110460409	12643	2	57569	uc001plb.2	24715	ENSG00000137727	ARHGAP20	Rho GTPase activating protein 20
chr11	110939949	110940161	213	*	Distal Intergenic	11	111126707	111156972	30266	1	341032	uc001plc.3	-186546	ENSG00000150750	POU2AF2	POU class 2 homeobox associating factor 2
chr11	111435938	111436150	213	*	Distal Intergenic	11	111412059	111432470	20412	1	143903	uc010rwh.3	23879	ENSG00000204381	LAYN	layilin
chr11	112848256	112848468	213	*	Intron (uc001pno.3/4684, intron 1 of 8)	11	112831969	113149158	317190	1	4684	uc021qqp.1	16287	ENSG00000149294	NCAM1	neural cell adhesion molecule 1
chr11	114280603	114280815	213	*	Distal Intergenic	11	114271384	114279635	8252	1	10179	uc001pox.3	9219	ENSG00000076053	RBM7	RNA binding motif protein 7
chr11	114988837	114989049	213	*	Distal Intergenic	11	115044345	115285467	241123	2	23705	uc031qeh.1	296418	ENSG00000182985	CADM1	cell adhesion molecule 1
chr11	115372962	115373174	213	*	Intron (uc001ppf.4/23705, intron 1 of 8)	11	115039951	115375241	335291	2	23705	uc001ppf.4	2067	ENSG00000182985	CADM1	cell adhesion molecule 1
chr11	116316736	116316948	213	*	Distal Intergenic	11	116618886	116643714	24829	2	84811	uc001ppn.3	326766	ENSG00000137656	BUD13	BUD13 homolog
chr11	116543931	116544143	213	*	Distal Intergenic	11	116618886	116643714	24829	2	84811	uc001ppn.3	99571	ENSG00000137656	BUD13	BUD13 homolog
chr11	116649016	116649228	213	*	Distal Intergenic	11	116631167	116643714	12548	2	84811	uc009yzc.3	-5302	ENSG00000137656	BUD13	BUD13 homolog
chr11	116688749	116688961	213	*	Distal Intergenic	11	116691418	116694011	2594	2	337	uc001pps.1	5050	ENSG00000110244	APOA4	apolipoprotein A4
chr11	117009370	117009582	213	*	Distal Intergenic	11	117015000	117041761	26762	1	5049	uc001pqe.2	-5418	ENSG00000168092	PAFAH1B2	platelet activating factor acetylhydrolase 1b catalytic subunit 2
chr11	117017348	117017560	213	*	Intron (uc001pqe.2/5049, intron 1 of 5)	11	117015000	117048889	33890	1	5049	uc009yzn.3	2348	ENSG00000168092	PAFAH1B2	platelet activating factor acetylhydrolase 1b catalytic subunit 2
chr11	117160793	117161005	213	*	Promoter (1-2kb)	11	117162062	117162857	796	1	100379571	uc010rxi.2	-1057		BACE1-AS	BACE1 antisense RNA
chr11	118226219	118226431	213	*	Distal Intergenic	11	118230296	118269926	39631	1	9354	uc001psv.3	-3865	ENSG00000110344	UBE4A	ubiquitination factor E4A
chr11	118359059	118359271	213	*	Intron (uc001pta.3/4297, intron 10 of 35)	11	118352430	118362643	10214	1	4297	uc001pte.1	6629	ENSG00000118058	KMT2A	lysine methyltransferase 2A
chr11	118782713	118782925	213	*	Promoter (1-2kb)	11	118766851	118781613	14763	2	283149	uc009zal.3	-1100	ENSG00000186174	BCL9L	BCL9 like
chr11	118900231	118900443	213	*	Promoter (<=1kb)	11	118895061	118900274	5214	2	2542	uc009zan.2	0	ENSG00000137700	SLC37A4	solute carrier family 37 member 4
chr11	119292245	119292457	213	*	Promoter (1-2kb)	11	119288655	119294246	5592	2	7070	uc001pwr.3	1789	ENSG00000154096	THY1	Thy-1 cell surface antigen
chr11	120205617	120205829	213	*	Promoter (1-2kb)	11	120207618	120319068	111451	1	23365	uc021qrm.1	-1789	ENSG00000196914	ARHGEF12	Rho guanine nucleotide exchange factor 12
chr11	120761551	120761763	213	*	Intron (uc001pxn.2/2900, intron 11 of 20)	11	120894803	120960354	65552	1	219899	uc009zay.3	-133040	ENSG00000154114	TBCEL	tubulin folding cofactor E like
chr11	121184888	121185100	213	*	Distal Intergenic	11	121163577	121184119	20543	1	6309	uc001pxv.3	21311	ENSG00000109929	SC5D	sterol-C5-desaturase
chr11	121243473	121243685	213	*	Distal Intergenic	11	121322912	121504471	181560	1	6653	uc001pxx.3	-79227	ENSG00000137642	SORL1	sortilin related receptor 1
chr11	121888232	121888444	213	*	Distal Intergenic	11	121970465	121970552	88	2	406911	uc010rzr.1	82108	ENSG00000207971	MIR125B1	microRNA 125b-1
chr11	122703628	122703840	213	*	Distal Intergenic	11	122709255	122743347	34093	1	56253	uc001pyj.3	-5415	ENSG00000109943	CRTAM	cytotoxic and regulatory T cell molecule
chr11	123036888	123037100	213	*	Intron (uc001pyt.3/79827, intron 1 of 6)	11	122943033	123066007	122975	2	79827	uc001pyt.3	28907	ENSG00000166250	CLMP	CXADR like membrane protein
chr11	123278274	123278486	213	*	Distal Intergenic	11	123252148	123252220	73	2	100616319	uc021qrs.1	-26054	ENSG00000265357	MIR4493	microRNA 4493
chr11	123495652	123495864	213	*	Distal Intergenic	11	123478517	123493518	15002	1	57476	uc001pyy.2	17135	ENSG00000023171	GRAMD1B	GRAM domain containing 1B
chr11	123942071	123942283	213	*	Distal Intergenic	11	123908773	123909708	936	2	390265	uc001pzq.1	-32363	ENSG00000182634	OR10G7	olfactory receptor family 10 subfamily G member 7
chr11	124895086	124895298	213	*	Intron (uc001qbm.4/80071, intron 13 of 15)	11	124933013	124960412	27400	1	219855	uc001qbn.3	-37715	ENSG00000134955	SLC37A2	solute carrier family 37 member 2
chr11	125033570	125033782	213	*	Promoter (<=1kb)	11	125034559	125303285	268727	1	63876	uc001qbu.3	-777	ENSG00000165495	PKNOX2	PBX/knotted 1 homeobox 2
chr11	125313722	125313934	213	*	Distal Intergenic	11	125281359	125303285	21927	1	63876	uc001qbv.3	32363	ENSG00000165495	PKNOX2	PBX/knotted 1 homeobox 2
chr11	125412635	125412847	213	*	Distal Intergenic	11	125439298	125454575	15278	1	9538	uc001qca.3	-26451	ENSG00000149547	EI24	EI24 autophagy associated transmembrane protein
chr11	125744401	125744613	213	*	Distal Intergenic	11	125753509	125770541	17033	1	219844	uc009zbv.3	-8896	ENSG00000198331	HYLS1	HYLS1 centriolar and ciliogenesis associated
chr11	125758068	125758280	213	*	Promoter (1-2kb)	11	125756955	125770541	13587	1	219844	uc001qcx.4	1113	ENSG00000198331	HYLS1	HYLS1 centriolar and ciliogenesis associated
chr11	125803770	125803982	213	*	Distal Intergenic	11	125774261	125793006	18746	1	29118	uc001qcz.5	29509	ENSG00000109832	DDX25	DEAD-box helicase 25
chr11	125849291	125849503	213	*	Intron (uc001qdb.4/50937, intron 8 of 10)	11	125826713	125874340	47628	2	50937	uc001qdb.4	24837	ENSG00000064309	CDON	cell adhesion associated, oncogene regulated
chr11	126049363	126049575	213	*	Distal Intergenic	11	126071989	126077512	5524	2	84881	uc010sbl.2	27937	ENSG00000165526	RPUSD4	RNA pseudouridine synthase D4
chr11	126079133	126079345	213	*	Promoter (1-2kb)	11	126071989	126077512	5524	2	84881	uc010sbl.2	-1621	ENSG00000165526	RPUSD4	RNA pseudouridine synthase D4
chr11	126979736	126979948	213	*	Distal Intergenic	11	126419179	126873355	454177	2	84623	uc001qed.4	-106381	ENSG00000149571	KIRREL3	kirre like nephrin family adhesion molecule 3
chr11	128367272	128367484	213	*	Intron (uc009zcg.2/2113, intron 1 of 6)	11	128328656	128392205	63550	2	2113	uc009zcg.2	24721	ENSG00000134954	ETS1	ETS proto-oncogene 1, transcription factor
chr11	128579119	128579331	213	*	Intron (uc010sbt.2/2313, intron 1 of 6)	11	128561567	128565918	4352	2	100507392	uc001qel.3	-13201	ENSG00000254703	SENCR	smooth muscle and endothelial cell enriched migration/differentiation-associated lncRNA
chr11	128654444	128654656	213	*	Intron (uc010sbt.2/2313, intron 3 of 6)	11	128628010	128638413	10404	1	2313	uc001qen.3	26434	ENSG00000151702	FLI1	Fli-1 proto-oncogene, ETS transcription factor
chr11	128754522	128754734	213	*	Distal Intergenic	11	128761313	128787951	26639	1	3762	uc001qet.3	-6579	ENSG00000120457	KCNJ5	potassium inwardly rectifying channel subfamily J member 5
chr11	129541599	129541811	213	*	Distal Intergenic	11	129685741	129729898	44158	1	120224	uc001qfe.1	-143930	ENSG00000151715	TMEM45B	transmembrane protein 45B
chr11	129542063	129542275	213	*	Distal Intergenic	11	129685741	129729898	44158	1	120224	uc001qfe.1	-143466	ENSG00000151715	TMEM45B	transmembrane protein 45B
chr11	130304822	130305034	213	*	Distal Intergenic	11	130274818	130298539	23722	2	11095	uc001qgg.4	-6283	ENSG00000134917	ADAMTS8	ADAM metallopeptidase with thrombospondin type 1 motif 8
chr11	130652278	130652490	213	*	Distal Intergenic	11	130542851	130587247	44397	1	283171	uc031qfg.1	109427	ENSG00000175728	LINC02873	long intergenic non-protein coding RNA 2873
chr11	131221797	131222009	213	*	Distal Intergenic	11	131240371	132206716	966346	1	50863	uc001qgm.3	-18362	ENSG00000182667	NTM	neurotrimin
chr11	131618236	131618448	213	*	Intron (uc001qgm.3/50863, intron 1 of 7)	11	131779500	132206716	427217	1	50863	uc010scj.2	-161052	ENSG00000182667	NTM	neurotrimin
chr11	131898390	131898602	213	*	Intron (uc001qgm.3/50863, intron 2 of 7)	11	131780712	132206716	426005	1	50863	uc001qgq.3	117678	ENSG00000182667	NTM	neurotrimin
chr11	132275679	132275891	213	*	Distal Intergenic	11	131780712	132206716	426005	1	50863	uc001qgq.3	494967	ENSG00000182667	NTM	neurotrimin
chr11	133771759	133771971	213	*	Promoter (<=1kb)	11	133766330	133771635	5306	2	283174	uc001qgw.2	-124
chr11	134128121	134128333	213	*	Promoter (<=1kb)	11	134128396	134131073	2678	1	27034	uc009zde.1	-63	ENSG00000151498	ACAD8	acyl-CoA dehydrogenase family member 8
chr11	134132109	134132321	213	*	Intron (uc010scp.1/27034, intron 8 of 8)	11	134128396	134131073	2678	1	27034	uc009zde.1	3713	ENSG00000151498	ACAD8	acyl-CoA dehydrogenase family member 8
chr11	134255416	134255628	213	*	Intron (uc001qhq.3/27087, intron 3 of 6)	11	134251539	134257781	6243	2	27087	uc010scv.1	2153	ENSG00000109956	B3GAT1	beta-1,3-glucuronyltransferase 1
chr11	134860551	134860763	213	*	Distal Intergenic	11	134306376	134375555	69180	1	283177	uc001qhs.3	554175	ENSG00000255545	B3GAT1-DT	B3GAT1 divergent transcript
chr12	156026	156238	213	*	Distal Intergenic	12	147946	149412	1467	2	677784	uc010sdk.1	-6614	ENSG00000249054	FAM138D	family with sequence similarity 138 member D
chr12	672298	672510	213	*	Distal Intergenic	12	661699	671058	9360	1	283358	uc001qik.1	10599	ENSG00000139044	B4GALNT3	beta-1,4-N-acetyl-galactosaminyltransferase 3
chr12	889562	889774	213	*	Intron (uc001qin.3/65125, intron 1 of 2)	12	862089	1020618	158530	1	65125	uc031qfk.1	27473	ENSG00000060237	WNK1	WNK lysine deficient protein kinase 1
chr12	913914	914126	213	*	Intron (uc001qin.3/65125, intron 1 of 2)	12	862089	1020618	158530	1	65125	uc031qfk.1	51825	ENSG00000060237	WNK1	WNK lysine deficient protein kinase 1
chr12	1700699	1700911	213	*	Intron (uc009zdq.3/81029, intron 1 of 4)	12	1675159	1703331	28173	2	144699	uc001qjh.3	2420	ENSG00000171823	FBXL14	F-box and leucine rich repeat protein 14
chr12	2049159	2049371	213	*	Distal Intergenic	12	2038368	2045742	7375	2	100271702	uc001qjw.3	-3417	ENSG00000235049	LINC00940	long intergenic non-protein coding RNA 940
chr12	3632401	3632613	213	*	Intron (uc009zed.3/56341, intron 1 of 9)	12	3647380	3692367	44988	1	56341	uc009zee.1	-14767	ENSG00000111218	PRMT8	protein arginine methyltransferase 8
chr12	3948961	3949173	213	*	Intron (uc001qml.2/57097, intron 1 of 7)	12	3918027	3939236	21210	2	57097	uc001qmk.1	-9725	ENSG00000111224	PARP11	poly(ADP-ribose) polymerase family member 11
chr12	4266350	4266562	213	*	Distal Intergenic	12	4382902	4414522	31621	1	894	uc001qmo.3	-116340	ENSG00000118971	CCND2	cyclin D2
chr12	4958245	4958457	213	*	Intron (uc001qng.3/3742, intron 1 of 1)	12	4918342	4960278	41937	1	3742	uc001qng.3	39903	ENSG00000151079	KCNA6	potassium voltage-gated channel subfamily A member 6
chr12	5538930	5539142	213	*	Distal Intergenic	12	5541280	5604465	63186	1	4908	uc001qnk.4	-2138	ENSG00000185652	NTF3	neurotrophin 3
chr12	6587112	6587324	213	*	Distal Intergenic	12	6571404	6579843	8440	2	6843	uc001qol.3	-7269	ENSG00000139190	VAMP1	vesicle associated membrane protein 1
chr12	6645143	6645355	213	*	Promoter (<=1kb)	12	6644409	6647537	3129	1	2597	uc031qfw.1	734	ENSG00000111640	GAPDH	glyceraldehyde-3-phosphate dehydrogenase
chr12	6723116	6723328	213	*	Distal Intergenic	12	6679248	6716551	37304	2	1108	uc001qpp.3	-6565	ENSG00000111642	CHD4	chromodomain helicase DNA binding protein 4
chr12	7024116	7024328	213	*	Promoter (<=1kb)	12	7024371	7032859	8489	1	2026	uc001qrv.1	-43	ENSG00000111674	ENO2	enolase 2
chr12	7087067	7087279	213	*	Intron (uc010sfv.1/10436, intron 5 of 7)	12	7079944	7105520	25577	1	10436	uc010sfv.1	7123	ENSG00000126749	EMG1	EMG1 N1-specific pseudouridine methyltransferase
chr12	7798762	7798974	213	*	Distal Intergenic	12	7801996	7818502	16507	2	339	uc001qtb.3	19528	ENSG00000111701	APOBEC1	apolipoprotein B mRNA editing enzyme catalytic subunit 1
chr12	7819824	7820036	213	*	Promoter (1-2kb)	12	7801996	7818502	16507	2	339	uc001qtc.3	-1322	ENSG00000111701	APOBEC1	apolipoprotein B mRNA editing enzyme catalytic subunit 1
chr12	7940986	7941198	213	*	Promoter (<=1kb)	12	7941995	7948655	6661	1	79923	uc009zfy.1	-797	ENSG00000111704	NANOG	Nanog homeobox
chr12	7950642	7950854	213	*	Distal Intergenic	12	7941995	7948655	6661	1	79923	uc009zfy.1	8647	ENSG00000111704	NANOG	Nanog homeobox
chr12	8231077	8231289	213	*	Distal Intergenic	12	8234807	8250373	15567	1	25977	uc001qtx.2	-3518	ENSG00000089818	NECAP1	NECAP endocytosis associated 1
chr12	8261525	8261737	213	*	Distal Intergenic	12	8276228	8291203	14976	1	50856	uc001qtz.1	-14491	ENSG00000111729	CLEC4A	C-type lectin domain family 4 member A
chr12	8761439	8761651	213	*	Promoter (1-2kb)	12	8754762	8759608	4847	2	57379	uc009zgd.1	-1831	ENSG00000111732	AICDA	activation induced cytidine deaminase
chr12	9094499	9094711	213	*	Exon (uc001qvf.3/4074, exon 7 of 7)	12	9092957	9102357	9401	2	4074	uc001qvf.3	7646	ENSG00000003056	M6PR	mannose-6-phosphate receptor, cation dependent
chr12	9191999	9192211	213	*	Distal Intergenic	12	9208185	9217666	9482	2	253128	uc009zgh.2	25455	ENSG00000214851	LINC00612	long intergenic non-protein coding RNA 612
chr12	10078387	10078599	213	*	Intron (uc009zhb.2/387836, intron 2 of 4)	12	10051272	10084980	33709	2	387836	uc009zhb.2	6381	ENSG00000188393	CLEC2A	C-type lectin domain family 2 member A
chr12	10305786	10305998	213	*	Distal Intergenic	12	10310899	10320198	9300	2	4973	uc010sgz.1	14200	ENSG00000173391	OLR1	oxidized low density lipoprotein receptor 1
chr12	10484594	10484806	213	*	Distal Intergenic	12	10460577	10469850	9274	1	3824	uc001qxz.4	24017	ENSG00000134539	KLRD1	killer cell lectin like receptor D1
chr12	11172331	11172543	213	*	Intron (uc001qzb.4/100533464, intron 3 of 10)	12	11174271	11175170	900	2	259294	uc010shj.2	2627	ENSG00000212124	TAS2R19	taste 2 receptor member 19
chr12	11776979	11777191	213	*	Distal Intergenic	12	11802788	12048325	245538	1	2120	uc001qzz.3	-25597	ENSG00000139083	ETV6	ETS variant transcription factor 6
chr12	11896448	11896660	213	*	Intron (uc001qzz.3/2120, intron 1 of 7)	12	11802788	12048325	245538	1	2120	uc001qzz.3	93660	ENSG00000139083	ETV6	ETS variant transcription factor 6
chr12	12502488	12502700	213	*	Promoter (<=1kb)	12	12482218	12503169	20952	2	54682	uc001rai.1	469	ENSG00000111261	MANSC1	MANSC domain containing 1
chr12	12529530	12529742	213	*	Intron (uc001ral.2/118426, intron 2 of 3)	12	12510020	12619838	109819	1	118426	uc009zhu.2	19510	ENSG00000165714	BORCS5	BLOC-1 related complex subunit 5
chr12	12711220	12711432	213	*	Intron (uc001rao.2/80824, intron 1 of 6)	12	12626216	12715448	89233	2	80824	uc001rao.2	4016	ENSG00000111266	DUSP16	dual specificity phosphatase 16
chr12	12872312	12872524	213	*	Intron (uc001rat.2/1027, intron 2 of 2)	12	12870302	12875305	5004	1	1027	uc001rat.2	2010	ENSG00000111276	CDKN1B	cyclin dependent kinase inhibitor 1B
chr12	13138921	13139133	213	*	Intron (uc001rbd.3/50865, intron 3 of 3)	12	13132771	13137576	4806	1	100506314	uc001rbe.1	6150	ENSG00000247498	GPRC5D-AS1	GPRC5D and HEBP1 antisense RNA 1
chr12	13358258	13358470	213	*	Intron (uc010shr.1/2012, intron 1 of 4)	12	13349602	13369708	20107	1	2012	uc009zhy.3	8656	ENSG00000134531	EMP1	epithelial membrane protein 1
chr12	14048640	14048852	213	*	Intron (uc001rbt.2/2904, intron 1 of 12)	12	13714410	14133022	418613	2	2904	uc001rbt.2	84170	ENSG00000273079	GRIN2B	glutamate ionotropic receptor NMDA type subunit 2B
chr12	14332053	14332265	213	*	Distal Intergenic	12	14518611	14614067	95457	1	55729	uc010shs.1	-186346	ENSG00000171681	ATF7IP	activating transcription factor 7 interacting protein
chr12	14547474	14547686	213	*	Intron (uc010shs.1/55729, intron 1 of 7)	12	14538247	14651697	113451	1	55729	uc001rby.4	9227	ENSG00000171681	ATF7IP	activating transcription factor 7 interacting protein
chr12	14607076	14607288	213	*	Intron (uc010shs.1/55729, intron 6 of 7)	12	14576695	14651697	75003	1	55729	uc001rca.3	30381	ENSG00000171681	ATF7IP	activating transcription factor 7 interacting protein
chr12	14738452	14738664	213	*	Distal Intergenic	12	14656597	14720791	64195	2	79887	uc001rcc.1	-17661	ENSG00000121316	PLBD1	phospholipase B domain containing 1
chr12	14924087	14924299	213	*	Promoter (<=1kb)	12	14923654	14924065	412	2	121504	uc001rcf.4	-22	ENSG00000197837	H4C16	H4 histone 16
chr12	14956644	14956856	213	*	Promoter (<=1kb)	12	14956506	14976791	20286	1	144608	uc001rcj.4	138	ENSG00000182993	C12orf60	chromosome 12 open reading frame 60
chr12	15148804	15149016	213	*	Distal Intergenic	12	15125956	15134799	8844	1	5149	uc001rcr.3	22848	ENSG00000139053	PDE6H	phosphodiesterase 6H
chr12	15380062	15380274	213	*	Distal Intergenic	12	15260716	15374411	113696	2	85004	uc010shu.2	-5651	ENSG00000134533	RERG	RAS like estrogen regulated growth inhibitor
chr12	16265562	16265774	213	*	Distal Intergenic	12	16341419	16430619	89201	2	729025	uc021qvs.1	164845	ENSG00000188991	SLC15A5	solute carrier family 15 member 5
chr12	16266173	16266385	213	*	Distal Intergenic	12	16341419	16430619	89201	2	729025	uc021qvs.1	164234	ENSG00000188991	SLC15A5	solute carrier family 15 member 5
chr12	17505058	17505270	213	*	Distal Intergenic	12	17826233	17826328	96	1	100616279	uc021qvv.1	-320963	ENSG00000283665	MIR3974	microRNA 3974
chr12	18221387	18221599	213	*	Distal Intergenic	12	18233803	18243114	9312	2	79785	uc001rdq.3	21515	ENSG00000111404	RERGL	RERG like
chr12	20234155	20234367	213	*	Intron (uc021qvz.1/100506393, intron 2 of 2)	12	20167619	20251802	84184	1	100506393	uc021qvz.1	66536	ENSG00000256287	LINC02398	long intergenic non-protein coding RNA 2398
chr12	20556172	20556384	213	*	Intron (uc001reh.2/5139, intron 1 of 15)	12	20522179	20837041	314863	1	5139	uc001reh.2	33993	ENSG00000172572	PDE3A	phosphodiesterase 3A
chr12	20809744	20809956	213	*	Intron (uc001reh.2/5139, intron 15 of 15)	12	20848289	20906320	58032	1	53919	uc009zip.3	-38333	ENSG00000139155	SLCO1C1	solute carrier organic anion transporter family member 1C1
chr12	21322895	21323107	213	*	Intron (uc001req.4/10599, intron 2 of 14)	12	21284128	21392730	108603	1	10599	uc001req.4	38767	ENSG00000134538	SLCO1B1	solute carrier organic anion transporter family member 1B1
chr12	21401735	21401947	213	*	Distal Intergenic	12	21427849	21477615	49767	2	6579	uc001ret.3	75668	ENSG00000084453	SLCO1A2	solute carrier organic anion transporter family member 1A2
chr12	21786546	21786758	213	*	Distal Intergenic	12	21788275	21810728	22454	2	3945	uc001rfd.3	23970	ENSG00000111716	LDHB	lactate dehydrogenase B
chr12	22064996	22065208	213	*	Intron (uc001rfh.3/10060, intron 6 of 37)	12	21950324	22089628	139305	2	10060	uc001rfh.3	24420	ENSG00000069431	ABCC9	ATP binding cassette subfamily C member 9
chr12	22171944	22172156	213	*	Distal Intergenic	12	22199110	22218606	19497	1	55907	uc001rfm.4	-26954	ENSG00000111726	CMAS	cytidine monophosphate N-acetylneuraminic acid synthetase
chr12	22488824	22489036	213	*	Promoter (1-2kb)	12	22346325	22487648	141324	2	6489	uc009zix.3	-1176	ENSG00000111728	ST8SIA1	ST8 alpha-N-acetyl-neuraminide alpha-2,8-sialyltransferase 1
chr12	22682332	22682544	213	*	Intron (uc010sir.2/9847, intron 1 of 25)	12	22601518	22688278	86761	2	9847	uc010sir.2	5734	ENSG00000111731	C2CD5	C2 calcium dependent domain containing 5
chr12	24107046	24107258	213	*	Intron (uc001rfx.4/6660, intron 4 of 17)	12	23689387	24103966	414580	2	6660	uc010siw.1	-3080	ENSG00000134532	SOX5	SRY-box transcription factor 5
chr12	24931917	24932129	213	*	Distal Intergenic	12	24962958	25055322	92365	2	586	uc001rgc.3	123193	ENSG00000060982	BCAT1	branched chain amino acid transaminase 1
chr12	25007384	25007596	213	*	Intron (uc001rgc.3/586, intron 5 of 10)	12	24962958	25055322	92365	2	586	uc001rgc.3	47726	ENSG00000060982	BCAT1	branched chain amino acid transaminase 1
chr12	25230054	25230266	213	*	Intron (uc001rgg.2/4033, intron 6 of 10)	12	25205181	25261269	56089	1	4033	uc010sjd.2	24873	ENSG00000118308	IRAG2	inositol 1,4,5-triphosphate receptor associated 2
chr12	26110608	26110820	213	*	Promoter (<=1kb)	12	26107588	26110518	2931	2	100506451	uc001rgv.4	-90		RASSF8-AS1	RASSF8 antisense RNA 1
chr12	26182013	26182225	213	*	Intron (uc001rgw.2/11228, intron 2 of 2)	12	26205491	26225807	20317	1	11228	uc009zje.2	-23266	ENSG00000123094	RASSF8	Ras association domain family member 8
chr12	26340507	26340719	213	*	Distal Intergenic	12	26348269	26387708	39440	1	8082	uc001rhd.3	-7550	ENSG00000123096	SSPN	sarcospan
chr12	26587358	26587570	213	*	Intron (uc001rhg.3/3709, intron 48 of 56)	12	26540367	26647273	106907	2	3709	uc009zjg.1	59703	ENSG00000123104	ITPR2	inositol 1,4,5-trisphosphate receptor type 2
chr12	26662979	26663191	213	*	Intron (uc001rhg.3/3709, intron 37 of 56)	12	26540367	26647273	106907	2	3709	uc009zjg.1	-15706	ENSG00000123104	ITPR2	inositol 1,4,5-trisphosphate receptor type 2
chr12	26804712	26804924	213	*	Intron (uc001rhg.3/3709, intron 21 of 56)	12	26540367	26647273	106907	2	3709	uc009zjg.1	-157439	ENSG00000123104	ITPR2	inositol 1,4,5-trisphosphate receptor type 2
chr12	27974105	27974317	213	*	Distal Intergenic	12	27933187	27955973	22787	1	57542	uc001rij.3	40918	ENSG00000087448	KLHL42	kelch like family member 42
chr12	29401587	29401799	213	*	Intron (uc001ris.5/55711, intron 1 of 11)	12	29376556	29488549	111994	1	55711	uc009zjm.4	25031	ENSG00000064763	FAR2	fatty acyl-CoA reductase 2
chr12	29437100	29437312	213	*	Intron (uc001ris.5/55711, intron 2 of 11)	12	29376556	29488549	111994	1	55711	uc009zjm.4	60544	ENSG00000064763	FAR2	fatty acyl-CoA reductase 2
chr12	29491964	29492176	213	*	Distal Intergenic	12	29493579	29534143	40565	2	51290	uc001riv.3	41967	ENSG00000087502	ERGIC2	ERGIC and golgi 2
chr12	30849317	30849529	213	*	Promoter (<=1kb)	12	30781915	30848929	67015	2	10526	uc001rjd.3	-388	ENSG00000133704	IPO8	importin 8
chr12	31003981	31004193	213	*	Distal Intergenic	12	30948615	30955645	7031	1	100287314	uc001rjo.2	55366		LINC00941	long intergenic non-protein coding RNA 941
chr12	31276986	31277198	213	*	Intron (uc010sjy.1/uc010sjy.1, intron 27 of 29)	12	31255361	31257725	2365	1	1663	uc009zjo.1	21625	ENSG00000013573	DDX11	DEAD/H-box helicase 11
chr12	31290379	31290591	213	*	Intron (uc010sjy.1/uc010sjy.1, intron 15 of 29)	12	31255361	31257725	2365	1	1663	uc009zjo.1	35018	ENSG00000013573	DDX11	DEAD/H-box helicase 11
chr12	32107588	32107800	213	*	Distal Intergenic	12	32112353	32146043	33691	1	55196	uc001rks.3	-4553	ENSG00000174718	RESF1	retroelement silencing factor 1
chr12	32140004	32140216	213	*	Exon (uc001rks.3/55196, exon 5 of 6)	12	32146773	32146802	30	2	100873778	uc031qgy.1	6586	ENSG00000199767	RNU6-78P	RNA, U6 small nuclear 78, pseudogene
chr12	32213551	32213763	213	*	Distal Intergenic	12	32260185	32531141	270957	1	636	uc001rku.3	-46422	ENSG00000151746	BICD1	BICD cargo adaptor 1
chr12	32404571	32404783	213	*	Intron (uc001rku.3/636, intron 2 of 9)	12	32487450	32491094	3645	1	636	uc001rkw.1	-82667	ENSG00000151746	BICD1	BICD cargo adaptor 1
chr12	32485651	32485863	213	*	Promoter (1-2kb)	12	32487450	32491094	3645	1	636	uc001rkw.1	-1587	ENSG00000151746	BICD1	BICD cargo adaptor 1
chr12	32598474	32598686	213	*	Distal Intergenic	12	32638906	32798984	160079	1	121512	uc001rlc.3	-40220	ENSG00000139132	FGD4	FYVE, RhoGEF and PH domain containing 4
chr12	33580114	33580326	213	*	Intron (uc001rll.1/341359, intron 1 of 6)	12	33528348	33592754	64407	2	341359	uc001rll.1	12428	ENSG00000110975	SYT10	synaptotagmin 10
chr12	33758771	33758983	213	*	Distal Intergenic	12	33528348	33592754	64407	2	341359	uc009zju.1	-166017	ENSG00000110975	SYT10	synaptotagmin 10
chr12	37990100	37990312	213	*	Distal Intergenic	12	38710557	38723528	12972	1	144245	uc001rln.4	-720245	ENSG00000175548	ALG10B	ALG10 alpha-1,2-glucosyltransferase B
chr12	37999639	37999851	213	*	Distal Intergenic	12	38710557	38723528	12972	1	144245	uc001rln.4	-710706	ENSG00000175548	ALG10B	ALG10 alpha-1,2-glucosyltransferase B
chr12	38028899	38029111	213	*	Distal Intergenic	12	38710557	38723528	12972	1	144245	uc001rln.4	-681446	ENSG00000175548	ALG10B	ALG10 alpha-1,2-glucosyltransferase B
chr12	38031246	38031458	213	*	Distal Intergenic	12	38710557	38723528	12972	1	144245	uc001rln.4	-679099	ENSG00000175548	ALG10B	ALG10 alpha-1,2-glucosyltransferase B
chr12	38062796	38063008	213	*	Distal Intergenic	12	38710557	38723528	12972	1	144245	uc001rln.4	-647549	ENSG00000175548	ALG10B	ALG10 alpha-1,2-glucosyltransferase B
chr12	38070562	38070774	213	*	Distal Intergenic	12	38710557	38723528	12972	1	144245	uc001rln.4	-639783	ENSG00000175548	ALG10B	ALG10 alpha-1,2-glucosyltransferase B
chr12	38083896	38084108	213	*	Distal Intergenic	12	38710557	38723528	12972	1	144245	uc001rln.4	-626449	ENSG00000175548	ALG10B	ALG10 alpha-1,2-glucosyltransferase B
chr12	38248534	38248746	213	*	Distal Intergenic	12	38710557	38723528	12972	1	144245	uc001rln.4	-461811	ENSG00000175548	ALG10B	ALG10 alpha-1,2-glucosyltransferase B
chr12	38332045	38332257	213	*	Distal Intergenic	12	38710557	38723528	12972	1	144245	uc001rln.4	-378300	ENSG00000175548	ALG10B	ALG10 alpha-1,2-glucosyltransferase B
chr12	38580844	38581056	213	*	Distal Intergenic	12	38710557	38723528	12972	1	144245	uc001rln.4	-129501	ENSG00000175548	ALG10B	ALG10 alpha-1,2-glucosyltransferase B
chr12	38938299	38938511	213	*	Exon (uc001rlq.3/uc001rlq.3, exon 4 of 4)	12	39046002	39115024	69023	2	144402	uc001rlr.1	176513	ENSG00000139117	CPNE8	copine 8
chr12	40157250	40157462	213	*	Intron (uc009zjv.1/283461, intron 15 of 18)	12	40223326	40265763	42438	2	114134	uc001rme.1	108301	ENSG00000151229	SLC2A13	solute carrier family 2 member 13
chr12	40289974	40290186	213	*	Intron (uc009zjv.1/283461, intron 18 of 18)	12	40223326	40265763	42438	2	114134	uc001rme.1	-24211	ENSG00000151229	SLC2A13	solute carrier family 2 member 13
chr12	41855934	41856146	213	*	Intron (uc010skn.2/29951, intron 3 of 9)	12	41831541	41968392	136852	1	29951	uc009zjz.3	24393	ENSG00000165966	PDZRN4	PDZ domain containing ring finger 4
chr12	42057389	42057601	213	*	Distal Intergenic	12	41903353	41968392	65040	1	29951	uc001rmr.3	154036	ENSG00000165966	PDZRN4	PDZ domain containing ring finger 4
chr12	43743738	43743950	213	*	Distal Intergenic	12	43816622	43833554	16933	2	80070	uc001rno.1	89604	ENSG00000173157	ADAMTS20	ADAM metallopeptidase with thrombospondin type 1 motif 20
chr12	44276375	44276587	213	*	Intron (uc001rod.3/84216, intron 2 of 7)	12	44229962	44783541	553580	1	84216	uc009zkc.3	46413	ENSG00000139173	TMEM117	transmembrane protein 117
chr12	44293440	44293652	213	*	Intron (uc001rod.3/84216, intron 2 of 7)	12	44229962	44783541	553580	1	84216	uc009zkc.3	63478	ENSG00000139173	TMEM117	transmembrane protein 117
chr12	45199546	45199758	213	*	Intron (uc001rof.3/4753, intron 3 of 19)	12	44902058	45269444	367387	2	4753	uc001rof.3	69686	ENSG00000184613	NELL2	neural EGFL like 2
chr12	45608969	45609181	213	*	Promoter (<=1kb)	12	45609770	45815056	205287	1	196527	uc031qha.1	-589	ENSG00000177119	ANO6	anoctamin 6
chr12	46125058	46125270	213	*	Promoter (1-2kb)	12	46123620	46301819	178200	1	196528	uc001ros.1	1438	ENSG00000189079	ARID2	AT-rich interaction domain 2
chr12	46660322	46660534	213	*	Promoter (<=1kb)	12	46576841	46660278	83438	2	81539	uc001rpa.3	-44	ENSG00000111371	SLC38A1	solute carrier family 38 member 1
chr12	46751438	46751650	213	*	Distal Intergenic	12	46751971	46759090	7120	2	54407	uc010sli.2	7440	ENSG00000134294	SLC38A2	solute carrier family 38 member 2
chr12	47074446	47074658	213	*	Distal Intergenic	12	47158544	47219780	61237	2	55089	uc001rpi.2	145122	ENSG00000139209	SLC38A4	solute carrier family 38 member 4
chr12	47415095	47415307	213	*	Distal Intergenic	12	47473386	47630443	157058	1	91523	uc001rpn.3	-58079	ENSG00000179715	PCED1B	PC-esterase domain containing 1B
chr12	48027340	48027552	213	*	Distal Intergenic	12	48055715	48099844	44130	2	79657	uc001rpr.3	72292	ENSG00000005175	RPAP3	RNA polymerase II associated protein 3
chr12	48673136	48673348	213	*	Distal Intergenic	12	48722763	48724062	1300	1	341567	uc001rrm.3	-49415	ENSG00000187166	H1-7	H1.7 linker histone
chr12	49594578	49594790	213	*	Distal Intergenic	12	49578578	49583107	4530	2	7846	uc031qhc.1	-11471	ENSG00000167552	TUBA1A	tubulin alpha 1a
chr12	49628906	49629118	213	*	Intron (uc010smh.1/84790, intron 1 of 3)	12	49621709	49667113	45405	1	84790	uc010smh.1	7197	ENSG00000167553	TUBA1C	tubulin alpha 1c
chr12	49667258	49667470	213	*	Downstream (<=300bp)	12	49658865	49667113	8249	1	84790	uc001rtt.1	8393	ENSG00000167553	TUBA1C	tubulin alpha 1c
chr12	50256854	50257066	213	*	Distal Intergenic	12	50229826	50236912	7087	2	144233	uc001rvh.3	-19942	ENSG00000186666	BCDIN3D	BCDIN3 domain containing RNA methyltransferase
chr12	50616469	50616681	213	*	Promoter (<=1kb)	12	50569563	50616488	46926	2	51474	uc001rwi.4	0	ENSG00000050405	LIMA1	LIM domain and actin binding 1
chr12	51031700	51031912	213	*	Intron (uc001rwu.3/57609, intron 2 of 7)	12	51034507	51074044	39538	1	57609	uc009zls.2	-2595	ENSG00000066084	DIP2B	disco interacting protein 2 homolog B
chr12	51128521	51128733	213	*	Intron (uc001rwv.3/57609, intron 33 of 37)	12	51157789	51214943	57155	1	466	uc001rww.4	-29056	ENSG00000123268	ATF1	activating transcription factor 1
chr12	51266401	51266613	213	*	Intron (uc001rwx.4/283471, intron 3 of 4)	12	51236701	51281663	44963	1	283471	uc001rwy.3	29700	ENSG00000186452	TMPRSS12	transmembrane serine protease 12
chr12	51641279	51641491	213	*	Intron (uc001ryd.1/57228, intron 2 of 3)	12	51632508	51640501	7994	1	9802	uc010snf.1	8771	ENSG00000183283	DAZAP2	DAZ associated protein 2
chr12	51927723	51927935	213	*	Distal Intergenic	12	51895612	51909547	13936	1	9498	uc001ryt.2	32111	ENSG00000050438	SLC4A8	solute carrier family 4 member 8
chr12	52285546	52285758	213	*	Downstream (<=300bp)	12	52281796	52285505	3710	1	341405	uc001rzi.4	3750	ENSG00000167612	ANKRD33	ankyrin repeat domain 33
chr12	52490506	52490718	213	*	Intron (uc009zme.2/uc009zme.2, intron 2 of 2)	12	52463758	52471279	7522	1	60673	uc009zmd.3	26748	ENSG00000123395	ATG101	autophagy related 101
chr12	53342470	53342682	213	*	Promoter (<=1kb)	12	53342655	53346596	3942	1	3875	uc009zmn.2	0	ENSG00000111057	KRT18	keratin 18
chr12	53625092	53625304	213	*	Promoter (<=1kb)	12	53604350	53626040	21691	2	5916	uc001sce.3	736	ENSG00000172819	RARG	retinoic acid receptor gamma
chr12	53692605	53692817	213	*	Promoter (<=1kb)	12	53693470	53697632	4163	1	60314	uc010sof.1	-653	ENSG00000139637	MYG1	MYG1 exonuclease
chr12	53815338	53815550	213	*	Distal Intergenic	12	53817639	53825318	7680	1	269	uc001scx.2	-2089	ENSG00000135409	AMHR2	anti-Mullerian hormone receptor type 2
chr12	53835101	53835313	213	*	Promoter (<=1kb)	12	53835433	53861312	25880	1	5094	uc010soh.1	-120	ENSG00000197111	PCBP2	poly(rC) binding protein 2
chr12	53861756	53861968	213	*	Intron (uc001sdb.4/5094, intron 12 of 14)	12	53856277	53874946	18670	1	5094	uc001sdk.4	5479	ENSG00000197111	PCBP2	poly(rC) binding protein 2
chr12	54020339	54020551	213	*	Promoter (<=1kb)	12	53936669	54020199	83531	2	11016	uc001seb.4	-140	ENSG00000170653	ATF7	activating transcription factor 7
chr12	54072604	54072816	213	*	Distal Intergenic	12	54058944	54070512	11569	2	517	uc009znc.3	-2092	ENSG00000135390	ATP5MC2	ATP synthase membrane subunit c locus 2
chr12	54653517	54653729	213	*	Promoter (<=1kb)	12	54624731	54653370	28640	2	23468	uc001sfj.4	-147	ENSG00000094916	CBX5	chromobox 5
chr12	54667934	54668146	213	*	Intron (uc001sfk.4/23468, intron 1 of 4)	12	54624731	54673915	49185	2	23468	uc001sfk.4	5769	ENSG00000094916	CBX5	chromobox 5
chr12	55083959	55084171	213	*	Distal Intergenic	12	55038375	55042149	3775	2	117159	uc009znu.3	-41810	ENSG00000161634	DCD	dermcidin
chr12	55119092	55119304	213	*	Distal Intergenic	12	55038375	55042149	3775	2	117159	uc009znu.3	-76943	ENSG00000161634	DCD	dermcidin
chr12	55466903	55467115	213	*	Distal Intergenic	12	55413729	55423801	10073	1	58158	uc001sgp.4	53174	ENSG00000123307	NEUROD4	neuronal differentiation 4
chr12	55517320	55517532	213	*	Distal Intergenic	12	55523553	55524560	1008	1	441639	uc010spe.2	-6021	ENSG00000170605	OR9K2	olfactory receptor family 9 subfamily K member 2
chr12	56093183	56093395	213	*	Intron (uc009znx.3/3679, intron 3 of 22)	12	56078354	56090216	11863	2	3679	uc009znw.3	-2967	ENSG00000135424	ITGA7	integrin subunit alpha 7
chr12	56093795	56094007	213	*	Intron (uc009znx.3/3679, intron 2 of 22)	12	56078354	56096735	18382	2	3679	uc009znx.3	2728	ENSG00000135424	ITGA7	integrin subunit alpha 7
chr12	56123424	56123636	213	*	Promoter (<=1kb)	12	56119227	56123457	4231	2	967	uc031qhx.1	0	ENSG00000135404	CD63	CD63 molecule
chr12	56124282	56124494	213	*	Promoter (<=1kb)	12	56119227	56123457	4231	2	967	uc031qhx.1	-825	ENSG00000135404	CD63	CD63 molecule
chr12	56146801	56147013	213	*	Intron (uc001shs.3/84324, intron 10 of 10)	12	56142266	56143667	1402	1	10220	uc031qhy.1	4535	ENSG00000135414	GDF11	growth differentiation factor 11
chr12	56361361	56361573	213	*	Promoter (<=1kb)	12	56360556	56366568	6013	1	1017	uc010spy.2	805	ENSG00000123374	CDK2	cyclin dependent kinase 2
chr12	56732272	56732484	213	*	Promoter (<=1kb)	12	56732663	56734194	1532	1	51561	uc001sla.3	-179	ENSG00000110944	IL23A	interleukin 23 subunit alpha
chr12	57036953	57037165	213	*	Promoter (<=1kb)	12	57037464	57037538	75	2	692090	uc001sls.1	373		SNORD59B	small nucleolar RNA, C/D box 59B
chr12	57115656	57115868	213	*	Intron (uc001sly.2/4666, intron 2 of 7)	12	57106211	57119066	12856	2	4666	uc001sly.2	3198	ENSG00000196531	NACA	nascent polypeptide associated complex subunit alpha
chr12	57124869	57125081	213	*	Distal Intergenic	12	57106211	57119326	13116	2	4666	uc010squ.1	-5543	ENSG00000196531	NACA	nascent polypeptide associated complex subunit alpha
chr12	57497491	57497703	213	*	Intron (uc009zpe.3/6778, intron 11 of 21)	12	57489187	57504089	14903	2	6778	uc009zpe.3	6386	ENSG00000166888	STAT6	signal transducer and activator of transcription 6
chr12	57505532	57505744	213	*	Promoter (<=1kb)	12	57489187	57505196	16010	2	6778	uc010srd.2	-336	ENSG00000166888	STAT6	signal transducer and activator of transcription 6
chr12	57657589	57657801	213	*	Intron (uc010srn.1/22864, intron 9 of 14)	12	57637242	57644976	7735	2	246329	uc010srm.1	-12613	ENSG00000185482	STAC3	SH3 and cysteine rich domain 3
chr12	57714408	57714620	213	*	Intron (uc001sns.2/22864, intron 2 of 23)	12	57647548	57704246	56699	2	22864	uc009zpm.1	-10162	ENSG00000179912	R3HDM2	R3H domain containing 2
chr12	57852755	57852967	213	*	Promoter (<=1kb)	12	57853918	57858651	4734	1	2735	uc009zpp.2	-951	ENSG00000111087	GLI1	GLI family zinc finger 1
chr12	57886783	57886995	213	*	Intron (uc001sof.1/4141, intron 8 of 22)	12	57867825	57882597	14773	2	64333	uc001soe.1	-4186	ENSG00000123329	ARHGAP9	Rho GTPase activating protein 9
chr12	57892606	57892818	213	*	Intron (uc001sof.1/4141, intron 10 of 22)	12	57867825	57882597	14773	2	64333	uc001soe.1	-10009	ENSG00000123329	ARHGAP9	Rho GTPase activating protein 9
chr12	57906209	57906421	213	*	Promoter (<=1kb)	12	57906534	57910430	3897	1	4141	uc001soh.1	-113	ENSG00000166986	MARS1	methionyl-tRNA synthetase 1
chr12	57998368	57998580	213	*	Promoter (<=1kb)	12	57998604	58001396	2793	1	196403	uc001sov.1	-24	ENSG00000178498	DTX3	deltex E3 ubiquitin ligase 3
chr12	58837342	58837554	213	*	Distal Intergenic	12	59265937	59313327	47391	2	121227	uc009zqh.3	475773	ENSG00000139263	LRIG3	leucine rich repeats and immunoglobulin like domains 3
chr12	58875506	58875718	213	*	Distal Intergenic	12	59265937	59313327	47391	2	121227	uc009zqh.3	437609	ENSG00000139263	LRIG3	leucine rich repeats and immunoglobulin like domains 3
chr12	59543857	59544069	213	*	Distal Intergenic	12	59265937	59314319	48383	2	121227	uc010ssh.3	-229538	ENSG00000139263	LRIG3	leucine rich repeats and immunoglobulin like domains 3
chr12	59567546	59567758	213	*	Distal Intergenic	12	59265937	59314319	48383	2	121227	uc010ssh.3	-253227	ENSG00000139263	LRIG3	leucine rich repeats and immunoglobulin like domains 3
chr12	59797166	59797378	213	*	Distal Intergenic	12	59989821	60183635	193815	1	9194	uc001sqs.4	-192443	ENSG00000118596	SLC16A7	solute carrier family 16 member 7
chr12	60487343	60487555	213	*	Distal Intergenic	12	60083118	60183635	100518	1	9194	uc010ssi.3	404225	ENSG00000118596	SLC16A7	solute carrier family 16 member 7
chr12	60517580	60517792	213	*	Distal Intergenic	12	60083118	60183635	100518	1	9194	uc010ssi.3	434462	ENSG00000118596	SLC16A7	solute carrier family 16 member 7
chr12	61190549	61190761	213	*	Distal Intergenic	12	62102029	62221014	118986	2	338811	uc001sqv.3	1030253	ENSG00000198673	TAFA2	TAFA chemokine like family member 2
chr12	61374029	61374241	213	*	Distal Intergenic	12	62102029	62221014	118986	2	338811	uc001sqv.3	846773	ENSG00000198673	TAFA2	TAFA chemokine like family member 2
chr12	62197879	62198091	213	*	Intron (uc001sqv.3/338811, intron 1 of 3)	12	62102029	62221014	118986	2	338811	uc001sqv.3	22923	ENSG00000198673	TAFA2	TAFA chemokine like family member 2
chr12	63497402	63497614	213	*	Distal Intergenic	12	63536539	63546590	10052	2	552	uc001sro.2	48976	ENSG00000166148	AVPR1A	arginine vasopressin receptor 1A
chr12	64667562	64667774	213	*	Intron (uc001srx.3/uc001srx.3, intron 2 of 4)	12	64660763	64687160	26398	2	115749	uc001sry.3	19386	ENSG00000185306	C12orf56	chromosome 12 open reading frame 56
chr12	64842731	64842943	213	*	Downstream (<=300bp)	12	64845840	64895899	50060	1	29110	uc001ssc.2	-2897	ENSG00000183735	TBK1	TANK binding kinase 1
chr12	64960539	64960751	213	*	Distal Intergenic	12	65004293	65091347	87055	1	283349	uc001ssd.3	-43542	ENSG00000153179	RASSF3	Ras association domain family member 3
chr12	65283148	65283360	213	*	Intron (uc001ssj.2/400046, intron 1 of 2)	12	65277554	65371302	93749	1	400046	uc001ssj.2	5594	ENSG00000255693	LINC02389	long intergenic non-protein coding RNA 2389
chr12	65417612	65417824	213	*	Distal Intergenic	12	65444404	65515346	70943	2	11197	uc001ssk.3	97522	ENSG00000156076	WIF1	WNT inhibitory factor 1
chr12	65694589	65694801	213	*	Intron (uc001ssm.3/253827, intron 1 of 6)	12	65672767	65860687	187921	1	253827	uc021qzy.1	21822	ENSG00000174099	MSRB3	methionine sulfoxide reductase B3
chr12	65992521	65992733	213	*	Distal Intergenic	12	66217437	66221867	4431	1	8091	uc001ssp.1	-224704	ENSG00000149948	HMGA2	high mobility group AT-hook 2
chr12	66079440	66079652	213	*	Distal Intergenic	12	66217437	66221867	4431	1	8091	uc001ssp.1	-137785	ENSG00000149948	HMGA2	high mobility group AT-hook 2
chr12	66134778	66134990	213	*	Distal Intergenic	12	66217437	66221867	4431	1	8091	uc001ssp.1	-82447	ENSG00000149948	HMGA2	high mobility group AT-hook 2
chr12	66462313	66462525	213	*	Distal Intergenic	12	66516849	66524533	7685	2	84298	uc010ssw.2	62008	ENSG00000139233	LLPH	LLP homolog, long-term synaptic facilitation factor
chr12	66463099	66463311	213	*	Distal Intergenic	12	66516849	66524533	7685	2	84298	uc010ssw.2	61222	ENSG00000139233	LLPH	LLP homolog, long-term synaptic facilitation factor
chr12	66890688	66890900	213	*	Intron (uc001stk.3/23426, intron 7 of 23)	12	66741211	66859202	117992	2	23426	uc001stj.3	-31486	ENSG00000155974	GRIP1	glutamate receptor interacting protein 1
chr12	67087736	67087948	213	*	Intron (uc010sta.1/23426, intron 1 of 20)	12	66741211	67072925	331715	2	23426	uc001stm.3	-14811	ENSG00000155974	GRIP1	glutamate receptor interacting protein 1
chr12	67270378	67270590	213	*	Distal Intergenic	12	66765474	67197894	432421	2	23426	uc010sta.1	-72484	ENSG00000155974	GRIP1	glutamate receptor interacting protein 1
chr12	67709162	67709374	213	*	Distal Intergenic	12	67692730	67708388	15659	1	55832	uc001sto.2	16432	ENSG00000111530	CAND1	cullin associated and neddylation dissociated 1
chr12	67913930	67914142	213	*	Exon (uc001stq.1/uc001stq.1, exon 1 of 3)	12	68042512	68056444	13933	1	8445	uc001str.4	-128370	ENSG00000127334	DYRK2	dual specificity tyrosine phosphorylation regulated kinase 2
chr12	68467460	68467672	213	*	Distal Intergenic	12	68548550	68553521	4972	2	3458	uc001stw.1	85849	ENSG00000111537	IFNG	interferon gamma
chr12	68752597	68752809	213	*	Distal Intergenic	12	68718785	68726161	7377	2	56890	uc010std.2	-26436	ENSG00000111554	MDM1	Mdm1 nuclear protein
chr12	69108039	69108251	213	*	Intron (uc001suf.3/57122, intron 11 of 27)	12	69081235	69136473	55239	1	57122	uc010stj.2	26804	ENSG00000111581	NUP107	nucleoporin 107
chr12	69108958	69109170	213	*	Intron (uc001suf.3/57122, intron 11 of 27)	12	69081235	69136473	55239	1	57122	uc010stj.2	27723	ENSG00000111581	NUP107	nucleoporin 107
chr12	69333374	69333586	213	*	Intron (uc001sur.3/1368, intron 1 of 8)	12	69244956	69326979	82024	2	1368	uc001suq.3	-6395	ENSG00000135678	CPM	carboxypeptidase M
chr12	69401088	69401300	213	*	Distal Intergenic	12	69244956	69357020	112065	2	1368	uc001sur.3	-44068	ENSG00000135678	CPM	carboxypeptidase M
chr12	69622345	69622557	213	*	Distal Intergenic	12	69633317	69668138	34822	1	11052	uc001sut.4	-10760	ENSG00000111605	CPSF6	cleavage and polyadenylation specific factor 6
chr12	69622995	69623207	213	*	Distal Intergenic	12	69633317	69668138	34822	1	11052	uc001sut.4	-10110	ENSG00000111605	CPSF6	cleavage and polyadenylation specific factor 6
chr12	69647802	69648014	213	*	Intron (uc001sut.4/11052, intron 3 of 9)	12	69652370	69668138	15769	1	11052	uc010stk.2	-4356	ENSG00000111605	CPSF6	cleavage and polyadenylation specific factor 6
chr12	69982754	69982966	213	*	Intron (uc001svb.1/10576, intron 6 of 15)	12	69979462	69995357	15896	1	10576	uc010stl.1	3292	ENSG00000166226	CCT2	chaperonin containing TCP1 subunit 2
chr12	70636515	70636727	213	*	Promoter (<=1kb)	12	70636774	70748773	112000	1	4848	uc001svv.3	-47	ENSG00000111596	CNOT2	CCR4-NOT transcription complex subunit 2
chr12	70728606	70728818	213	*	Intron (uc001svv.3/4848, intron 7 of 15)	12	70731169	70739846	8678	1	4848	uc001svw.1	-2351	ENSG00000111596	CNOT2	CCR4-NOT transcription complex subunit 2
chr12	71065842	71066054	213	*	Intron (uc001swh.2/5801, intron 6 of 9)	12	71031853	71058422	26570	2	5801	uc001swg.2	-7420	ENSG00000153233	PTPRR	protein tyrosine phosphatase receptor type R
chr12	71066391	71066603	213	*	Intron (uc001swh.2/5801, intron 6 of 9)	12	71031853	71058422	26570	2	5801	uc001swg.2	-7969	ENSG00000153233	PTPRR	protein tyrosine phosphatase receptor type R
chr12	71123830	71124042	213	*	Intron (uc001swh.2/5801, intron 2 of 9)	12	71031853	71148388	116536	2	5801	uc001swh.2	24346	ENSG00000153233	PTPRR	protein tyrosine phosphatase receptor type R
chr12	72181873	72182085	213	*	Distal Intergenic	12	72148658	72181150	32493	1	23011	uc001swt.3	33215	ENSG00000080371	RAB21	RAB21, member RAS oncogene family
chr12	72676527	72676739	213	*	Intron (uc001sxa.3/29953, intron 1 of 18)	12	72656327	72667289	10963	2	283392	uc010stv.2	-9238		TRHDE-AS1	TRHDE antisense RNA 1
chr12	72837749	72837961	213	*	Intron (uc001sxa.3/29953, intron 3 of 18)	12	72656327	72667289	10963	2	283392	uc010stv.2	-170460		TRHDE-AS1	TRHDE antisense RNA 1
chr12	73210038	73210250	213	*	Distal Intergenic	12	72656327	72667289	10963	2	283392	uc010stv.2	-542749		TRHDE-AS1	TRHDE antisense RNA 1
chr12	75905509	75905721	213	*	Promoter (<=1kb)	12	75899944	75905418	5475	2	11103	uc010stx.2	-91	ENSG00000111615	KRR1	KRR1 small subunit processome component homolog
chr12	75947799	75948011	213	*	Distal Intergenic	12	75899944	75905418	5475	2	11103	uc010stx.2	-42381	ENSG00000111615	KRR1	KRR1 small subunit processome component homolog
chr12	76271163	76271375	213	*	Distal Intergenic	12	76419227	76425556	6330	2	22822	uc001sxu.3	154181	ENSG00000139289	PHLDA1	pleckstrin homology like domain family A member 1
chr12	76477537	76477749	213	*	Promoter (<=1kb)	12	76438672	76478738	40067	2	4673	uc001sxw.2	989	ENSG00000187109	NAP1L1	nucleosome assembly protein 1 like 1
chr12	76486156	76486368	213	*	Distal Intergenic	12	76443347	76478738	35392	2	4673	uc001syb.3	-7418	ENSG00000187109	NAP1L1	nucleosome assembly protein 1 like 1
chr12	77043279	77043491	213	*	Distal Intergenic	12	76745578	76953589	208012	2	114882	uc001syg.1	-89690	ENSG00000091039	OSBPL8	oxysterol binding protein like 8
chr12	77555080	77555292	213	*	Distal Intergenic	12	77415026	77459360	44335	2	144455	uc001sym.4	-95720	ENSG00000165891	E2F7	E2F transcription factor 7
chr12	78288488	78288700	213	*	Intron (uc001syo.3/89795, intron 1 of 38)	12	78225069	78606790	381722	1	89795	uc001syp.3	63419	ENSG00000067798	NAV3	neuron navigator 3
chr12	78354650	78354862	213	*	Intron (uc001syo.3/89795, intron 3 of 38)	12	78430643	78606790	176148	1	89795	uc010sub.2	-75781	ENSG00000067798	NAV3	neuron navigator 3
chr12	78982711	78982923	213	*	Distal Intergenic	12	79257773	79845788	588016	1	6857	uc001sys.3	-274850	ENSG00000067715	SYT1	synaptotagmin 1
chr12	79905948	79906160	213	*	Distal Intergenic	12	79813037	79813101	65	1	100302136	uc021ray.1	92911	ENSG00000221788	MIR1252	microRNA 1252
chr12	79935023	79935235	213	*	Distal Intergenic	12	79813037	79813101	65	1	100302136	uc021ray.1	121986	ENSG00000221788	MIR1252	microRNA 1252
chr12	80005961	80006173	213	*	Intron (uc001syx.3/5074, intron 4 of 6)	12	79985745	80084790	99046	2	5074	uc001syx.3	78617	ENSG00000177425	PAWR	pro-apoptotic WT1 regulator
chr12	80163692	80163904	213	*	Distal Intergenic	12	80167343	80184263	16921	2	4659	uc001syy.3	20359	ENSG00000058272	PPP1R12A	protein phosphatase 1 regulatory subunit 12A
chr12	80300085	80300297	213	*	Intron (uc010suc.2/4659, intron 1 of 24)	12	80167343	80307691	140349	2	4659	uc010suc.2	7394	ENSG00000058272	PPP1R12A	protein phosphatase 1 regulatory subunit 12A
chr12	80713872	80714084	213	*	Intron (uc001szd.3/283310, intron 32 of 57)	12	80750134	80772870	22737	1	283310	uc021rba.1	-36050	ENSG00000165899	OTOGL	otogelin like
chr12	80866807	80867019	213	*	Intron (uc001sze.2/374462, intron 5 of 41)	12	80838126	81073968	235843	1	374462	uc001sze.2	28681	ENSG00000139304	PTPRQ	protein tyrosine phosphatase receptor type Q
chr12	81190164	81190376	213	*	Distal Intergenic	12	81226312	81226408	97	2	693202	uc021rbb.1	36032	ENSG00000207763	MIR617	microRNA 617
chr12	81649706	81649918	213	*	Downstream (<=300bp)	12	81655728	81734987	79260	2	8499	uc031qit.1	85069	ENSG00000139220	PPFIA2	PTPRF interacting protein alpha 2
chr12	81662385	81662597	213	*	Intron (uc031qih.1/8499, intron 15 of 18)	12	81655728	81734987	79260	2	8499	uc031qit.1	72390	ENSG00000139220	PPFIA2	PTPRF interacting protein alpha 2
chr12	82190926	82191138	213	*	Distal Intergenic	12	81652045	82153109	501065	2	8499	uc031qis.1	-37817	ENSG00000139220	PPFIA2	PTPRF interacting protein alpha 2
chr12	82321262	82321474	213	*	Distal Intergenic	12	81652045	82153109	501065	2	8499	uc031qis.1	-168153	ENSG00000139220	PPFIA2	PTPRF interacting protein alpha 2
chr12	82720787	82720999	213	*	Distal Intergenic	12	82746083	82752199	6117	2	29080	uc001szp.4	31200	ENSG00000133773	CCDC59	coiled-coil domain containing 59
chr12	83032878	83033090	213	*	Distal Intergenic	12	83080934	83359746	278813	1	160335	uc001szr.1	-47844	ENSG00000179104	TMTC2	transmembrane O-mannosyltransferase targeting cadherins 2
chr12	83034242	83034454	213	*	Distal Intergenic	12	83080934	83359746	278813	1	160335	uc001szr.1	-46480	ENSG00000179104	TMTC2	transmembrane O-mannosyltransferase targeting cadherins 2
chr12	83294379	83294591	213	*	Intron (uc001szr.1/160335, intron 3 of 5)	12	83080934	83528067	447134	1	160335	uc010suk.2	213445	ENSG00000179104	TMTC2	transmembrane O-mannosyltransferase targeting cadherins 2
chr12	85009376	85009588	213	*	Distal Intergenic	12	85253267	85306608	53342	2	55117	uc001szv.4	297020	ENSG00000072041	SLC6A15	solute carrier family 6 member 15
chr12	85090825	85091037	213	*	Distal Intergenic	12	85253267	85306608	53342	2	55117	uc001szv.4	215571	ENSG00000072041	SLC6A15	solute carrier family 6 member 15
chr12	85235985	85236197	213	*	Distal Intergenic	12	85253267	85306608	53342	2	55117	uc001szv.4	70411	ENSG00000072041	SLC6A15	solute carrier family 6 member 15
chr12	85429703	85429915	213	*	Promoter (<=1kb)	12	85408094	85430055	21962	2	144448	uc009zsj.3	140	ENSG00000231738	TSPAN19	tetraspanin 19
chr12	85699737	85699949	213	*	Distal Intergenic	12	85674036	85695561	21526	1	8092	uc001tae.4	25701	ENSG00000180318	ALX1	ALX homeobox 1
chr12	85912889	85913101	213	*	Distal Intergenic	12	85674036	85695561	21526	1	8092	uc001tae.4	238853	ENSG00000180318	ALX1	ALX homeobox 1
chr12	85969027	85969239	213	*	Distal Intergenic	12	86198331	86230318	31988	2	9182	uc001taf.1	261079	ENSG00000198774	RASSF9	Ras association domain family member 9
chr12	86229568	86229780	213	*	Promoter (<=1kb)	12	86198331	86230318	31988	2	9182	uc001taf.1	538	ENSG00000198774	RASSF9	Ras association domain family member 9
chr12	86260860	86261072	213	*	Distal Intergenic	12	86268073	86276770	8698	1	4922	uc001tag.3	-7001	ENSG00000133636	NTS	neurotensin
chr12	86266391	86266603	213	*	Promoter (1-2kb)	12	86268073	86276770	8698	1	4922	uc001tag.3	-1470	ENSG00000133636	NTS	neurotensin
chr12	86538928	86539140	213	*	Intron (uc001tah.4/25834, intron 1 of 5)	12	86373037	86650090	277054	2	25834	uc001tah.4	110950	ENSG00000182050	MGAT4C	MGAT4 family member C
chr12	86580792	86581004	213	*	Intron (uc001tah.4/25834, intron 1 of 5)	12	86373037	86650090	277054	2	25834	uc001tah.4	69086	ENSG00000182050	MGAT4C	MGAT4 family member C
chr12	86643949	86644161	213	*	Intron (uc001tah.4/25834, intron 1 of 5)	12	86373037	86650090	277054	2	25834	uc001tah.4	5929	ENSG00000182050	MGAT4C	MGAT4 family member C
chr12	87500995	87501207	213	*	Distal Intergenic	12	86373037	87232681	859645	2	25834	uc001tal.4	-268314	ENSG00000182050	MGAT4C	MGAT4 family member C
chr12	88972663	88972875	213	*	Promoter (1-2kb)	12	88886570	88974250	87681	2	4254	uc001tav.3	1375	ENSG00000049130	KITLG	KIT ligand
chr12	89096305	89096517	213	*	Distal Intergenic	12	88886570	88974250	87681	2	4254	uc001taw.3	-122055	ENSG00000049130	KITLG	KIT ligand
chr12	89893956	89894168	213	*	Intron (uc001tba.3/282809, intron 1 of 10)	12	89813498	89891119	77622	2	282809	uc009zsq.3	-2837	ENSG00000139323	POC1B	POC1 centriolar protein B
chr12	89895945	89896157	213	*	Intron (uc001tba.3/282809, intron 1 of 10)	12	89813498	89891119	77622	2	282809	uc009zsq.3	-4826	ENSG00000139323	POC1B	POC1 centriolar protein B
chr12	90258032	90258244	213	*	Distal Intergenic	12	90102732	90105729	2998	1	338758	uc001tbi.4	155300	ENSG00000271614	ATP2B1-AS1	ATP2B1 antisense RNA 1
chr12	90485404	90485616	213	*	Distal Intergenic	12	90102732	90105729	2998	1	338758	uc001tbi.4	382672	ENSG00000271614	ATP2B1-AS1	ATP2B1 antisense RNA 1
chr12	90486859	90487071	213	*	Distal Intergenic	12	90102732	90105729	2998	1	338758	uc001tbi.4	384127	ENSG00000271614	ATP2B1-AS1	ATP2B1 antisense RNA 1
chr12	91353345	91353557	213	*	Distal Intergenic	12	91345992	91348953	2962	2	196477	uc001tbj.3	-4392	ENSG00000197651	CCER1	coiled-coil glutamate rich protein 1
chr12	91807312	91807524	213	*	Distal Intergenic	12	91539035	91576806	37772	2	1634	uc001tbu.3	-230506	ENSG00000011465	DCN	decorin
chr12	91971769	91971981	213	*	Distal Intergenic	12	91539035	91576806	37772	2	1634	uc001tbu.3	-394963	ENSG00000011465	DCN	decorin
chr12	93836885	93837097	213	*	Promoter (<=1kb)	12	93802088	93836026	33939	2	7334	uc001tcp.3	-859	ENSG00000177889	UBE2N	ubiquitin conjugating enzyme E2 N
chr12	94984698	94984910	213	*	Intron (uc001tdi.2/57458, intron 1 of 3)	12	94960900	95009837	48938	2	57458	uc001tdi.2	24927	ENSG00000057704	TMCC3	transmembrane and coiled-coil domain family 3
chr12	95550046	95550258	213	*	Intron (uc001tdp.4/55785, intron 3 of 20)	12	95479319	95531454	52136	2	55785	uc001tdq.1	-18592	ENSG00000180263	FGD6	FYVE, RhoGEF and PH domain containing 6
chr12	95698107	95698319	213	*	Distal Intergenic	12	95702196	95702289	94	1	442903	uc001tea.1	-3877	ENSG00000199172	MIR331	microRNA 331
chr12	95866817	95867029	213	*	Promoter (<=1kb)	12	95867822	95909613	41792	1	10988	uc001tec.3	-793	ENSG00000111142	METAP2	methionyl aminopeptidase 2
chr12	95939040	95939252	213	*	Intron (uc009zte.3/84101, intron 1 of 5)	12	95910888	95941980	31093	2	84101	uc009zte.3	2728	ENSG00000136014	USP44	ubiquitin specific peptidase 44
chr12	96795140	96795352	213	*	Promoter (<=1kb)	12	96672039	96794366	122328	2	5128	uc010svb.2	-774	ENSG00000059758	CDK17	cyclin dependent kinase 17
chr12	97219743	97219955	213	*	Distal Intergenic	12	97301001	97347469	46469	1	121441	uc001teu.4	-81046	ENSG00000139350	NEDD1	NEDD1 gamma-tubulin ring complex targeting factor
chr12	97957659	97957871	213	*	Promoter (<=1kb)	12	97957590	97957689	100	1	406926	uc001tfb.3	69	ENSG00000207586	MIR135A2	microRNA 135a-2
chr12	98989914	98990126	213	*	Intron (uc001tfm.3/5250, intron 2 of 6)	12	98987403	98995778	8376	1	5250	uc001tfs.3	2511	ENSG00000075415	SLC25A3	solute carrier family 25 member 3
chr12	98999699	98999911	213	*	Distal Intergenic	12	98993413	98993662	250	1	677832	uc001tfu.1	6286	ENSG00000212443	SNORA53	small nucleolar RNA, H/ACA box 53
chr12	99232225	99232437	213	*	Intron (uc010svd.2/56899, intron 1 of 9)	12	99128569	99288674	160106	2	56899	uc010svd.2	56237	ENSG00000185046	ANKS1B	ankyrin repeat and sterile alpha motif domain containing 1B
chr12	99828930	99829142	213	*	Intron (uc001tge.2/56899, intron 11 of 25)	12	99137752	99640642	502891	2	56899	uc001tgk.3	-188288	ENSG00000185046	ANKS1B	ankyrin repeat and sterile alpha motif domain containing 1B
chr12	100734924	100735136	213	*	Distal Intergenic	12	100750857	100815837	64981	1	246213	uc009ztx.3	-15721	ENSG00000179520	SLC17A8	solute carrier family 17 member 8
chr12	100766947	100767159	213	*	Intron (uc009ztx.3/246213, intron 1 of 10)	12	100750857	100815837	64981	1	246213	uc010svi.2	16090	ENSG00000179520	SLC17A8	solute carrier family 17 member 8
chr12	101135077	101135289	213	*	Intron (uc010svl.1/121601, intron 3 of 10)	12	101111304	101413918	302615	1	121601	uc010svl.1	23773	ENSG00000151572	ANO4	anoctamin 4
chr12	101320455	101320667	213	*	Intron (uc010svl.1/121601, intron 5 of 10)	12	101295424	101522419	226996	1	121601	uc001thx.2	25031	ENSG00000151572	ANO4	anoctamin 4
chr12	101673481	101673693	213	*	Promoter (<=1kb)	12	101673905	101685205	11301	1	27340	uc009ztz.1	-212	ENSG00000120800	UTP20	UTP20 small subunit processome component
chr12	102222495	102222707	213	*	Promoter (1-2kb)	12	102139275	102224645	85371	2	79158	uc001tit.3	1938	ENSG00000111670	GNPTAB	N-acetylglucosamine-1-phosphate transferase subunits alpha and beta
chr12	102466906	102467118	213	*	Distal Intergenic	12	102406717	102455899	49183	2	51019	uc010svw.2	-11007	ENSG00000120860	WASHC3	WASH complex subunit 3
chr12	103210876	103211088	213	*	Intron (uc021rct.1/283432, intron 3 of 4)	12	103203061	103218177	15117	2	283432	uc021rct.1	7089	ENSG00000258169	LINC00485	long intergenic non-protein coding RNA 485
chr12	104351510	104351722	213	*	Promoter (<=1kb)	12	104343981	104350993	7013	2	728568	uc009zuj.2	-517	ENSG00000204954	C12orf73	chromosome 12 open reading frame 73
chr12	104451571	104451783	213	*	Intron (uc001tki.1/83468, intron 1 of 10)	12	104382765	104457961	75197	2	83468	uc001tki.1	6178	ENSG00000120820	GLT8D2	glycosyltransferase 8 domain containing 2
chr12	104515188	104515400	213	*	Intron (uc001tkl.1/4801, intron 5 of 7)	12	104510858	104532040	21183	2	4801	uc001tkl.1	16640	ENSG00000120837	NFYB	nuclear transcription factor Y subunit beta
chr12	104808572	104808784	213	*	Distal Intergenic	12	104850692	105155792	305101	1	50515	uc001tky.3	-41908	ENSG00000171310	CHST11	carbohydrate sulfotransferase 11
chr12	105777194	105777406	213	*	Distal Intergenic	12	105724414	105765296	40883	1	387882	uc031qji.1	52780	ENSG00000235162	C12orf75	chromosome 12 open reading frame 75
chr12	106133878	106134090	213	*	Distal Intergenic	12	106457125	106533811	76687	2	9891	uc001tlj.1	399721	ENSG00000074590	NUAK1	NUAK family kinase 1
chr12	107154051	107154263	213	*	Intron (uc001tlr.3/5992, intron 17 of 17)	12	107168399	107265251	96853	1	55188	uc001tlw.3	-14136	ENSG00000111785	RIC8B	RIC8 guanine nucleotide exchange factor B
chr12	107167990	107168202	213	*	Promoter (<=1kb)	12	107168399	107265251	96853	1	55188	uc001tlw.3	-197	ENSG00000111785	RIC8B	RIC8 guanine nucleotide exchange factor B
chr12	107313695	107313907	213	*	Distal Intergenic	12	107349544	107367813	18270	1	90488	uc001tmb.3	-35637	ENSG00000151135	TMEM263	transmembrane protein 263
chr12	107498873	107499085	213	*	Distal Intergenic	12	107385143	107487635	102493	2	1407	uc001tmi.4	-11238	ENSG00000008405	CRY1	cryptochrome circadian regulator 1
chr12	108323267	108323479	213	*	Distal Intergenic	12	108296927	108297548	622	2	728739	uc021rdi.1	-25719		LOC728739	programmed cell death 2 pseudogene
chr12	108569173	108569385	213	*	Intron (uc001tms.3/9671, intron 1 of 8)	12	108525557	108644313	118757	1	9671	uc001tmt.3	43616	ENSG00000075035	WSCD2	WSC domain containing 2
chr12	108605130	108605342	213	*	Intron (uc001tms.3/9671, intron 4 of 8)	12	108618516	108644313	25798	1	9671	uc001tmu.3	-13174	ENSG00000075035	WSCD2	WSC domain containing 2
chr12	108957173	108957385	213	*	Promoter (<=1kb)	12	108956294	108963160	6867	1	23479	uc010sxd.2	879	ENSG00000136003	ISCU	iron-sulfur cluster assembly enzyme
chr12	109046902	109047114	213	*	Intron (uc009zva.4/23603, intron 7 of 10)	12	109016054	109027670	11617	2	6404	uc001tnh.4	-19232	ENSG00000110876	SELPLG	selectin P ligand
chr12	109195910	109196122	213	*	Exon (uc001tnm.3/54434, exon 11 of 15)	12	109176466	109198960	22495	2	54434	uc001tnl.3	2838	ENSG00000084112	SSH1	slingshot protein phosphatase 1
chr12	109229593	109229805	213	*	Intron (uc001tnm.3/54434, intron 2 of 14)	12	109185695	109221327	35633	2	54434	uc010sxg.2	-8266	ENSG00000084112	SSH1	slingshot protein phosphatase 1
chr12	109647897	109648109	213	*	Intron (uc001tob.3/32, intron 21 of 52)	12	109666576	109702191	35616	1	32	uc010sxl.1	-18467	ENSG00000076555	ACACB	acetyl-CoA carboxylase beta
chr12	110318905	110319117	213	*	Promoter (<=1kb)	12	110288748	110318293	29546	2	51228	uc031qjo.1	-612	ENSG00000139433	GLTP	glycolipid transfer protein
chr12	110339094	110339306	213	*	Promoter (<=1kb)	12	110338323	110355874	17552	1	84260	uc001tpp.3	771	ENSG00000139437	TCHP	trichoplein keratin filament binding
chr12	110637238	110637450	213	*	Intron (uc001tqh.3/28981, intron 14 of 18)	12	110565165	110656600	91436	1	28981	uc001tqj.3	72073	ENSG00000122970	IFT81	intraflagellar transport 81
chr12	111092085	111092297	213	*	Intron (uc001trq.1/84329, intron 5 of 7)	12	111086491	111126962	40472	2	84329	uc001trs.2	34665	ENSG00000122986	HVCN1	hydrogen voltage gated channel 1
chr12	111374815	111375027	213	*	Promoter (<=1kb)	12	111374406	111375250	845	1	100131138	uc001trz.3	409	ENSG00000185847	LINC01405	long intergenic non-protein coding RNA 1405
chr12	111991012	111991224	213	*	Intron (uc001tsh.3/6311, intron 3 of 25)	12	111950277	112036294	86018	2	6311	uc001tsm.1	45070	ENSG00000204842	ATXN2	ataxin 2
chr12	113888016	113888228	213	*	Distal Intergenic	12	113900694	113909877	9184	2	64211	uc001tvj.1	21649	ENSG00000089116	LHX5	LIM homeobox 5
chr12	115026109	115026321	213	*	Distal Intergenic	12	115108059	115121969	13911	2	6926	uc001tvt.1	95648	ENSG00000135111	TBX3	T-box transcription factor 3
chr12	115122096	115122308	213	*	Promoter (<=1kb)	12	115117761	115121969	4209	2	6926	uc010syw.1	-127	ENSG00000135111	TBX3	T-box transcription factor 3
chr12	116504435	116504647	213	*	Intron (uc001tvw.3/23389, intron 4 of 30)	12	116586365	116586459	95	2	693205	uc021reh.1	81812	ENSG00000207967	MIR620	microRNA 620
chr12	116822673	116822885	213	*	Distal Intergenic	12	116866057	116866123	67	2	100616309	uc021rei.1	43238	ENSG00000264037	MIR4472-2	microRNA 4472-2
chr12	117153369	117153581	213	*	Distal Intergenic	12	117153596	117175843	22248	2	79794	uc001tvz.1	22262	ENSG00000111412	SPRING1	SREBF pathway regulator in golgi 1
chr12	117469382	117469594	213	*	Distal Intergenic	12	117476728	117537251	60524	2	54997	uc001twh.3	67657	ENSG00000088992	TESC	tescalcin
chr12	117674144	117674356	213	*	Intron (uc021ren.1/4842, intron 19 of 27)	12	117581585	117628300	46716	2	23014	uc009zwq.3	-45844	ENSG00000135108	FBXO21	F-box protein 21
chr12	118815506	118815718	213	*	Promoter (1-2kb)	12	118814358	118855840	41483	1	64426	uc001twz.3	1148	ENSG00000111707	SUDS3	SDS3 homolog, SIN3A corepressor complex component
chr12	119060213	119060425	213	*	Distal Intergenic	12	118814358	118855840	41483	1	64426	uc001twz.3	245855	ENSG00000111707	SUDS3	SDS3 homolog, SIN3A corepressor complex component
chr12	120087110	120087322	213	*	Distal Intergenic	12	120105757	120119429	13673	1	5564	uc009zwu.3	-18435	ENSG00000111725	PRKAB1	protein kinase AMP-activated non-catalytic subunit beta 1
chr12	120315132	120315344	213	*	Promoter (<=1kb)	12	120123595	120315095	191501	2	11113	uc001txj.2	-37	ENSG00000122966	CIT	citron rho-interacting serine/threonine kinase
chr12	121283197	121283409	213	*	Intron (uc001tzd.3/121665, intron 1 of 10)	12	121200313	121342155	141843	2	121665	uc001tzd.3	58746	ENSG00000157837	SPPL3	signal peptide peptidase like 3
chr12	121290533	121290745	213	*	Intron (uc001tzd.3/121665, intron 1 of 10)	12	121200313	121342155	141843	2	121665	uc001tzd.3	51410	ENSG00000157837	SPPL3	signal peptide peptidase like 3
chr12	121365223	121365435	213	*	Distal Intergenic	12	121200313	121342155	141843	2	121665	uc001tzd.3	-23068	ENSG00000157837	SPPL3	signal peptide peptidase like 3
chr12	121497995	121498207	213	*	Distal Intergenic	12	121458095	121477045	18951	2	8638	uc031qjs.1	-20950	ENSG00000135114	OASL	2'-5'-oligoadenylate synthetase like
chr12	121718589	121718801	213	*	Intron (uc001tzt.3/10645, intron 1 of 15)	12	121675495	121712388	36894	2	10645	uc001uaa.2	-6201	ENSG00000110931	CAMKK2	calcium/calmodulin dependent protein kinase kinase 2
chr12	121866413	121866625	213	*	Distal Intergenic	12	121866900	121882075	15176	2	84678	uc001uao.3	15450	ENSG00000089094	KDM2B	lysine demethylase 2B
chr12	122014878	122015090	213	*	Intron (uc001uas.3/84678, intron 2 of 22)	12	121866900	122018364	151465	2	84678	uc001uas.3	3274	ENSG00000089094	KDM2B	lysine demethylase 2B
chr12	122080242	122080454	213	*	Downstream (<=300bp)	12	122064455	122079946	15492	1	84876	uc021rff.1	15787	ENSG00000276045	ORAI1	ORAI calcium release-activated calcium modulator 1
chr12	122235996	122236208	213	*	Intron (uc001ube.4/338799, intron 5 of 6)	12	122218393	122231594	13202	2	54509	uc001ubd.4	-4402	ENSG00000139725	RHOF	ras homolog family member F, filopodia associated
chr12	122236762	122236974	213	*	Intron (uc001ube.4/338799, intron 5 of 6)	12	122237078	122240852	3775	2	338799	uc009zxi.1	3878	ENSG00000212694	LINC01089	long intergenic non-protein coding RNA 1089
chr12	122502171	122502383	213	*	Distal Intergenic	12	122516652	122628967	112316	1	22877	uc001ubq.3	-14269	ENSG00000175727	MLXIP	MLX interacting protein
chr12	122629196	122629408	213	*	Downstream (<=300bp)	12	122617830	122628967	11138	1	22877	uc001ubt.3	11366	ENSG00000175727	MLXIP	MLX interacting protein
chr12	122715734	122715946	213	*	Intron (uc001ucc.3/65082, intron 12 of 15)	12	122692209	122712068	19860	2	56616	uc010tad.2	-3666	ENSG00000184047	DIABLO	diablo IAP-binding mitochondrial protein
chr12	123077865	123078077	213	*	Intron (uc001ucv.3/9735, intron 42 of 63)	12	123011809	123110947	99139	1	9735	uc010taf.2	66056	ENSG00000184445	KNTC1	kinetochore associated 1
chr12	123078589	123078801	213	*	Intron (uc001ucv.3/9735, intron 42 of 63)	12	123011809	123110947	99139	1	9735	uc010taf.2	66780	ENSG00000184445	KNTC1	kinetochore associated 1
chr12	123318945	123319157	213	*	Promoter (<=1kb)	12	123319295	123342447	23153	1	9026	uc001udg.1	-138	ENSG00000130787	HIP1R	huntingtin interacting protein 1 related
chr12	123756905	123757117	213	*	Promoter (<=1kb)	12	123745517	123756863	11347	2	8099	uc031qkb.1	-42	ENSG00000111328	CDK2AP1	cyclin dependent kinase 2 associated protein 1
chr12	123849492	123849704	213	*	Promoter (<=1kb)	12	123805246	123849388	44143	2	55206	uc009zxy.1	-104	ENSG00000139697	SBNO1	strawberry notch homolog 1
chr12	123942397	123942609	213	*	Promoter (<=1kb)	12	123942651	123943940	1290	1	11066	uc021rfu.1	-42	ENSG00000184209	SNRNP35	small nuclear ribonucleoprotein U11/U12 subunit 35
chr12	123942978	123943190	213	*	Promoter (<=1kb)	12	123942651	123956909	14259	1	11066	uc001ufc.1	327	ENSG00000184209	SNRNP35	small nuclear ribonucleoprotein U11/U12 subunit 35
chr12	125115753	125115965	213	*	Distal Intergenic	12	124831110	125052010	220901	2	9612	uc001ugj.1	-63743	ENSG00000196498	NCOR2	nuclear receptor corepressor 2
chr12	125391432	125391644	213	*	Distal Intergenic	12	125398127	125398665	539	2	7316	uc009zyf.1	7021	ENSG00000150991	UBC	ubiquitin C
chr12	125765296	125765508	213	*	Distal Intergenic	12	125811162	126143589	332428	1	114795	uc001uhe.1	-45654	ENSG00000139364	TMEM132B	transmembrane protein 132B
chr12	130998738	130998950	213	*	Intron (uc001uil.2/23504, intron 1 of 18)	12	130880681	131002462	121782	2	23504	uc001uil.2	3512	ENSG00000060709	RIMBP2	RIMS binding protein 2
chr12	131355496	131355708	213	*	Promoter (<=1kb)	12	131356617	131360826	4210	1	5901	uc001uir.3	-909	ENSG00000132341	RAN	RAN, member RAS oncogene family
chr12	132269970	132270182	213	*	Intron (uc001uja.2/6433, intron 14 of 17)	12	132312941	132336316	23376	1	4326	uc001ujc.1	-42759	ENSG00000198598	MMP17	matrix metallopeptidase 17
chr12	132333421	132333633	213	*	Intron (uc001ujc.1/4326, intron 8 of 9)	12	132322601	132336316	13716	1	4326	uc001ujd.1	10820	ENSG00000198598	MMP17	matrix metallopeptidase 17
chr12	132532309	132532521	213	*	Intron (uc001ujn.3/57634, intron 39 of 52)	12	132547011	132565011	18001	1	57634	uc001ujp.3	-14490	ENSG00000183495	EP400	E1A binding protein p400
chr13	20249641	20249853	213	*	Distal Intergenic	13	20220583	20224422	3840	1	54737	uc001umi.3	29058	ENSG00000196199	MPHOSPH8	M-phase phosphoprotein 8
chr13	20694529	20694741	213	*	Distal Intergenic	13	20712395	20735183	22789	2	2700	uc001umx.1	40442	ENSG00000121743	GJA3	gap junction protein alpha 3
chr13	21446981	21447193	213	*	Intron (uc001unq.4/64328, intron 1 of 22)	13	21351468	21476913	125446	2	64328	uc001unq.4	29720	ENSG00000132953	XPO4	exportin 4
chr13	21714011	21714223	213	*	Promoter (<=1kb)	13	21714653	21723224	8572	1	10284	uc001uns.3	-430	ENSG00000150459	SAP18	Sin3A associated protein 18
chr13	21816950	21817162	213	*	Distal Intergenic	13	21872264	21906210	33947	1	650794	uc001unz.2	-55102	ENSG00000233325	MIPEPP3	mitochondrial intermediate peptidase pseudogene 3
chr13	22105269	22105481	213	*	Intron (uc001uof.3/221154, intron 4 of 11)	13	22066828	22088568	21741	2	221154	uc010tct.2	-16701	ENSG00000165487	MICU2	mitochondrial calcium uptake 2
chr13	24430682	24430894	213	*	Intron (uc001uox.4/4285, intron 10 of 18)	13	24463028	24466242	3215	1	542767	uc001uoy.3	-32134	ENSG00000205861	PCOTH	prostate and testis expressed opposite C1QTNF9B and MIPEP
chr13	25245242	25245454	213	*	Distal Intergenic	13	25254549	25285923	31375	1	479	uc001upp.3	-9095	ENSG00000075673	ATP12A	ATPase H+/K+ transporting non-gastric alpha2 subunit
chr13	25571507	25571719	213	*	Distal Intergenic	13	25502893	25542607	39715	2	646405	uc010tdh.2	-28900		TPTE2P1	transmembrane phosphoinositide 3-phosphatase and tensin homolog 2 pseudogene 1
chr13	25659423	25659635	213	*	Distal Intergenic	13	25670276	25672704	2429	1	5042	uc001upy.3	-10641	ENSG00000151846	PABPC3	poly(A) binding protein cytoplasmic 3
chr13	25733203	25733415	213	*	Distal Intergenic	13	25742672	25745857	3186	2	219287	uc001uqa.3	12442	ENSG00000165566	AMER2	APC membrane recruitment protein 2
chr13	26206460	26206672	213	*	Intron (uc001uqk.3/51761, intron 24 of 36)	13	26141271	26501421	360151	1	51761	uc010aaj.1	65189	ENSG00000132932	ATP8A2	ATPase phospholipid transporting 8A2
chr13	26625300	26625512	213	*	Promoter (<=1kb)	13	26618735	26625198	6464	2	387914	uc001uqm.1	-102	ENSG00000180730	SHISA2	shisa family member 2
chr13	26758969	26759181	213	*	Intron (uc001uqn.1/6049, intron 5 of 5)	13	26786905	26795894	8990	2	6049	uc001uqo.3	36713	ENSG00000127870	RNF6	ring finger protein 6
chr13	27046947	27047159	213	*	Distal Intergenic	13	27131840	27263082	131243	1	10810	uc001uqv.3	-84681	ENSG00000132970	WASF3	WASP family member 3
chr13	27070732	27070944	213	*	Distal Intergenic	13	27131840	27263082	131243	1	10810	uc001uqv.3	-60896	ENSG00000132970	WASF3	WASP family member 3
chr13	27447651	27447863	213	*	Distal Intergenic	13	27332709	27334922	2214	2	2835	uc010tdl.2	-112729	ENSG00000132975	GPR12	G protein-coupled receptor 12
chr13	28452461	28452673	213	*	Distal Intergenic	13	28494168	28500451	6284	1	3651	uc001urt.2	-41495	ENSG00000139515	PDX1	pancreatic and duodenal homeobox 1
chr13	28508651	28508863	213	*	Distal Intergenic	13	28519343	28519710	368	1	432369	uc001uru.3	-10480		ATP5F1EP2	ATP synthase F1 subunit epsilon pseudogene 2
chr13	29066472	29066684	213	*	Intron (uc001usb.3/2321, intron 1 of 29)	13	28874483	29069265	194783	2	2321	uc001usb.3	2581	ENSG00000102755	FLT1	fms related receptor tyrosine kinase 1
chr13	29543346	29543558	213	*	Distal Intergenic	13	29598748	30080084	481337	1	23281	uc001usl.4	-55190	ENSG00000132938	MTUS2	microtubule associated scaffold protein 2
chr13	31030960	31031172	213	*	Distal Intergenic	13	31032879	31038384	5506	2	3146	uc001usv.3	7212	ENSG00000189403	HMGB1	high mobility group box 1
chr13	31032398	31032610	213	*	Distal Intergenic	13	31032879	31038384	5506	2	3146	uc001usv.3	5774	ENSG00000189403	HMGB1	high mobility group box 1
chr13	31376559	31376771	213	*	Promoter (<=1kb)	13	31377343	31384782	7440	1	100874158	uc031qkx.1	-572	ENSG00000237879	LINC00398	long intergenic non-protein coding RNA 398
chr13	31437581	31437793	213	*	Distal Intergenic	13	31480312	31499709	19398	1	84935	uc001uth.4	-42519	ENSG00000102802	MEDAG	mesenteric estrogen dependent adipogenesis
chr13	31736518	31736730	213	*	Promoter (<=1kb)	13	31728116	31736502	8387	2	10808	uc010aay.1	-16	ENSG00000120694	HSPH1	heat shock protein family H (Hsp110) member 1
chr13	31902986	31903198	213	*	Intron (uc010aaz.3/145173, intron 14 of 14)	13	31834535	31906411	71877	1	145173	uc001utn.4	68451	ENSG00000187676	B3GLCT	beta 3-glucosyltransferase
chr13	32484098	32484310	213	*	Intron (uc001utu.3/196549, intron 1 of 3)	13	32420920	32533721	112802	1	196549	uc010tdv.2	63178		EEF1DP3	eukaryotic translation elongation factor 1 delta pseudogene 3
chr13	32586265	32586477	213	*	Distal Intergenic	13	32605437	32870776	265340	1	10129	uc001utx.3	-18960	ENSG00000073910	FRY	FRY microtubule binding protein
chr13	32600351	32600563	213	*	Intron (uc001utw.3/uc001utw.3, intron 3 of 3)	13	32605437	32870776	265340	1	10129	uc001utx.3	-4874	ENSG00000073910	FRY	FRY microtubule binding protein
chr13	33002794	33003006	213	*	Promoter (<=1kb)	13	32980622	33002315	21694	2	90634	uc001uuf.3	-479	ENSG00000139597	N4BP2L1	NEDD4 binding protein 2 like 1
chr13	33101015	33101227	213	*	Promoter (<=1kb)	13	33006930	33101669	94740	2	10443	uc001uuj.2	442	ENSG00000244754	N4BP2L2	NEDD4 binding protein 2 like 2
chr13	33243195	33243407	213	*	Intron (uc001uuo.3/23047, intron 7 of 12)	13	33249971	33265405	15435	1	23047	uc010teb.2	-6564	ENSG00000083642	PDS5B	PDS5 cohesin associated factor B
chr13	34068841	34069053	213	*	Intron (uc001uux.3/90627, intron 4 of 17)	13	33701510	33924767	223258	2	90627	uc010abh.1	-144074	ENSG00000133121	STARD13	StAR related lipid transfer domain containing 13
chr13	34297980	34298192	213	*	Distal Intergenic	13	33677272	34250932	573661	2	90627	uc001uux.3	-47048	ENSG00000133121	STARD13	StAR related lipid transfer domain containing 13
chr13	34505746	34505958	213	*	Intron (uc001uva.3/5983, intron 8 of 8)	13	34392206	34540695	148490	1	5983	uc001uva.3	113540	ENSG00000133119	RFC3	replication factor C subunit 3
chr13	35520549	35520761	213	*	Intron (uc021ric.1/26960, intron 1 of 56)	13	35516424	36246874	730451	1	26960	uc021rid.1	4125	ENSG00000172915	NBEA	neurobeachin
chr13	35591603	35591815	213	*	Intron (uc021ric.1/26960, intron 1 of 56)	13	35516424	36246874	730451	1	26960	uc021rid.1	75179	ENSG00000172915	NBEA	neurobeachin
chr13	35683976	35684188	213	*	Intron (uc021ric.1/26960, intron 12 of 56)	13	35735887	36246874	510988	1	26960	uc010abi.3	-51699	ENSG00000172915	NBEA	neurobeachin
chr13	36053537	36053749	213	*	Intron (uc021ric.1/26960, intron 40 of 56)	13	36050966	36202385	151420	1	26960	uc010teg.1	2571	ENSG00000172915	NBEA	neurobeachin
chr13	36123533	36123745	213	*	Intron (uc021ric.1/26960, intron 40 of 56)	13	36167143	36246874	79732	1	26960	uc001uvd.3	-43398	ENSG00000172915	NBEA	neurobeachin
chr13	36532250	36532462	213	*	Intron (uc001uvf.3/9201, intron 3 of 17)	13	36047926	36515382	467457	2	100302239	uc001uvc.3	-16868	ENSG00000221348	MIR548F5	microRNA 548f-5
chr13	36641880	36642092	213	*	Intron (uc001uvf.3/9201, intron 3 of 17)	13	36342789	36705514	362726	2	9201	uc001uvf.3	63422	ENSG00000133083	DCLK1	doublecortin like kinase 1
chr13	37432440	37432652	213	*	Intron (uc010tep.2/4093, intron 4 of 5)	13	37418968	37454012	35045	2	4093	uc010tep.2	21360	ENSG00000120693	SMAD9	SMAD family member 9
chr13	37573703	37573915	213	*	Promoter (<=1kb)	13	37523908	37573504	49597	2	29880	uc010ter.2	-199	ENSG00000120697	ALG5	ALG5 dolichyl-phosphate beta-glucosyltransferase
chr13	37879247	37879459	213	*	Distal Intergenic	13	37677397	37679801	2405	2	122011	uc001uwm.1	-199446	ENSG00000180138	CSNK1A1L	casein kinase 1 alpha 1 like
chr13	38909098	38909310	213	*	Distal Intergenic	13	38923942	38934332	10391	1	51569	uc010abz.2	-14632	ENSG00000120686	UFM1	ubiquitin fold modifier 1
chr13	39346219	39346431	213	*	Intron (uc001uwv.3/341640, intron 4 of 23)	13	39343715	39439063	95349	1	341640	uc001uww.3	2504	ENSG00000150893	FREM2	FRAS1 related extracellular matrix 2
chr13	39378179	39378391	213	*	Intron (uc001uwv.3/341640, intron 6 of 23)	13	39343715	39439063	95349	1	341640	uc001uww.3	34464	ENSG00000150893	FREM2	FRAS1 related extracellular matrix 2
chr13	39398667	39398879	213	*	Intron (uc001uwv.3/341640, intron 6 of 23)	13	39343715	39439063	95349	1	341640	uc001uww.3	54952	ENSG00000150893	FREM2	FRAS1 related extracellular matrix 2
chr13	39530819	39531031	213	*	Distal Intergenic	13	39540062	39564996	24935	2	161003	uc001uwx.3	33965	ENSG00000133115	STOML3	stomatin like 3
chr13	39562923	39563135	213	*	Promoter (1-2kb)	13	39540062	39564996	24935	2	161003	uc001uwx.3	1861	ENSG00000133115	STOML3	stomatin like 3
chr13	41548909	41549121	213	*	Intron (uc010acd.3/1997, intron 1 of 8)	13	41506055	41556418	50364	2	1997	uc010acd.3	7297	ENSG00000120690	ELF1	E74 like ETS transcription factor 1
chr13	41582805	41583017	213	*	Intron (uc001uxs.3/1997, intron 1 of 8)	13	41506055	41593508	87454	2	1997	uc001uxs.3	10491	ENSG00000120690	ELF1	E74 like ETS transcription factor 1
chr13	41764322	41764534	213	*	Intron (uc001uxv.1/uc001uxv.1, intron 3 of 3)	13	41765711	41768702	2992	2	84078	uc001uxw.1	4168	ENSG00000120696	KBTBD7	kelch repeat and BTB domain containing 7
chr13	41976096	41976308	213	*	Distal Intergenic	13	42016700	42017902	1203	1	100506759	uc001uyh.2	-40392		OR7E37P	olfactory receptor family 7 subfamily E member 37 pseudogene
chr13	42226914	42227126	213	*	Intron (uc001uyj.3/23078, intron 37 of 44)	13	42142422	42142531	110	2	100847026	uc031qli.1	-84383	ENSG00000284584	MIR5006	microRNA 5006
chr13	42644502	42644714	213	*	Intron (uc010tfh.2/160851, intron 2 of 29)	13	42622843	42803891	181049	1	160851	uc001uym.2	21659	ENSG00000102780	DGKH	diacylglycerol kinase eta
chr13	42726192	42726404	213	*	Intron (uc010tfh.2/160851, intron 4 of 29)	13	42712178	42830716	118539	1	160851	uc001uyp.3	14014	ENSG00000102780	DGKH	diacylglycerol kinase eta
chr13	42771341	42771553	213	*	Intron (uc010tfh.2/160851, intron 18 of 29)	13	42712178	42830716	118539	1	160851	uc001uyp.3	59163	ENSG00000102780	DGKH	diacylglycerol kinase eta
chr13	42779577	42779789	213	*	Intron (uc010tfh.2/160851, intron 21 of 29)	13	42846289	42897403	51115	1	11215	uc001uys.2	-66500	ENSG00000023516	AKAP11	A-kinase anchoring protein 11
chr13	43142065	43142277	213	*	Intron (uc001uyt.2/8600, intron 2 of 6)	13	43136872	43182149	45278	1	8600	uc001uyt.2	5193	ENSG00000120659	TNFSF11	TNF superfamily member 11
chr13	43629269	43629481	213	*	Intron (uc001uyy.3/29103, intron 1 of 5)	13	43597362	43683306	85945	1	29103	uc001uyy.3	31907	ENSG00000120675	DNAJC15	DnaJ heat shock protein family (Hsp40) member C15
chr13	43645848	43646060	213	*	Intron (uc001uyy.3/29103, intron 3 of 5)	13	43597362	43683306	85945	1	29103	uc001uyy.3	48486	ENSG00000120675	DNAJC15	DnaJ heat shock protein family (Hsp40) member C15
chr13	43646447	43646659	213	*	Intron (uc001uyy.3/29103, intron 3 of 5)	13	43597362	43683306	85945	1	29103	uc001uyy.3	49085	ENSG00000120675	DNAJC15	DnaJ heat shock protein family (Hsp40) member C15
chr13	44652545	44652757	213	*	Distal Intergenic	13	44596471	44604599	8129	1	121838	uc001uzg.3	56074	ENSG00000233725	NRAD1	non-coding RNA in the aldehyde dehydrogenase 1A pathway
chr13	44817408	44817620	213	*	Distal Intergenic	13	44720606	44732358	11753	2	100874377	uc031qlj.1	-85050	ENSG00000235285	SMIM2-IT1	SMIM2 intronic transcript 1
chr13	45012203	45012415	213	*	Promoter (<=1kb)	13	45006279	45011390	5112	2	8848	uc021riz.1	-813	ENSG00000102804	TSC22D1	TSC22 domain family member 1
chr13	45090918	45091130	213	*	Intron (uc001uzn.4/8848, intron 1 of 2)	13	45006279	45048437	42159	2	8848	uc021rja.1	-42481	ENSG00000102804	TSC22D1	TSC22 domain family member 1
chr13	45279318	45279530	213	*	Distal Intergenic	13	45373640	45383766	10127	2	144817	uc021rjc.1	104236	ENSG00000235097	LINC00330	long intergenic non-protein coding RNA 330
chr13	45491775	45491987	213	*	Distal Intergenic	13	45513384	45563613	50230	2	26747	uc001uzp.2	71626	ENSG00000083635	NUFIP1	nuclear FMR1 interacting protein 1
chr13	45588425	45588637	213	*	Intron (uc010tfo.1/55425, intron 4 of 6)	13	45579245	45607743	28499	1	55425	uc001uzt.3	9180	ENSG00000133114	GPALPP1	GPALPP motifs containing 1
chr13	45694848	45695060	213	*	Promoter (<=1kb)	13	45694631	45858239	163609	1	2963	uc001uzw.3	217	ENSG00000188342	GTF2F2	general transcription factor IIF subunit 2
chr13	45858301	45858513	213	*	Downstream (<=300bp)	13	45911615	45911744	130	2	677814	uc001vaa.1	53231	ENSG00000199477	SNORA31	small nucleolar RNA, H/ACA box 31
chr13	45998064	45998276	213	*	Distal Intergenic	13	45967454	45992516	25063	2	253512	uc010tft.2	-5548	ENSG00000174032	SLC25A30	solute carrier family 25 member 30
chr13	45999267	45999479	213	*	Distal Intergenic	13	45967454	45992516	25063	2	253512	uc010tft.2	-6751	ENSG00000174032	SLC25A30	solute carrier family 25 member 30
chr13	46064286	46064498	213	*	Intron (uc001vai.3/83548, intron 8 of 11)	13	46050336	46110833	60498	1	83548	uc010aci.3	13950	ENSG00000136152	COG3	component of oligomeric golgi complex 3
chr13	46853790	46854002	213	*	Distal Intergenic	13	46870580	46871979	1400	2	100861554	uc031qll.1	17977	ENSG00000261097	LINC00563	long intergenic non-protein coding RNA 563
chr13	47030229	47030441	213	*	Distal Intergenic	13	46916137	47012325	96189	2	80183	uc001vbi.4	-17904	ENSG00000102445	RUBCNL	rubicon like autophagy enhancer
chr13	47240894	47241106	213	*	Intron (uc010acp.2/23143, intron 2 of 12)	13	47127296	47327175	199880	1	23143	uc001vbl.4	113598	ENSG00000136141	LRCH1	leucine rich repeats and calponin homology domain containing 1
chr13	47264142	47264354	213	*	Intron (uc010acp.2/23143, intron 7 of 12)	13	47349523	47355750	6228	2	2098	uc001vbp.1	91396	ENSG00000139684	ESD	esterase D
chr13	48373144	48373356	213	*	Distal Intergenic	13	48516791	48575110	58320	2	8803	uc010tgb.2	201754	ENSG00000136143	SUCLA2	succinate-CoA ligase ADP-forming subunit beta
chr13	49228295	49228507	213	*	Intron (uc010acw.1/uc010acw.1, intron 1 of 1)	13	49280953	49283498	2546	1	57105	uc001vck.2	-52446	ENSG00000152207	CYSLTR2	cysteinyl leukotriene receptor 2
chr13	49323849	49324061	213	*	Distal Intergenic	13	49280954	49281994	1041	1	57105	uc021rjl.1	42895	ENSG00000152207	CYSLTR2	cysteinyl leukotriene receptor 2
chr13	49578348	49578560	213	*	Intron (uc001vcl.1/22862, intron 1 of 7)	13	49550939	49783915	232977	1	22862	uc001vco.3	27409	ENSG00000102531	FNDC3A	fibronectin type III domain containing 3A
chr13	49784599	49784811	213	*	Distal Intergenic	13	49794474	49796513	2040	1	2862	uc010tgj.2	-9663	ENSG00000102539	MLNR	motilin receptor
chr13	49837983	49838195	213	*	Intron (uc001vcs.2/81602, intron 4 of 5)	13	49822047	49867622	45576	1	81602	uc021rjm.1	15936	ENSG00000102543	CDADC1	cytidine and dCMP deaminase domain containing 1
chr13	51019838	51020050	213	*	Intron (uc001vee.1/10301, intron 5 of 5)	13	50746154	50747751	1598	1	145165	uc001vej.3	273684		ST13P4	ST13, Hsp70 interacting protein pseudogene 4
chr13	51657518	51657730	213	*	Distal Intergenic	13	51590244	51654998	64755	2	2974	uc010tgo.2	-2520	ENSG00000123201	GUCY1B2	guanylate cyclase 1 soluble subunit beta 2 (pseudogene)
chr13	51700110	51700322	213	*	Intron (uc031qlq.1/647166, intron 1 of 3)	13	51590244	51654998	64755	2	2974	uc010tgo.2	-45112	ENSG00000123201	GUCY1B2	guanylate cyclase 1 soluble subunit beta 2 (pseudogene)
chr13	51827989	51828201	213	*	Intron (uc001vff.2/220108, intron 4 of 4)	13	51796470	51858377	61908	1	220108	uc001vfg.2	31519	ENSG00000150510	FAM124A	family with sequence similarity 124 member A
chr13	52701854	52702066	213	*	Promoter (1-2kb)	13	52638900	52703214	64315	2	341676	uc001vge.3	1148	ENSG00000197168	NEK5	NIMA related kinase 5
chr13	52775569	52775781	213	*	Intron (uc001vgm.2/100887750, intron 14 of 21)	13	52741845	52768602	26758	2	100887750	uc031qlt.1	-6967	ENSG00000243406	MRPS31P5	mitochondrial ribosomal protein S31 pseudogene 5
chr13	53029155	53029367	213	*	Promoter (<=1kb)	13	53029495	53039965	10471	1	26586	uc001vgt.2	-128	ENSG00000136108	CKAP2	cytoskeleton associated protein 2
chr13	53239543	53239755	213	*	Intron (uc001vhb.2/10910, intron 8 of 12)	13	53226831	53262433	35603	1	10910	uc010thb.1	12712	ENSG00000165416	SUGT1	SGT1 homolog, MIS12 kinetochore complex assembly cochaperone
chr13	53424561	53424773	213	*	Promoter (1-2kb)	13	53418109	53422775	4667	2	5100	uc001vhj.3	-1786	ENSG00000136099	PCDH8	protocadherin 8
chr13	53553167	53553379	213	*	Distal Intergenic	13	53602876	53626184	23309	1	10562	uc001vhk.2	-49497	ENSG00000102837	OLFM4	olfactomedin 4
chr13	53725988	53726200	213	*	Distal Intergenic	13	53602876	53626196	23321	1	10562	uc001vhl.3	123112	ENSG00000102837	OLFM4	olfactomedin 4
chr13	54165350	54165562	213	*	Distal Intergenic	13	54389554	54450254	60701	1	100861552	uc031qlu.1	-223992	ENSG00000261517	LINC00558	long intergenic non-protein coding RNA 558
chr13	54841772	54841984	213	*	Distal Intergenic	13	54886107	54886183	77	2	100302187	uc021rkb.1	44199	ENSG00000283126	MIR1297	microRNA 1297
chr13	56288736	56288948	213	*	Distal Intergenic	13	55748589	55748683	95	1	100846996	uc031qlv.1	540147	ENSG00000264387	MIR5007	microRNA 5007
chr13	56654459	56654671	213	*	Distal Intergenic	13	55748589	55748683	95	1	100846996	uc031qlv.1	905870	ENSG00000264387	MIR5007	microRNA 5007
chr13	56970622	56970834	213	*	Distal Intergenic	13	57715052	57718073	3022	1	729246	uc010thd.1	-744218	ENSG00000227151	PRR20D	proline rich 20D
chr13	57990083	57990295	213	*	Distal Intergenic	13	58205789	58303065	97277	1	27253	uc001vhq.1	-215494	ENSG00000118946	PCDH17	protocadherin 17
chr13	58132143	58132355	213	*	Distal Intergenic	13	58205789	58303065	97277	1	27253	uc001vhq.1	-73434	ENSG00000118946	PCDH17	protocadherin 17
chr13	60247284	60247496	213	*	Intron (uc001vhs.4/81624, intron 1 of 1)	13	60239721	60325074	85354	2	81624	uc001vhs.4	77578	ENSG00000139734	DIAPH3	diaphanous related formin 3
chr13	60252411	60252623	213	*	Intron (uc001vhs.4/81624, intron 1 of 1)	13	60239721	60325074	85354	2	81624	uc001vhs.4	72451	ENSG00000139734	DIAPH3	diaphanous related formin 3
chr13	60970341	60970553	213	*	Promoter (<=1kb)	13	60970591	61103351	132761	1	81550	uc010aef.2	-38	ENSG00000083544	TDRD3	tudor domain containing 3
chr13	61860426	61860638	213	*	Distal Intergenic	13	61773932	61774014	83	2	100422973	uc021rkg.1	-86412	ENSG00000266663	MIR3169	microRNA 3169
chr13	62303495	62303707	213	*	Distal Intergenic	13	61983819	62002079	18261	2	64881	uc010thj.2	-301416	ENSG00000280165	PCDH20	protocadherin 20
chr13	63982416	63982628	213	*	Distal Intergenic	13	64311568	64316701	5134	1	283491	uc001vif.1	-328940		OR7E156P	olfactory receptor family 7 subfamily E member 156 pseudogene
chr13	65103980	65104192	213	*	Distal Intergenic	13	64311568	64316701	5134	1	283491	uc001vig.1	792412		OR7E156P	olfactory receptor family 7 subfamily E member 156 pseudogene
chr13	65121854	65122066	213	*	Distal Intergenic	13	64311568	64316701	5134	1	283491	uc001vig.1	810286		OR7E156P	olfactory receptor family 7 subfamily E member 156 pseudogene
chr13	65292016	65292228	213	*	Distal Intergenic	13	64311568	64316701	5134	1	283491	uc001vig.1	980448		OR7E156P	olfactory receptor family 7 subfamily E member 156 pseudogene
chr13	66342786	66342998	213	*	Distal Intergenic	13	67399301	67489163	89863	1	100874064	uc031qmb.1	-1056303	ENSG00000228842	PCDH9-AS2	PCDH9 antisense RNA 2
chr13	67066713	67066925	213	*	Intron (uc010aei.3/5101, intron 3 of 3)	13	67399301	67489163	89863	1	100874064	uc031qmb.1	-332376	ENSG00000228842	PCDH9-AS2	PCDH9 antisense RNA 2
chr13	67514292	67514504	213	*	Intron (uc001vik.3/5101, intron 2 of 4)	13	66876966	67477737	600772	2	5101	uc010aei.3	-36555	ENSG00000184226	PCDH9	protocadherin 9
chr13	67847355	67847567	213	*	Distal Intergenic	13	67798639	67804468	5830	2	5101	uc001vin.3	-42887	ENSG00000184226	PCDH9	protocadherin 9
chr13	68382362	68382574	213	*	Distal Intergenic	13	67798639	67804468	5830	2	5101	uc001vin.3	-577894	ENSG00000184226	PCDH9	protocadherin 9
chr13	68655961	68656173	213	*	Distal Intergenic	13	69435417	69459457	24041	2	338862	uc001vio.3	803284	ENSG00000281778	LINC00550	long intergenic non-protein coding RNA 550
chr13	70112830	70113042	213	*	Distal Intergenic	13	70681345	70713885	32541	1	6315	uc010aej.1	-568303		ATXN8OS	ATXN8 opposite strand lncRNA
chr13	70549370	70549582	213	*	Intron (uc001vip.3/57626, intron 2 of 10)	13	70681345	70713885	32541	1	6315	uc010aej.1	-131763		ATXN8OS	ATXN8 opposite strand lncRNA
chr13	70823664	70823876	213	*	Distal Intergenic	13	70274725	70682625	407901	2	57626	uc010thm.2	-141039	ENSG00000150361	KLHL1	kelch like family member 1
chr13	71793518	71793730	213	*	Distal Intergenic	13	71589273	71742549	153277	1	100885781	uc031qmd.1	204245	ENSG00000226846	LINC00348	long intergenic non-protein coding RNA 348
chr13	72050774	72050986	213	*	Intron (uc021rkj.1/1602, intron 8 of 10)	13	72012098	72441330	429233	2	1602	uc021rkj.1	390344	ENSG00000276644	DACH1	dachshund family transcription factor 1
chr13	72830135	72830347	213	*	Distal Intergenic	13	72012098	72441330	429233	2	1602	uc021rkl.1	-388805	ENSG00000276644	DACH1	dachshund family transcription factor 1
chr13	73233233	73233445	213	*	Distal Intergenic	13	73282495	73301938	19444	2	440145	uc001viu.2	68493	ENSG00000204899	MZT1	mitotic spindle organizing protein 1
chr13	73535023	73535235	213	*	Intron (uc001vjb.3/10464, intron 14 of 15)	13	73629114	73651676	22563	1	688	uc001vjd.3	-93879	ENSG00000102554	KLF5	KLF transcription factor 5
chr13	74601259	74601471	213	*	Intron (uc001vjf.3/11278, intron 1 of 7)	13	74260149	74708066	447918	2	11278	uc001vjf.3	106595	ENSG00000118922	KLF12	KLF transcription factor 12
chr13	76161408	76161620	213	*	Intron (uc031qmg.1/7347, intron 6 of 8)	13	76194570	76434006	239437	1	4008	uc010thv.2	-32950	ENSG00000136153	LMO7	LIM domain 7
chr13	76248621	76248833	213	*	Intron (uc010thv.2/4008, intron 2 of 29)	13	76210459	76434006	223548	1	4008	uc021rkq.1	38162	ENSG00000136153	LMO7	LIM domain 7
chr13	76892589	76892801	213	*	Distal Intergenic	13	76445174	76457948	12775	1	729420	uc001vjy.2	447415	ENSG00000178734	LMO7DN	LMO7 downstream neighbor
chr13	76911480	76911692	213	*	Distal Intergenic	13	76445174	76457948	12775	1	729420	uc001vjy.2	466306	ENSG00000178734	LMO7DN	LMO7 downstream neighbor
chr13	77047948	77048160	213	*	Distal Intergenic	13	77454304	77460540	6237	2	115207	uc010aeu.1	412380	ENSG00000178695	KCTD12	potassium channel tetramerization domain containing 12
chr13	77901360	77901572	213	*	Promoter (<=1kb)	13	77618792	77901177	282386	2	23077	uc021rks.1	-183	ENSG00000005810	MYCBP2	MYC binding protein 2
chr13	78052587	78052799	213	*	Distal Intergenic	13	78109809	78219398	109590	1	8796	uc001vki.3	-57010	ENSG00000136155	SCEL	sciellin
chr13	78270091	78270303	213	*	Promoter (1-2kb)	13	78271989	78338377	66389	1	122060	uc001vkk.3	-1686	ENSG00000139737	SLAIN1	SLAIN motif family member 1
chr13	78326051	78326263	213	*	Intron (uc001vkk.3/122060, intron 4 of 6)	13	78317151	78338377	21227	1	122060	uc001vkm.2	8900	ENSG00000139737	SLAIN1	SLAIN motif family member 1
chr13	78711877	78712089	213	*	Intron (uc001vks.3/100874222, intron 1 of 2)	13	78628990	79191460	562471	1	100874222	uc001vku.1	82887	ENSG00000234377	OBI1-AS1	OBI1 antisense RNA 1
chr13	79946534	79946746	213	*	Promoter (1-2kb)	13	79940316	79945297	4982	2	64062	uc001vlb.1	-1237	ENSG00000139746	RBM26	RNA binding motif protein 26
chr13	79947256	79947468	213	*	Promoter (1-2kb)	13	79940316	79945297	4982	2	64062	uc001vlb.1	-1959	ENSG00000139746	RBM26	RNA binding motif protein 26
chr13	79965643	79965855	213	*	Intron (uc001vky.2/64062, intron 1 of 20)	13	79894100	79979923	85824	2	64062	uc001vky.2	14068	ENSG00000139746	RBM26	RNA binding motif protein 26
chr13	80934248	80934460	213	*	Distal Intergenic	13	80910112	80915086	4975	2	10253	uc001vlj.3	-19162	ENSG00000136158	SPRY2	sprouty RTK signaling antagonist 2
chr13	81433414	81433626	213	*	Distal Intergenic	13	80910112	80915086	4975	2	10253	uc001vlj.3	-518328	ENSG00000136158	SPRY2	sprouty RTK signaling antagonist 2
chr13	81457465	81457677	213	*	Distal Intergenic	13	80910112	80915086	4975	2	10253	uc001vlj.3	-542379	ENSG00000136158	SPRY2	sprouty RTK signaling antagonist 2
chr13	82061361	82061573	213	*	Distal Intergenic	13	80910112	80915086	4975	2	10253	uc001vlj.3	-1146275	ENSG00000136158	SPRY2	sprouty RTK signaling antagonist 2
chr13	82233176	82233388	213	*	Distal Intergenic	13	80910112	80915086	4975	2	10253	uc001vlj.3	-1318090	ENSG00000136158	SPRY2	sprouty RTK signaling antagonist 2
chr13	82290877	82291089	213	*	Distal Intergenic	13	80910112	80915086	4975	2	10253	uc001vlj.3	-1375791	ENSG00000136158	SPRY2	sprouty RTK signaling antagonist 2
chr13	82354245	82354457	213	*	Distal Intergenic	13	80910112	80915086	4975	2	10253	uc001vlj.3	-1439159	ENSG00000136158	SPRY2	sprouty RTK signaling antagonist 2
chr13	84024877	84025089	213	*	Distal Intergenic	13	84451343	84456528	5186	2	114798	uc001vlk.3	431439	ENSG00000178235	SLITRK1	SLIT and NTRK like family member 1
chr13	84599811	84600023	213	*	Distal Intergenic	13	84714737	85180903	466167	1	100874128	uc031qmn.1	-114714		LINC00333	long intergenic non-protein coding RNA 333
chr13	85151809	85152021	213	*	Intron (uc031qmn.1/100874128, intron 6 of 6)	13	84714737	85180903	466167	1	100874128	uc031qmn.1	437072		LINC00333	long intergenic non-protein coding RNA 333
chr13	85247874	85248086	213	*	Distal Intergenic	13	84714737	85180903	466167	1	100874128	uc031qmn.1	533137		LINC00333	long intergenic non-protein coding RNA 333
chr13	85280694	85280906	213	*	Distal Intergenic	13	84714737	85180903	466167	1	100874128	uc031qmn.1	565957		LINC00333	long intergenic non-protein coding RNA 333
chr13	85557526	85557738	213	*	Distal Intergenic	13	85937738	86118797	181060	1	100874137	uc031qmo.1	-380000	ENSG00000226317	LINC00351	long intergenic non-protein coding RNA 351
chr13	86075584	86075796	213	*	Intron (uc031qmo.1/100874137, intron 1 of 3)	13	85937738	86118797	181060	1	100874137	uc031qmo.1	137846	ENSG00000226317	LINC00351	long intergenic non-protein coding RNA 351
chr13	86689168	86689380	213	*	Distal Intergenic	13	86366922	86373483	6562	2	84189	uc001vll.1	-315685	ENSG00000184564	SLITRK6	SLIT and NTRK like family member 6
chr13	86910446	86910658	213	*	Distal Intergenic	13	86366922	86373483	6562	2	84189	uc001vll.1	-536963	ENSG00000184564	SLITRK6	SLIT and NTRK like family member 6
chr13	86915909	86916121	213	*	Distal Intergenic	13	86366922	86373483	6562	2	84189	uc001vll.1	-542426	ENSG00000184564	SLITRK6	SLIT and NTRK like family member 6
chr13	86966624	86966836	213	*	Distal Intergenic	13	86366922	86373483	6562	2	84189	uc001vll.1	-593141	ENSG00000184564	SLITRK6	SLIT and NTRK like family member 6
chr13	87116571	87116783	213	*	Distal Intergenic	13	86366922	86373483	6562	2	84189	uc001vll.1	-743088	ENSG00000184564	SLITRK6	SLIT and NTRK like family member 6
chr13	87151041	87151253	213	*	Distal Intergenic	13	86366922	86373483	6562	2	84189	uc001vll.1	-777558	ENSG00000184564	SLITRK6	SLIT and NTRK like family member 6
chr13	87391166	87391378	213	*	Distal Intergenic	13	88270920	88270995	76	2	100616182	uc021rlb.1	879617	ENSG00000266052	MIR4500	microRNA 4500
chr13	87838071	87838283	213	*	Distal Intergenic	13	88270920	88270995	76	2	100616182	uc021rlb.1	432712	ENSG00000266052	MIR4500	microRNA 4500
chr13	87911733	87911945	213	*	Distal Intergenic	13	88270920	88270995	76	2	100616182	uc021rlb.1	359050	ENSG00000266052	MIR4500	microRNA 4500
chr13	89113070	89113282	213	*	Distal Intergenic	13	89193084	89197764	4681	1	100874168	uc031qmp.1	-79802		LINC00433	long intergenic non-protein coding RNA 433
chr13	89165057	89165269	213	*	Distal Intergenic	13	89193084	89197764	4681	1	100874168	uc031qmp.1	-27815		LINC00433	long intergenic non-protein coding RNA 433
chr13	89178627	89178839	213	*	Distal Intergenic	13	89193084	89197764	4681	1	100874168	uc031qmp.1	-14245		LINC00433	long intergenic non-protein coding RNA 433
chr13	89629656	89629868	213	*	Distal Intergenic	13	89193084	89197764	4681	1	100874168	uc031qmp.1	436572		LINC00433	long intergenic non-protein coding RNA 433
chr13	91520675	91520887	213	*	Distal Intergenic	13	91543208	91578851	35644	2	144776	uc010tid.1	57964	ENSG00000231674	LINC00410	long intergenic non-protein coding RNA 410
chr13	91620801	91621013	213	*	Distal Intergenic	13	91543208	91578851	35644	2	144776	uc010tid.1	-41950	ENSG00000231674	LINC00410	long intergenic non-protein coding RNA 410
chr13	91730484	91730696	213	*	Distal Intergenic	13	91779867	91863952	84086	2	100874150	uc031qms.1	133256		LINC00379	long intergenic non-protein coding RNA 379
chr13	91859149	91859361	213	*	Intron (uc031qms.1/100874150, intron 1 of 3)	13	91779867	91863952	84086	2	100874150	uc031qms.1	4591		LINC00379	long intergenic non-protein coding RNA 379
chr13	92425815	92426027	213	*	Intron (uc010tif.2/2262, intron 5 of 7)	13	92050935	93519487	1468553	1	2262	uc010tif.2	374880	ENSG00000179399	GPC5	glypican 5
chr13	92463477	92463689	213	*	Intron (uc010tif.2/2262, intron 5 of 7)	13	92050935	93519487	1468553	1	2262	uc010tif.2	412542	ENSG00000179399	GPC5	glypican 5
chr13	92839733	92839945	213	*	Intron (uc010tif.2/2262, intron 7 of 7)	13	93353642	93372227	18586	2	100873969	uc031qmt.1	532282	ENSG00000235984	GPC5-AS1	GPC5 antisense RNA 1
chr13	93369008	93369220	213	*	Intron (uc010tif.2/2262, intron 7 of 7)	13	93353642	93372227	18586	2	100873969	uc031qmt.1	3007	ENSG00000235984	GPC5-AS1	GPC5 antisense RNA 1
chr13	93372373	93372585	213	*	Promoter (<=1kb)	13	93353642	93372227	18586	2	100873969	uc031qmu.1	-146	ENSG00000235984	GPC5-AS1	GPC5 antisense RNA 1
chr13	93494447	93494659	213	*	Intron (uc010tif.2/2262, intron 7 of 7)	13	93353642	93373867	20226	2	100873969	uc031qmv.1	-120580	ENSG00000235984	GPC5-AS1	GPC5 antisense RNA 1
chr13	94955943	94956155	213	*	Intron (uc010tig.1/10082, intron 5 of 5)	13	95091841	95131936	40096	2	1638	uc001vlv.4	175781	ENSG00000080166	DCT	dopachrome tautomerase
chr13	95201697	95201909	213	*	Exon (uc021rlj.1/uc021rlj.1, exon 1 of 1)	13	95226308	95248511	22204	2	23483	uc001vlw.3	46602	ENSG00000088451	TGDS	TDP-glucose 4,6-dehydratase
chr13	95841586	95841798	213	*	Intron (uc001vmd.4/10257, intron 9 of 30)	13	95672083	95953687	281605	2	10257	uc001vmd.4	111889	ENSG00000125257	ABCC4	ATP binding cassette subfamily C member 4
chr13	96056487	96056699	213	*	Distal Intergenic	13	96085853	96232010	146158	1	9071	uc001vmg.2	-29154	ENSG00000134873	CLDN10	claudin 10
chr13	96146516	96146728	213	*	Intron (uc001vmg.2/9071, intron 1 of 4)	13	96131698	96186164	54467	2	100874194	uc031qmx.1	39436	ENSG00000223392	CLDN10-AS1	CLDN10 antisense RNA 1
chr13	97040888	97041100	213	*	Intron (uc001vmw.4/266722, intron 1 of 1)	13	96743093	97491816	748724	1	266722	uc001vmw.4	297795	ENSG00000185352	HS6ST3	heparan sulfate 6-O-sulfotransferase 3
chr13	97670465	97670677	213	*	Distal Intergenic	13	97638894	97646604	7711	2	27199	uc010afr.1	-23861	ENSG00000165621	OXGR1	oxoglutarate receptor 1
chr13	98080785	98080997	213	*	Distal Intergenic	13	98086475	98120252	33778	1	5911	uc001vnd.3	-5478	ENSG00000125249	RAP2A	RAP2A, member of RAS oncogene family
chr13	98085369	98085581	213	*	Promoter (<=1kb)	13	98086475	98120252	33778	1	5911	uc001vnd.3	-894	ENSG00000125249	RAP2A	RAP2A, member of RAS oncogene family
chr13	98452558	98452770	213	*	Distal Intergenic	13	98605929	98676550	70622	1	3843	uc001vne.3	-153159	ENSG00000065150	IPO5	importin 5
chr13	98937386	98937598	213	*	Intron (uc001vnh.3/10160, intron 2 of 27)	13	98860778	98860854	77	1	100422881	uc021rlt.1	76608	ENSG00000263399	MIR3170	microRNA 3170
chr13	99257557	99257769	213	*	Distal Intergenic	13	99102455	99229396	126942	2	8428	uc010tim.1	-28161	ENSG00000102572	STK24	serine/threonine kinase 24
chr13	99958922	99959134	213	*	Promoter (<=1kb)	13	99946789	99959749	12961	2	1880	uc001vog.3	615	ENSG00000169508	GPR183	G protein-coupled receptor 183
chr13	100639684	100639896	213	*	Distal Intergenic	13	100634026	100639019	4994	1	7546	uc001von.3	5658	ENSG00000043355	ZIC2	Zic family member 2
chr13	100828426	100828638	213	*	Intron (uc001voo.3/5095, intron 6 of 23)	13	100741269	101182691	441423	1	5095	uc010tiz.2	87157	ENSG00000175198	PCCA	propionyl-CoA carboxylase subunit alpha
chr13	100896341	100896553	213	*	Intron (uc001voo.3/5095, intron 8 of 23)	13	100741269	101182691	441423	1	5095	uc010tiz.2	155072	ENSG00000175198	PCCA	propionyl-CoA carboxylase subunit alpha
chr13	101045168	101045380	213	*	Intron (uc001voo.3/5095, intron 19 of 23)	13	101116691	101133269	16579	2	100885777	uc031qna.1	87889		PCCA-AS1	PCCA antisense RNA 1
chr13	101162340	101162552	213	*	Intron (uc001voo.3/5095, intron 21 of 23)	13	101182418	101186056	3639	2	87769	uc001voq.2	23504	ENSG00000134864	GGACT	gamma-glutamylamine cyclotransferase
chr13	101780486	101780698	213	*	Intron (uc001vox.1/259232, intron 17 of 43)	13	101706130	102068813	362684	2	259232	uc001vox.1	288115	ENSG00000102452	NALCN	sodium leak channel, non-selective
chr13	102257554	102257766	213	*	Intron (uc001vpb.4/9358, intron 7 of 10)	13	102142303	102368796	226494	1	9358	uc031qnc.1	115251	ENSG00000198542	ITGBL1	integrin subunit beta like 1
chr13	103148134	103148346	213	*	Distal Intergenic	13	102373205	103054124	680920	2	2259	uc001vpf.2	-94010	ENSG00000102466	FGF14	fibroblast growth factor 14
chr13	103248575	103248787	213	*	Promoter (<=1kb)	13	103249286	103331523	82238	1	7174	uc001vpi.4	-499	ENSG00000134900	TPP2	tripeptidyl peptidase 2
chr13	104833981	104834193	213	*	Distal Intergenic	13	103934829	103934848	20	2	100847092	uc031qnd.1	-899133	ENSG00000263741	MIR548AS	microRNA 548as
chr13	107776549	107776761	213	*	Distal Intergenic	13	107306228	107324528	18301	1	100874173	uc031qnf.1	470321	ENSG00000230156	LINC00443	long intergenic non-protein coding RNA 443
chr13	108003795	108004007	213	*	Intron (uc001vql.3/728215, intron 1 of 2)	13	107820879	108519460	698582	2	728215	uc001vql.3	515453	ENSG00000204442	NALF1	NALCN channel auxiliary factor 1
chr13	108879999	108880211	213	*	Intron (uc001vqq.3/84945, intron 1 of 1)	13	108870763	108886603	15841	1	84945	uc001vqq.3	9236	ENSG00000139826	ABHD13	abhydrolase domain containing 13
chr13	109674578	109674790	213	*	Intron (uc001vqt.1/23026, intron 23 of 34)	13	109538495	109780039	241545	1	23026	uc010tjh.1	136083	ENSG00000041515	MYO16	myosin XVI
chr13	109870474	109870686	213	*	Distal Intergenic	13	109816253	109819651	3399	2	100885782	uc031qng.1	-50823	ENSG00000236242	MYO16-AS1	MYO16 antisense RNA 1
chr13	110198181	110198393	213	*	Distal Intergenic	13	110406184	110438914	32731	2	8660	uc001vqv.3	240521	ENSG00000185950	IRS2	insulin receptor substrate 2
chr13	110905008	110905220	213	*	Intron (uc001vqw.4/1282, intron 1 of 51)	13	110801310	110959496	158187	2	1282	uc001vqw.4	54276	ENSG00000187498	COL4A1	collagen type IV alpha 1 chain
chr13	111555208	111555420	213	*	Intron (uc001vrn.3/55608, intron 3 of 5)	13	111530887	111553031	22145	2	55608	uc001vrm.3	-2177	ENSG00000088448	ANKRD10	ankyrin repeat domain 10
chr13	112332449	112332661	213	*	Distal Intergenic	13	111973015	111996594	23580	1	121793	uc001vsa.3	359434	ENSG00000153495	TEX29	testis expressed 29
chr13	114013145	114013357	213	*	Intron (uc001vtn.3/79774, intron 2 of 7)	13	113979377	114009796	30420	2	79774	uc010tkb.2	-3349	ENSG00000139835	GRTP1	growth hormone regulated TBC protein 1
chr13	114139841	114140053	213	*	Intron (uc001vtr.1/55208, intron 1 of 6)	13	114110134	114145023	34890	2	55208	uc001vtr.1	4970	ENSG00000150401	DCUN1D2	defective in cullin neddylation 1 domain containing 2
chr13	114188787	114188999	213	*	Intron (uc001vtu.4/55002, intron 9 of 12)	13	114145308	114204544	59237	1	55002	uc001vtu.4	43479	ENSG00000150403	TMCO3	transmembrane and coiled-coil domains 3
chr13	114995728	114995940	213	*	Distal Intergenic	13	115000362	115008823	8462	1	8881	uc010tkm.1	-4422	ENSG00000130177	CDC16	cell division cycle 16
chr14	20137625	20137837	213	*	Distal Intergenic	14	20181063	20182491	1429	2	79334	uc021rno.1	44654	ENSG00000258453	OR11H2	olfactory receptor family 11 subfamily H member 2
chr14	21046069	21046281	213	*	Distal Intergenic	14	21051052	21055884	4833	2	122651	uc010ahv.3	9603	ENSG00000173464	RNASE11	ribonuclease A family member 11 (inactive)
chr14	21082054	21082266	213	*	Distal Intergenic	14	21058240	21058982	743	2	493901	uc001vxt.3	-23072	ENSG00000258436	RNASE12	ribonuclease A family member 12 (inactive)
chr14	21087809	21088021	213	*	Distal Intergenic	14	21108855	21109850	996	2	341799	uc001vxv.1	21829	ENSG00000181803	OR6S1	olfactory receptor family 6 subfamily S member 1
chr14	21102367	21102579	213	*	Distal Intergenic	14	21108855	21109850	996	2	341799	uc001vxv.1	7271	ENSG00000181803	OR6S1	olfactory receptor family 6 subfamily S member 1
chr14	21118652	21118864	213	*	Distal Intergenic	14	21108855	21109850	996	2	341799	uc001vxv.1	-8802	ENSG00000181803	OR6S1	olfactory receptor family 6 subfamily S member 1
chr14	21461390	21461602	213	*	Intron (uc001vym.3/64745, intron 6 of 13)	14	21457965	21465194	7230	1	64745	uc001vyo.3	3425	ENSG00000165792	METTL17	methyltransferase like 17
chr14	21555791	21556003	213	*	Intron (uc001vzp.3/55701, intron 21 of 23)	14	21558205	21566808	8604	2	51222	uc001vzr.2	10805	ENSG00000165804	ZNF219	zinc finger protein 219
chr14	21562417	21562629	213	*	Intron (uc001vzr.2/51222, intron 1 of 4)	14	21558205	21566808	8604	2	51222	uc001vzr.2	4179	ENSG00000165804	ZNF219	zinc finger protein 219
chr14	21577981	21578193	213	*	Distal Intergenic	14	21558205	21572863	14659	2	51222	uc010aik.1	-5118	ENSG00000165804	ZNF219	zinc finger protein 219
chr14	21675085	21675297	213	*	Promoter (<=1kb)	14	21668238	21675059	6822	2	283624	uc021rov.1	-26	ENSG00000258441	LINC00641	long intergenic non-protein coding RNA 641
chr14	21676069	21676281	213	*	Promoter (1-2kb)	14	21668238	21675059	6822	2	283624	uc021rov.1	-1010	ENSG00000258441	LINC00641	long intergenic non-protein coding RNA 641
chr14	23241077	23241289	213	*	Downstream (<=300bp)	14	23235961	23240998	5038	1	5018	uc001wgp.2	5116	ENSG00000155463	OXA1L	OXA1L mitochondrial inner membrane protein
chr14	23399630	23399842	213	*	Promoter (<=1kb)	14	23389733	23398661	8929	2	10419	uc010tnh.1	-969	ENSG00000100462	PRMT5	protein arginine methyltransferase 5
chr14	23535223	23535435	213	*	Intron (uc001wio.4/22985, intron 2 of 11)	14	23527774	23538826	11053	2	22985	uc001wio.4	3391	ENSG00000100813	ACIN1	apoptotic chromatin condensation inducer 1
chr14	23630536	23630748	213	*	Intron (uc001wiz.4/23428, intron 3 of 10)	14	23594504	23624667	30164	2	23428	uc010tnl.3	-5869	ENSG00000092068	SLC7A8	solute carrier family 7 member 8
chr14	23749349	23749561	213	*	Intron (uc001wja.2/57594, intron 1 of 1)	14	23742844	23755309	12466	2	57594	uc001wja.2	5748	ENSG00000215271	HOMEZ	homeobox and leucine zipper encoding
chr14	23791214	23791426	213	*	Promoter (1-2kb)	14	23789397	23795394	5998	1	8106	uc001wjk.3	1817	ENSG00000100836	PABPN1	poly(A) binding protein nuclear 1
chr14	24583551	24583763	213	*	Promoter (<=1kb)	14	24583906	24594451	10546	1	80344	uc001wlv.3	-143	ENSG00000100897	DCAF11	DDB1 and CUL4 associated factor 11
chr14	24608833	24609045	213	*	Promoter (1-2kb)	14	24608174	24610797	2624	2	51016	uc001wmi.3	1752	ENSG00000100908	EMC9	ER membrane protein complex subunit 9
chr14	24614968	24615180	213	*	Promoter (<=1kb)	14	24612574	24615855	3282	2	5721	uc001wmj.3	675	ENSG00000100911	PSME2	proteasome activator subunit 2
chr14	25280499	25280711	213	*	Distal Intergenic	14	25281306	25288683	7378	2	29091	uc001wpt.3	7972	ENSG00000168952	STXBP6	syntaxin binding protein 6
chr14	31150751	31150963	213	*	Intron (uc010amd.2/23256, intron 13 of 17)	14	31091525	31205033	113509	1	23256	uc010tpi.2	59226	ENSG00000092108	SCFD1	sec1 family domain containing 1
chr14	31603351	31603563	213	*	Intron (uc001wrc.1/25831, intron 22 of 42)	14	31569324	31598513	29190	2	25831	uc001wrb.1	-4838	ENSG00000092148	HECTD1	HECT domain E3 ubiquitin protein ligase 1
chr14	31825084	31825296	213	*	Intron (uc010ami.3/25938, intron 9 of 27)	14	31760994	31856581	95588	2	25938	uc010ami.3	31285	ENSG00000129493	HEATR5A	HEAT repeat containing 5A
chr14	33045376	33045588	213	*	Intron (uc010aml.3/9472, intron 4 of 9)	14	32798479	33302268	503790	1	9472	uc001wrq.3	246897	ENSG00000151320	AKAP6	A-kinase anchoring protein 6
chr14	33530938	33531150	213	*	Intron (uc001wrs.3/64067, intron 1 of 11)	14	33408459	34273382	864924	1	64067	uc001wrv.3	122479	ENSG00000151322	NPAS3	neuronal PAS domain protein 3
chr14	34418707	34418919	213	*	Promoter (1-2kb)	14	34393421	34420032	26612	2	112399	uc001wry.3	1113	ENSG00000129521	EGLN3	egl-9 family hypoxia inducible factor 3
chr14	34965947	34966159	213	*	Distal Intergenic	14	34902144	34931468	29325	2	171546	uc001wsc.3	-34479	ENSG00000165389	SPTSSA	serine palmitoyltransferase small subunit A
chr14	35115729	35115941	213	*	Distal Intergenic	14	35037060	35099366	62307	2	58533	uc010amm.1	-16363	ENSG00000129515	SNX6	sorting nexin 6
chr14	35476648	35476860	213	*	Intron (uc001wso.3/6729, intron 5 of 15)	14	35452104	35498773	46670	1	6729	uc010tpq.2	24544	ENSG00000100883	SRP54	signal recognition particle 54
chr14	35908149	35908361	213	*	Distal Intergenic	14	35870716	35873960	3245	2	4792	uc001wtf.4	-34189	ENSG00000100906	NFKBIA	NFKB inhibitor alpha
chr14	36028101	36028313	213	*	Intron (uc010amp.3/253959, intron 16 of 17)	14	36003248	36006260	3013	1	84684	uc001wth.1	24853	ENSG00000168348	INSM2	INSM transcriptional repressor 2
chr14	36295183	36295395	213	*	Promoter (<=1kb)	14	36295597	36333159	37563	1	84312	uc010tpx.1	-202	ENSG00000100916	BRMS1L	BRMS1 like transcriptional repressor
chr14	36414213	36414425	213	*	Distal Intergenic	14	36295597	36341169	45573	1	84312	uc001wtl.3	118616	ENSG00000100916	BRMS1L	BRMS1 like transcriptional repressor
chr14	36710492	36710704	213	*	Distal Intergenic	14	36604916	36645857	40942	2	100886964	uc031qoh.1	-64635		PTCSC3	papillary thyroid carcinoma susceptibility candidate 3
chr14	36748696	36748908	213	*	Distal Intergenic	14	36767764	36789882	22119	2	51562	uc001wtm.2	40974	ENSG00000151332	MBIP	MAP3K12 binding inhibitory protein 1
chr14	36912514	36912726	213	*	Distal Intergenic	14	36942494	36982990	40497	2	253970	uc001wtq.3	70264	ENSG00000229415	SFTA3	surfactant associated 3
chr14	37506634	37506846	213	*	Intron (uc001wtz.2/89874, intron 1 of 9)	14	37421514	37421596	83	2	100616280	uc021rsg.1	-85038	ENSG00000266327	MIR4503	microRNA 4503
chr14	37723925	37724137	213	*	Intron (uc010amr.2/145282, intron 3 of 9)	14	37667118	38020464	353347	1	145282	uc010amt.3	56807	ENSG00000151338	MIPOL1	mirror-image polydactyly 1
chr14	38869115	38869327	213	*	Distal Intergenic	14	38723205	38725575	2371	2	161198	uc001wum.2	-143540	ENSG00000176435	CLEC14A	C-type lectin domain containing 14A
chr14	38875065	38875277	213	*	Distal Intergenic	14	38723205	38725575	2371	2	161198	uc001wum.2	-149490	ENSG00000176435	CLEC14A	C-type lectin domain containing 14A
chr14	39074663	39074875	213	*	Distal Intergenic	14	39218543	39308408	89866	2	283547	uc010amw.2	233533	ENSG00000259070	LINC00639	long intergenic non-protein coding RNA 639
chr14	39260894	39261106	213	*	Intron (uc010amw.2/283547, intron 2 of 5)	14	39218543	39308408	89866	2	283547	uc010amw.2	47302	ENSG00000259070	LINC00639	long intergenic non-protein coding RNA 639
chr14	39336722	39336934	213	*	Intron (uc021rsj.1/283547, intron 2 of 4)	14	39218543	39308408	89866	2	283547	uc010amw.2	-28314	ENSG00000259070	LINC00639	long intergenic non-protein coding RNA 639
chr14	40740323	40740535	213	*	Distal Intergenic	14	39865577	39901704	36128	2	254170	uc001wvk.3	-838619	ENSG00000165355	FBXO33	F-box protein 33
chr14	40823706	40823918	213	*	Distal Intergenic	14	39865577	39901704	36128	2	254170	uc001wvk.3	-922002	ENSG00000165355	FBXO33	F-box protein 33
chr14	41514148	41514360	213	*	Distal Intergenic	14	42076764	42373752	296989	1	145581	uc001wvm.3	-562404	ENSG00000165379	LRFN5	leucine rich repeat and fibronectin type III domain containing 5
chr14	42519854	42520066	213	*	Distal Intergenic	14	42168630	42373752	205123	1	145581	uc010ana.3	351224	ENSG00000165379	LRFN5	leucine rich repeat and fibronectin type III domain containing 5
chr14	42944830	42945042	213	*	Distal Intergenic	14	42168630	42373752	205123	1	145581	uc010ana.3	776200	ENSG00000165379	LRFN5	leucine rich repeat and fibronectin type III domain containing 5
chr14	42977748	42977960	213	*	Distal Intergenic	14	42168630	42373752	205123	1	145581	uc010ana.3	809118	ENSG00000165379	LRFN5	leucine rich repeat and fibronectin type III domain containing 5
chr14	43972068	43972280	213	*	Distal Intergenic	14	44973354	44976499	3146	2	84075	uc001wvn.3	1004219	ENSG00000189139	FSCB	fibrous sheath CABYR binding protein
chr14	44618867	44619079	213	*	Distal Intergenic	14	44973354	44976499	3146	2	84075	uc001wvn.3	357420	ENSG00000189139	FSCB	fibrous sheath CABYR binding protein
chr14	46459591	46459803	213	*	Distal Intergenic	14	46533362	46971104	437743	1	100506412	uc031qoi.1	-73559	ENSG00000258700	LINC00871	long intergenic non-protein coding RNA 871
chr14	46719348	46719560	213	*	Intron (uc031qoi.1/100506412, intron 3 of 5)	14	46533362	46971104	437743	1	100506412	uc031qoj.1	185986	ENSG00000258700	LINC00871	long intergenic non-protein coding RNA 871
chr14	47577515	47577727	213	*	Intron (uc001wwi.4/161357, intron 5 of 16)	14	47308828	47351424	42597	2	161357	uc001wwh.4	-226091	ENSG00000139915	MDGA2	MAM domain containing glycosylphosphatidylinositol anchor 2
chr14	47859027	47859239	213	*	Intron (uc001wwj.4/161357, intron 1 of 16)	14	47308828	47812438	503611	2	161357	uc001wwi.4	-46589	ENSG00000139915	MDGA2	MAM domain containing glycosylphosphatidylinositol anchor 2
chr14	48386740	48386952	213	*	Distal Intergenic	14	48234156	48264217	30062	2	100506433	uc001wwk.2	-122523	ENSG00000259129	LINC00648	long intergenic non-protein coding RNA 648
chr14	49640566	49640778	213	*	Distal Intergenic	14	50043390	50053134	9745	2	6235	uc001wwl.4	412356	ENSG00000213741	RPS29	ribosomal protein S29
chr14	50017444	50017656	213	*	Distal Intergenic	14	50043390	50053134	9745	2	6235	uc001wwl.4	35478	ENSG00000213741	RPS29	ribosomal protein S29
chr14	50053648	50053860	213	*	Promoter (<=1kb)	14	50050290	50053134	2845	2	6235	uc001wwm.4	-514	ENSG00000213741	RPS29	ribosomal protein S29
chr14	50787824	50788036	213	*	Promoter (1-2kb)	14	50785952	50802276	16325	1	27109	uc010ant.2	1872	ENSG00000125375	DMAC2L	distal membrane arm assembly component 2 like
chr14	50793548	50793760	213	*	Intron (uc010ant.2/27109, intron 4 of 5)	14	50785952	50802276	16325	1	27109	uc010ant.2	7596	ENSG00000125375	DMAC2L	distal membrane arm assembly component 2 like
chr14	51706711	51706923	213	*	Promoter (<=1kb)	14	51706886	51712569	5684	1	81542	uc010tqr.1	0	ENSG00000139921	TMX1	thioredoxin related transmembrane protein 1
chr14	52242816	52243028	213	*	Distal Intergenic	14	52184001	52197444	13444	1	122786	uc001wzg.3	58815	ENSG00000139926	FRMD6	FERM domain containing 6
chr14	52754874	52755086	213	*	Distal Intergenic	14	52734431	52743442	9012	1	5729	uc001wzq.3	20443	ENSG00000168229	PTGDR	prostaglandin D2 receptor
chr14	53393987	53394199	213	*	Intron (uc001xad.3/10979, intron 2 of 14)	14	53323989	53417591	93603	2	10979	uc001xad.3	23392	ENSG00000073712	FERMT2	FERM domain containing kindlin 2
chr14	54903715	54903927	213	*	Intron (uc001xat.1/10175, intron 1 of 4)	14	54893647	54908148	14502	2	10175	uc001xat.1	4221	ENSG00000100528	CNIH1	cornichon family AMPA receptor auxiliary protein 1
chr14	55737740	55737952	213	*	Promoter (<=1kb)	14	55738021	55820329	82309	1	55030	uc001xbu.3	-69	ENSG00000178974	FBXO34	F-box protein 34
chr14	56058145	56058357	213	*	Intron (uc001xcb.3/3895, intron 1 of 45)	14	56046925	56151302	104378	1	3895	uc010trb.2	11220	ENSG00000126777	KTN1	kinectin 1
chr14	57045868	57046080	213	*	Promoter (<=1kb)	14	57046338	57116232	69895	1	54916	uc001xcj.3	-258	ENSG00000070269	TMEM260	transmembrane protein 260
chr14	57742152	57742364	213	*	3' UTR	14	57669194	57735617	66424	2	10640	uc010trh.2	-6535	ENSG00000070367	EXOC5	exocyst complex component 5
chr14	57953643	57953855	213	*	Intron (uc001xcy.2/55195, intron 2 of 5)	14	57936595	57960576	23982	2	55195	uc001xcy.2	6721	ENSG00000100557	CCDC198	coiled-coil domain containing 198
chr14	58666010	58666222	213	*	Promoter (<=1kb)	14	58666833	58702353	35521	1	55860	uc001xdf.3	-611	ENSG00000131966	ACTR10	actin related protein 10
chr14	58705754	58705966	213	*	Intron (uc010tro.2/145407, intron 2 of 8)	14	58711523	58738727	27205	1	5684	uc001xdj.2	-5557	ENSG00000100567	PSMA3	proteasome 20S subunit alpha 3
chr14	59164338	59164550	213	*	Distal Intergenic	14	59105555	59115038	9484	1	51339	uc010trw.2	58783	ENSG00000165617	DACT1	dishevelled binding antagonist of beta catenin 1
chr14	59414565	59414777	213	*	Distal Intergenic	14	59655381	59732881	77501	1	23002	uc001xdy.4	-240604	ENSG00000100592	DAAM1	dishevelled associated activator of morphogenesis 1
chr14	59495363	59495575	213	*	Distal Intergenic	14	59655381	59732881	77501	1	23002	uc001xdy.4	-159806	ENSG00000100592	DAAM1	dishevelled associated activator of morphogenesis 1
chr14	60239210	60239422	213	*	Intron (uc001xen.1/6252, intron 1 of 8)	14	60062694	60194431	131738	2	6252	uc001xem.1	-44779	ENSG00000139970	RTN1	reticulon 1
chr14	60558349	60558561	213	*	Promoter (<=1kb)	14	60558629	60601532	42904	1	64430	uc001xer.4	-68	ENSG00000126773	PCNX4	pecanex 4
chr14	60651096	60651308	213	*	Distal Intergenic	14	60611500	60636561	25062	2	51635	uc001xet.3	-14535	ENSG00000100612	DHRS7	dehydrogenase/reductase 7
chr14	60714690	60714902	213	*	Promoter (1-2kb)	14	60715966	60755272	39307	1	5494	uc001xex.4	-1064	ENSG00000100614	PPM1A	protein phosphatase, Mg2+/Mn2+ dependent 1A
chr14	61092234	61092446	213	*	Distal Intergenic	14	61111417	61116155	4739	2	6495	uc001xfb.4	23709	ENSG00000126778	SIX1	SIX homeobox 1
chr14	61969061	61969273	213	*	Intron (uc010tsa.2/5583, intron 9 of 12)	14	61943885	62017698	73814	1	5583	uc010tsb.2	25176	ENSG00000027075	PRKCH	protein kinase C eta
chr14	62034109	62034321	213	*	Intron (uc031qov.1/uc031qov.1, intron 2 of 3)	14	62037258	62121431	84174	1	400221	uc021rtz.1	-2937	ENSG00000232774	LINC03033	long intergenic non-protein coding RNA 3033
chr14	62217139	62217351	213	*	Promoter (1-2kb)	14	62213757	62215807	2051	2	100750247	uc021ruc.1	-1332		HIF1A-AS2	HIF1A antisense RNA 2
chr14	62264892	62265104	213	*	Distal Intergenic	14	62229075	62263146	34072	1	6617	uc001xft.3	35817	ENSG00000023608	SNAPC1	small nuclear RNA activating complex polypeptide 1
chr14	63210364	63210576	213	*	Intron (uc001xfx.3/27133, intron 10 of 10)	14	63173945	63511955	338011	2	27133	uc001xfx.3	301379	ENSG00000140015	KCNH5	potassium voltage-gated channel subfamily H member 5
chr14	63601602	63601814	213	*	Distal Intergenic	14	63416531	63568584	152054	2	27133	uc001xga.3	-33018	ENSG00000140015	KCNH5	potassium voltage-gated channel subfamily H member 5
chr14	63937863	63938075	213	*	Intron (uc010tsf.1/5529, intron 1 of 12)	14	63841355	63974955	133601	2	5529	uc010tsf.1	36880	ENSG00000154001	PPP2R5E	protein phosphatase 2 regulatory subunit B'epsilon
chr14	64201683	64201895	213	*	Distal Intergenic	14	64150935	64194756	43822	2	81537	uc001xgj.3	-6927	ENSG00000126821	SGPP1	sphingosine-1-phosphate phosphatase 1
chr14	64663654	64663866	213	*	Intron (uc001xgl.3/23224, intron 99 of 115)	14	64676042	64693167	17126	1	23224	uc001xgr.3	-12176	ENSG00000054654	SYNE2	spectrin repeat containing nuclear envelope protein 2
chr14	64791401	64791613	213	*	Intron (uc001xgv.3/2100, intron 1 of 8)	14	64693751	64805268	111518	2	2100	uc001xgv.3	13655	ENSG00000140009	ESR2	estrogen receptor 2
chr14	65068243	65068455	213	*	Distal Intergenic	14	65052826	65056096	3271	1	145376	uc001xhm.1	15417	ENSG00000165807	PPP1R36	protein phosphatase 1 regulatory subunit 36
chr14	65182280	65182492	213	*	Intron (uc001xhn.1/26030, intron 1 of 14)	14	65171193	65211060	39868	1	26030	uc001xho.1	11087	ENSG00000126822	PLEKHG3	pleckstrin homology and RhoGEF domain containing G3
chr14	65645601	65645813	213	*	Distal Intergenic	14	65550457	65569413	18957	2	4149	uc031qpd.1	-76188	ENSG00000125952	MAX	MYC associated factor X
chr14	65654255	65654467	213	*	Distal Intergenic	14	65550457	65569413	18957	2	4149	uc031qpd.1	-84842	ENSG00000125952	MAX	MYC associated factor X
chr14	65881974	65882186	213	*	Intron (uc001xin.3/2530, intron 1 of 10)	14	65879448	66210839	331392	1	2530	uc001xiq.3	2526	ENSG00000033170	FUT8	fucosyltransferase 8
chr14	66347493	66347705	213	*	Distal Intergenic	14	65879448	66210839	331392	1	2530	uc001xiq.3	468045	ENSG00000033170	FUT8	fucosyltransferase 8
chr14	67498735	67498947	213	*	Intron (uc001xiw.3/10243, intron 10 of 10)	14	67656110	67667270	11161	1	161142	uc001xiz.3	-157163	ENSG00000172717	GARIN2	golgi associated RAB2 interactor family member 2
chr14	67656344	67656556	213	*	Promoter (<=1kb)	14	67656110	67695267	39158	1	161142	uc010aqn.2	234	ENSG00000172717	GARIN2	golgi associated RAB2 interactor family member 2
chr14	67752709	67752921	213	*	Intron (uc001xjc.4/64398, intron 3 of 14)	14	67708012	67802778	94767	1	64398	uc001xjd.4	44697	ENSG00000072415	PALS1	protein associated with LIN7 1, MAGUK p55 family member
chr14	68350512	68350724	213	*	Intron (uc010aqq.3/5890, intron 5 of 6)	14	68286496	69196935	910440	1	5890	uc001xkg.2	64016	ENSG00000182185	RAD51B	RAD51 paralog B
chr14	68758648	68758860	213	*	Exon (uc001xkd.3/5890, exon 8 of 11)	14	68286496	69196935	910440	1	5890	uc001xkg.2	472152	ENSG00000182185	RAD51B	RAD51 paralog B
chr14	68810270	68810482	213	*	Intron (uc001xkd.3/5890, intron 8 of 10)	14	69254372	69260631	6260	2	677	uc001xkh.2	450149	ENSG00000185650	ZFP36L1	ZFP36 ring finger protein like 1
chr14	69550355	69550567	213	*	Intron (uc001xkp.3/8816, intron 6 of 8)	14	69517637	69619914	102278	2	8816	uc001xkp.3	69347	ENSG00000139990	DCAF5	DDB1 and CUL4 associated factor 5
chr14	70826408	70826620	213	*	Promoter (<=1kb)	14	70791798	70826448	34651	2	51241	uc001xmb.3	0	ENSG00000133983	COX16	cytochrome c oxidase assembly factor COX16
chr14	71050710	71050922	213	*	Distal Intergenic	14	71050957	71067384	16428	2	10001	uc001xmf.3	16462	ENSG00000133997	MED6	mediator complex subunit 6
chr14	71113774	71113986	213	*	Intron (uc001xmi.2/23508, intron 1 of 2)	14	71108504	71142077	33574	1	23508	uc001xmi.2	5270	ENSG00000133985	TTC9	tetratricopeptide repeat domain 9
chr14	71175417	71175629	213	*	Distal Intergenic	14	71108504	71142077	33574	1	23508	uc001xmi.2	66913	ENSG00000133985	TTC9	tetratricopeptide repeat domain 9
chr14	71439075	71439287	213	*	Intron (uc001xmn.4/22990, intron 5 of 9)	14	71479717	71582099	102383	1	22990	uc010arf.1	-40430	ENSG00000100731	PCNX1	pecanex 1
chr14	72010483	72010695	213	*	Intron (uc001xmr.1/26037, intron 3 of 3)	14	71996029	72206120	210092	1	26037	uc001xmt.3	14454	ENSG00000197555	SIPA1L1	signal induced proliferation associated 1 like 1
chr14	73447562	73447774	213	*	Intron (uc001xnl.3/53349, intron 2 of 8)	14	73436159	73453664	17506	2	53349	uc001xnl.3	5890	ENSG00000165861	ZFYVE1	zinc finger FYVE-type containing 1
chr14	73568969	73569181	213	*	Intron (uc001xno.3/58517, intron 9 of 18)	14	73538335	73588076	49742	1	58517	uc001xnp.3	30634	ENSG00000119707	RBM25	RNA binding motif protein 25
chr14	73569481	73569693	213	*	Intron (uc001xno.3/58517, intron 9 of 18)	14	73538335	73588076	49742	1	58517	uc001xnp.3	31146	ENSG00000119707	RBM25	RNA binding motif protein 25
chr14	74525291	74525503	213	*	Intron (uc010tup.2/80127, intron 11 of 11)	14	74526872	74551196	24325	2	4329	uc001xpo.3	25693	ENSG00000119711	ALDH6A1	aldehyde dehydrogenase 6 family member A1
chr14	74526650	74526862	213	*	Intron (uc010tup.2/80127, intron 11 of 11)	14	74526872	74551196	24325	2	4329	uc001xpo.3	24334	ENSG00000119711	ALDH6A1	aldehyde dehydrogenase 6 family member A1
chr14	74578355	74578567	213	*	Intron (uc001xpp.2/91750, intron 5 of 5)	14	74551663	74667117	115455	1	91750	uc010asb.2	26692	ENSG00000205659	LIN52	lin-52 DREAM MuvB core complex component
chr14	74667418	74667630	213	*	Distal Intergenic	14	74706175	74729441	23267	1	338917	uc001xpq.3	-38545	ENSG00000119614	VSX2	visual system homeobox 2
chr14	74761679	74761891	213	*	5' UTR	14	74751980	74769767	17788	2	5826	uc001xpr.2	7876	ENSG00000119688	ABCD4	ATP binding cassette subfamily D member 4
chr14	74769802	74770014	213	*	Promoter (<=1kb)	14	74758990	74769767	10778	2	5826	uc001xpv.2	-35	ENSG00000119688	ABCD4	ATP binding cassette subfamily D member 4
chr14	74791691	74791903	213	*	Distal Intergenic	14	74758990	74769767	10778	2	5826	uc001xpv.2	-21924	ENSG00000119688	ABCD4	ATP binding cassette subfamily D member 4
chr14	75260456	75260668	213	*	Intron (uc001xqj.4/56252, intron 4 of 20)	14	75248037	75304013	55977	1	56252	uc001xql.4	12419	ENSG00000119596	YLPM1	YLP motif containing 1
chr14	76780121	76780333	213	*	Distal Intergenic	14	76737450	76737476	27	2	100873740	uc031qpk.1	-42645	ENSG00000207116	RNU6-31P	RNA, U6 small nuclear 31, pseudogene
chr14	76842292	76842504	213	*	Intron (uc001xso.3/2103, intron 1 of 11)	14	76837690	76968180	130491	1	2103	uc001xsr.3	4602	ENSG00000119715	ESRRB	estrogen related receptor beta
chr14	77253224	77253436	213	*	Distal Intergenic	14	77228235	77249363	21129	1	22846	uc001xst.2	24989	ENSG00000071246	VASH1	vasohibin 1
chr14	77495360	77495572	213	*	Promoter (<=1kb)	14	77490886	77495042	4157	2	64207	uc001xsy.4	-318	ENSG00000119669	IRF2BPL	interferon regulatory factor 2 binding protein like
chr14	77647918	77648130	213	*	Promoter (<=1kb)	14	77648102	77725838	77737	1	57156	uc001xtf.2	0	ENSG00000165548	TMEM63C	transmembrane protein 63C
chr14	77924186	77924398	213	*	Promoter (<=1kb)	14	77924373	77935069	10697	1	10598	uc010tvk.1	0	ENSG00000100591	AHSA1	activator of HSP90 ATPase activity 1
chr14	77925508	77925720	213	*	Promoter (1-2kb)	14	77924373	77935815	11443	1	10598	uc001xtw.3	1135	ENSG00000100591	AHSA1	activator of HSP90 ATPase activity 1
chr14	78083255	78083467	213	*	Promoter (<=1kb)	14	77972340	78083110	110771	2	9517	uc001xub.3	-145	ENSG00000100596	SPTLC2	serine palmitoyltransferase long chain base subunit 2
chr14	79799007	79799219	213	*	Intron (uc001xum.2/9369, intron 14 of 20)	14	79745682	80334633	588952	1	9369	uc010asw.4	53325	ENSG00000021645	NRXN3	neurexin 3
chr14	79938744	79938956	213	*	Intron (uc001xum.2/9369, intron 15 of 20)	14	79745682	80334633	588952	1	9369	uc010asw.4	193062	ENSG00000021645	NRXN3	neurexin 3
chr14	80060625	80060837	213	*	Intron (uc001xum.2/9369, intron 15 of 20)	14	79745682	80334633	588952	1	9369	uc010asw.4	314943	ENSG00000021645	NRXN3	neurexin 3
chr14	81102550	81102762	213	*	Intron (uc010asz.3/145508, intron 8 of 14)	14	80943326	81302681	359356	2	145508	uc010asz.3	199919	ENSG00000100629	CEP128	centrosomal protein 128
chr14	81636937	81637149	213	*	Distal Intergenic	14	81669039	81669178	140	2	677845	uc001xvi.1	32029	ENSG00000221303	SNORA79	small nucleolar RNA, H/ACA box 79
chr14	82000224	82000436	213	*	Promoter (<=1kb)	14	81965154	82000205	35052	2	6400	uc001xvo.4	-19	ENSG00000071537	SEL1L	SEL1L adaptor subunit of ERAD E3 ubiquitin ligase
chr14	82027549	82027761	213	*	Distal Intergenic	14	81965154	82000205	35052	2	6400	uc001xvo.4	-27344	ENSG00000071537	SEL1L	SEL1L adaptor subunit of ERAD E3 ubiquitin ligase
chr14	83430077	83430289	213	*	Distal Intergenic	14	81965154	82000205	35052	2	6400	uc001xvo.4	-1429872	ENSG00000071537	SEL1L	SEL1L adaptor subunit of ERAD E3 ubiquitin ligase
chr14	83766897	83767109	213	*	Distal Intergenic	14	81965154	82000205	35052	2	6400	uc001xvo.4	-1766692	ENSG00000071537	SEL1L	SEL1L adaptor subunit of ERAD E3 ubiquitin ligase
chr14	86314868	86315080	213	*	Distal Intergenic	14	85996572	86094270	97699	1	23768	uc010atd.3	318296	ENSG00000185070	FLRT2	fibronectin leucine rich transmembrane protein 2
chr14	86910945	86911157	213	*	Distal Intergenic	14	87372122	87389099	16978	1	283585	uc001xvs.3	-460965	ENSG00000258804	LINC01148	long intergenic non-protein coding RNA 1148
chr14	87516298	87516510	213	*	Distal Intergenic	14	87372122	87389099	16978	1	283585	uc001xvs.3	144176	ENSG00000258804	LINC01148	long intergenic non-protein coding RNA 1148
chr14	87671060	87671272	213	*	Distal Intergenic	14	87372122	87389099	16978	1	283585	uc001xvs.3	298938	ENSG00000258804	LINC01148	long intergenic non-protein coding RNA 1148
chr14	88421112	88421324	213	*	Intron (uc010tvw.1/2581, intron 5 of 13)	14	88304164	88446992	142829	2	2581	uc010tvw.1	25668	ENSG00000054983	GALC	galactosylceramidase
chr14	88846892	88847104	213	*	Distal Intergenic	14	88851742	88904804	53063	1	55812	uc001xwq.3	-4638	ENSG00000042317	SPATA7	spermatogenesis associated 7
chr14	89658346	89658558	213	*	Intron (uc001xxn.4/1112, intron 4 of 5)	14	89622516	89883454	260939	2	1112	uc001xxn.4	224896	ENSG00000053254	FOXN3	forkhead box N3
chr14	89809757	89809969	213	*	Intron (uc001xxn.4/1112, intron 3 of 5)	14	89622516	89883454	260939	2	1112	uc001xxn.4	73485	ENSG00000053254	FOXN3	forkhead box N3
chr14	90204217	90204429	213	*	Distal Intergenic	14	89878278	90085494	207217	2	1112	uc001xxp.2	-118723	ENSG00000053254	FOXN3	forkhead box N3
chr14	90262249	90262461	213	*	Distal Intergenic	14	90263469	90420867	157399	2	90141	uc001xxs.3	158406	ENSG00000140025	EFCAB11	EF-hand calcium binding domain 11
chr14	90262779	90262991	213	*	Distal Intergenic	14	90263469	90420867	157399	2	90141	uc001xxs.3	157876	ENSG00000140025	EFCAB11	EF-hand calcium binding domain 11
chr14	90279616	90279828	213	*	Intron (uc001xxs.3/90141, intron 5 of 5)	14	90263469	90420867	157399	2	90141	uc001xxs.3	141039	ENSG00000140025	EFCAB11	EF-hand calcium binding domain 11
chr14	91161201	91161413	213	*	Intron (uc001xyp.3/145567, intron 6 of 19)	14	91006932	91156056	149125	2	145567	uc010ats.3	-5145	ENSG00000165914	TTC7B	tetratricopeptide repeat domain 7B
chr14	91336949	91337161	213	*	Distal Intergenic	14	91006932	91282761	275830	2	145567	uc001xyp.3	-54188	ENSG00000165914	TTC7B	tetratricopeptide repeat domain 7B
chr14	92432714	92432926	213	*	Distal Intergenic	14	92335755	92414046	78292	2	10516	uc010aue.3	-18668	ENSG00000140092	FBLN5	fibulin 5
chr14	92466887	92467099	213	*	Intron (uc010auf.2/9321, intron 5 of 14)	14	92434243	92482205	47963	2	9321	uc010auf.2	15106	ENSG00000100815	TRIP11	thyroid hormone receptor interactor 11
chr14	92505700	92505912	213	*	Promoter (<=1kb)	14	92434243	92506403	72161	2	9321	uc001xzy.3	491	ENSG00000100815	TRIP11	thyroid hormone receptor interactor 11
chr14	92507573	92507785	213	*	Promoter (1-2kb)	14	92496729	92506403	9675	2	9321	uc001xzz.4	-1170	ENSG00000100815	TRIP11	thyroid hormone receptor interactor 11
chr14	92630759	92630971	213	*	Downstream (<=300bp)	14	92588298	92630543	42246	1	53981	uc001yah.2	42461	ENSG00000165934	CPSF2	cleavage and polyadenylation specific factor 2
chr14	93810005	93810217	213	*	Intron (uc001ybs.1/57578, intron 1 of 49)	14	93813537	93814700	1164	1	341947	uc001ybt.1	-3320	ENSG00000187581	COX8C	cytochrome c oxidase subunit 8C
chr14	93897776	93897988	213	*	Intron (uc001ybs.1/57578, intron 1 of 49)	14	93943904	94007177	63274	1	57578	uc001ybu.1	-45916	ENSG00000133958	UNC79	unc-79 homolog, NALCN channel complex subunit
chr14	93992532	93992744	213	*	Intron (uc001ybs.1/57578, intron 8 of 49)	14	93943904	94173689	229786	1	57578	uc001ybv.1	48628	ENSG00000133958	UNC79	unc-79 homolog, NALCN channel complex subunit
chr14	95827227	95827439	213	*	Distal Intergenic	14	95648276	95786245	137970	2	79789	uc001yef.2	-40982	ENSG00000165959	CLMN	calmin
chr14	96027443	96027655	213	*	Distal Intergenic	14	96001323	96011055	9733	1	51218	uc001yem.1	26120	ENSG00000182512	GLRX5	glutaredoxin 5
chr14	96459494	96459706	213	*	Distal Intergenic	14	96505661	96560226	54566	1	56967	uc001yff.4	-45955	ENSG00000227051	C14orf132	chromosome 14 open reading frame 132
chr14	96830765	96830977	213	*	Promoter (<=1kb)	14	96831073	96853627	22555	1	51527	uc001yfl.4	-96	ENSG00000100744	GSKIP	GSK3B interacting protein
chr14	97605216	97605428	213	*	Distal Intergenic	14	97263684	97347951	84268	1	7443	uc001yft.3	341532	ENSG00000100749	VRK1	VRK serine/threonine kinase 1
chr14	98097243	98097455	213	*	Distal Intergenic	14	98098984	98152995	54012	2	100129345	uc001yfv.2	55540	ENSG00000197176	LINC02291	long intergenic non-protein coding RNA 2291
chr14	102969960	102970172	213	*	Distal Intergenic	14	102973198	102975154	1957	2	122416	uc001ylx.1	4982	ENSG00000156381	ANKRD9	ankyrin repeat domain 9
chr14	103147766	103147978	213	*	Intron (uc001ymb.4/23186, intron 2 of 11)	14	103058996	103196913	137918	1	23186	uc001ymb.4	88770	ENSG00000089902	RCOR1	REST corepressor 1
chr14	103653289	103653501	213	*	Promoter (1-2kb)	14	103653558	103655365	1808	2	100131366	uc001ymn.3	1864	ENSG00000251533	LINC00605	long intergenic non-protein coding RNA 605
chr14	103857497	103857709	213	*	Intron (uc001ymw.4/4140, intron 1 of 15)	14	103851701	103970166	118466	1	4140	uc010awp.3	5796	ENSG00000075413	MARK3	microtubule affinity regulating kinase 3
chr14	104160722	104160934	213	*	Intron (uc001yno.3/3831, intron 13 of 14)	14	104142026	104167888	25863	1	3831	uc001yns.3	18696	ENSG00000126214	KLC1	kinesin light chain 1
chr14	104162121	104162333	213	*	Intron (uc001yno.3/3831, intron 13 of 14)	14	104163954	104181823	17870	2	7517	uc001ynx.4	19490	ENSG00000126215	XRCC3	X-ray repair cross complementing 3
chr14	104171999	104172211	213	*	Intron (uc001ynx.4/7517, intron 6 of 9)	14	104163954	104181823	17870	2	7517	uc001ynx.4	9612	ENSG00000126215	XRCC3	X-ray repair cross complementing 3
chr14	104180798	104181010	213	*	Promoter (<=1kb)	14	104163954	104181823	17870	2	7517	uc001ynx.4	813	ENSG00000126215	XRCC3	X-ray repair cross complementing 3
chr14	105058544	105058756	213	*	Distal Intergenic	14	105052752	105055118	2367	1	400258	uc010awy.1	5792	ENSG00000184601	C14orf180	chromosome 14 open reading frame 180
chr14	105934122	105934334	213	*	Intron (uc001yqx.3/9112, intron 18 of 20)	14	105939275	105946507	7233	1	1397	uc010tyr.2	-4941	ENSG00000182809	CRIP2	cysteine rich protein 2
chr14	106049017	106049229	213	*	Intron (uc031qqx.1/uc031qqx.1, intron 4910 of 4910)	14	105992953	105996539	3587	1	80757	uc001yrp.1	56064	ENSG00000184986	TMEM121	transmembrane protein 121
chr15	20020606	20020818	213	*	Distal Intergenic	15	20487997	20496811	8815	1	646096	uc001ytf.1	-467179	ENSG00000259156	CHEK2P2	CHEK2 pseudogene 2
chr15	20108240	20108452	213	*	Distal Intergenic	15	20487997	20496811	8815	1	646096	uc001ytf.1	-379545	ENSG00000259156	CHEK2P2	CHEK2 pseudogene 2
chr15	21941430	21941642	213	*	Promoter (<=1kb)	15	21932514	21940739	8226	2	646214	uc010tzj.1	-691		LOC646214	p21 (RAC1) activated kinase 2 pseudogene
chr15	22347756	22347968	213	*	5' UTR	15	22368478	22369561	1084	1	390538	uc010tzu.2	-20510	ENSG00000274102	OR4M2	olfactory receptor family 4 subfamily M member 2
chr15	23921273	23921485	213	*	Distal Intergenic	15	23930554	23932450	1897	2	4692	uc001ywk.3	10965	ENSG00000182636	NDN	necdin, MAGE family member
chr15	25121968	25122180	213	*	Intron (uc001ywp.1/6638, intron 2 of 12)	15	25101698	25223729	122032	1	6638	uc001ywt.1	20270	ENSG00000128739	SNRPN	small nuclear ribonucleoprotein polypeptide N
chr15	25196278	25196490	213	*	Intron (uc001ywp.1/6638, intron 4 of 12)	15	25200070	25223729	23660	1	6638	uc001ywy.1	-3580	ENSG00000128739	SNRPN	small nuclear ribonucleoprotein polypeptide N
chr15	25334559	25334771	213	*	Promoter (<=1kb)	15	25335059	25335157	99	1	100033433	uc001yyg.1	-288	ENSG00000275127	SNORD116-22	small nucleolar RNA, C/D box 116-22
chr15	26036067	26036279	213	*	Intron (uc010ayu.3/57194, intron 1 of 20)	15	26093894	26093972	79	2	100616474	uc021sgc.1	57693	ENSG00000266517	MIR4715	microRNA 4715
chr15	26804401	26804613	213	*	Intron (uc021sgg.1/2562, intron 6 of 6)	15	26788694	26874237	85544	2	2562	uc021sgg.1	69624	ENSG00000166206	GABRB3	gamma-aminobutyric acid type A receptor subunit beta3
chr15	29526088	29526300	213	*	Intron (uc010azk.1/23359, intron 3 of 10)	15	29560353	29562020	1668	2	56160	uc001zco.3	35720	ENSG00000185115	NSMCE3	NSE3 homolog, SMC5-SMC6 complex component
chr15	30077811	30078023	213	*	Intron (uc010azl.3/7082, intron 1 of 26)	15	29992357	30092905	100549	2	7082	uc010azl.3	14882	ENSG00000104067	TJP1	tight junction protein 1
chr15	30218155	30218367	213	*	Distal Intergenic	15	29992357	30114706	122350	2	7082	uc001zcs.3	-103449	ENSG00000104067	TJP1	tight junction protein 1
chr15	30465273	30465485	213	*	Distal Intergenic	15	30488239	30506743	18505	1	26082	uc010uax.2	-22754	ENSG00000225930	LINC02249	long intergenic non-protein coding RNA 2249
chr15	30918590	30918802	213	*	Promoter (<=1kb)	15	30918879	30931023	12145	1	89839	uc001zet.1	-77	ENSG00000285077	ARHGAP11B	Rho GTPase activating protein 11B
chr15	31220078	31220290	213	*	Intron (uc001zfe.3/22909, intron 11 of 15)	15	31231144	31239503	8360	2	54893	uc010ubk.1	19213	ENSG00000166912	MTMR10	myotubularin related protein 10
chr15	32058387	32058599	213	*	Intron (uc001zfr.3/161725, intron 1 of 12)	15	31775329	32162784	387456	2	161725	uc001zfr.3	104185	ENSG00000169918	OTUD7A	OTU deubiquitinase 7A
chr15	32059975	32060187	213	*	Intron (uc001zfr.3/161725, intron 1 of 12)	15	31775329	32162784	387456	2	161725	uc001zfr.3	102597	ENSG00000169918	OTUD7A	OTU deubiquitinase 7A
chr15	33360508	33360720	213	*	Promoter (<=1kb)	15	33356627	33360233	3607	2	342184	uc001zhg.3	-275	ENSG00000248905	FMN1	formin 1
chr15	33403059	33403271	213	*	Intron (uc031qrh.1/342184, intron 4 of 20)	15	33356627	33360233	3607	2	342184	uc001zhg.3	-42826	ENSG00000248905	FMN1	formin 1
chr15	33493961	33494173	213	*	Distal Intergenic	15	33441985	33486934	44950	2	342184	uc001zhh.4	-7027	ENSG00000248905	FMN1	formin 1
chr15	34199739	34199951	213	*	Intron (uc001zhj.3/57099, intron 2 of 5)	15	34261089	34357287	96199	1	1133	uc001zhk.1	-61138	ENSG00000184984	CHRM5	cholinergic receptor muscarinic 5
chr15	34533631	34533843	213	*	Intron (uc001zht.3/9990, intron 5 of 13)	15	34522197	34542556	20360	2	9990	uc001zht.3	8713	ENSG00000140199	SLC12A6	solute carrier family 12 member 6
chr15	34653302	34653514	213	*	Intron (uc001zig.3/254531, intron 11 of 13)	15	34651089	34659395	8307	2	254531	uc001zig.3	5881	ENSG00000176454	LPCAT4	lysophosphatidylcholine acyltransferase 4
chr15	35146513	35146725	213	*	Distal Intergenic	15	35080297	35087927	7631	2	70	uc001ziu.1	-58586	ENSG00000159251	ACTC1	actin alpha cardiac muscle 1
chr15	35728740	35728952	213	*	Intron (uc001zja.3/89978, intron 5 of 8)	15	35664457	35664565	109	2	100500904	uc021siz.1	-64175	ENSG00000265102	MIR3942	microRNA 3942
chr15	36905696	36905908	213	*	Intron (uc001zje.4/84529, intron 1 of 11)	15	36887095	37102449	215355	1	84529	uc001zjf.3	18601	ENSG00000186073	CDIN1	CDAN1 interacting nuclease 1
chr15	36909590	36909802	213	*	Intron (uc001zje.4/84529, intron 1 of 11)	15	36887095	37102449	215355	1	84529	uc001zjf.3	22495	ENSG00000186073	CDIN1	CDAN1 interacting nuclease 1
chr15	38364806	38365018	213	*	Distal Intergenic	15	38227458	38243623	16166	1	145942	uc001zjw.3	137348	ENSG00000166069	TMCO5A	transmembrane and coiled-coil domains 5A
chr15	39000426	39000638	213	*	Distal Intergenic	15	38988799	38992239	3441	1	400359	uc001zkf.1	11627	ENSG00000175779	LINC02694	long intergenic non-protein coding RNA 2694
chr15	39387224	39387436	213	*	Distal Intergenic	15	39542885	39547048	4164	1	400360	uc001zkg.2	-155449	ENSG00000175746	LINC02915	long intergenic non-protein coding RNA 2915
chr15	39872350	39872562	213	*	Promoter (<=1kb)	15	39873280	39889668	16389	1	7057	uc001zkh.3	-718	ENSG00000137801	THBS1	thrombospondin 1
chr15	39959157	39959369	213	*	Intron (uc001zki.3/161835, intron 10 of 11)	15	39880801	39889668	8868	1	7057	uc010bbi.3	78356	ENSG00000137801	THBS1	thrombospondin 1
chr15	39996737	39996949	213	*	Intron (uc001zki.3/161835, intron 10 of 11)	15	39892232	40075039	182808	2	161835	uc001zki.3	78090	ENSG00000150667	FSIP1	fibrous sheath interacting protein 1
chr15	40097439	40097651	213	*	Intron (uc010uck.2/11245, intron 2 of 2)	15	39892232	40075039	182808	2	161835	uc001zki.3	-22400	ENSG00000150667	FSIP1	fibrous sheath interacting protein 1
chr15	40495246	40495458	213	*	Intron (uc001zkx.4/701, intron 14 of 22)	15	40509629	40569688	60060	1	56924	uc010bbl.3	-14171	ENSG00000137843	PAK6	p21 (RAC1) activated kinase 6
chr15	40857200	40857412	213	*	Promoter (<=1kb)	15	40823538	40857252	33715	2	90416	uc001zly.3	0	ENSG00000128891	CCDC32	coiled-coil domain containing 32
chr15	40910374	40910586	213	*	Intron (uc010ucq.1/57082, intron 8 of 8)	15	40886447	40954881	68435	1	57082	uc010bbt.1	23927	ENSG00000137812	KNL1	kinetochore scaffold 1
chr15	41627180	41627392	213	*	Intron (uc001znr.4/51203, intron 1 of 10)	15	41624892	41673248	48357	1	51203	uc010ucw.2	2288	ENSG00000137804	NUSAP1	nucleolar and spindle associated protein 1
chr15	41718765	41718977	213	*	Intron (uc001zny.3/23168, intron 1 of 17)	15	41709302	41775761	66460	1	23168	uc001zny.3	9463	ENSG00000137815	RTF1	RTF1 homolog, Paf1/RNA polymerase II complex component
chr15	41854400	41854612	213	*	Intron (uc001zof.2/7301, intron 3 of 18)	15	41851220	41871536	20317	1	7301	uc001zof.2	3180	ENSG00000092445	TYRO3	TYRO3 protein tyrosine kinase
chr15	41896183	41896395	213	*	Distal Intergenic	15	41913764	42005694	91931	1	23269	uc001zog.1	-17369	ENSG00000174197	MGA	MAX dimerization protein MGA
chr15	42849546	42849758	213	*	Intron (uc001zqe.3/55142, intron 1 of 5)	15	42841011	42862190	21180	1	55142	uc010udi.2	8535	ENSG00000137814	HAUS2	HAUS augmin like complex subunit 2
chr15	42873154	42873366	213	*	Intron (uc010udj.2/57519, intron 1 of 32)	15	42867857	43013196	145340	1	57519	uc010udj.2	5297	ENSG00000159433	STARD9	StAR related lipid transfer domain containing 9
chr15	43407770	43407982	213	*	Distal Intergenic	15	43307854	43398286	90433	2	197131	uc010udk.1	-9484	ENSG00000159459	UBR1	ubiquitin protein ligase E3 component n-recognin 1
chr15	43710638	43710850	213	*	Promoter (1-2kb)	15	43699412	43709414	10003	2	7158	uc001zrp.3	-1224	ENSG00000067369	TP53BP1	tumor protein p53 binding protein 1
chr15	43775650	43775862	213	*	Intron (uc010udp.2/7158, intron 3 of 26)	15	43699412	43784675	85264	2	7158	uc010udp.2	8813	ENSG00000067369	TP53BP1	tumor protein p53 binding protein 1
chr15	43784920	43785132	213	*	Promoter (<=1kb)	15	43699412	43785354	85943	2	7158	uc001zrq.4	222	ENSG00000067369	TP53BP1	tumor protein p53 binding protein 1
chr15	44358502	44358714	213	*	Intron (uc001ztk.1/84978, intron 2 of 15)	15	44165474	44486644	321171	2	84978	uc001ztk.1	127930	ENSG00000171877	FRMD5	FERM domain containing 5
chr15	44819966	44820178	213	*	Distal Intergenic	15	44826703	44829098	2396	2	645212	uc021skh.1	8920	ENSG00000179523	EIF3J-DT	EIF3J divergent transcript
chr15	44820978	44821190	213	*	Distal Intergenic	15	44826703	44829098	2396	2	645212	uc021skh.1	7908	ENSG00000179523	EIF3J-DT	EIF3J divergent transcript
chr15	44842591	44842803	213	*	Intron (uc001ztv.3/8669, intron 2 of 7)	15	44829266	44855001	25736	1	8669	uc010ueg.2	13325	ENSG00000104131	EIF3J	eukaryotic translation initiation factor 3 subunit J
chr15	45020803	45021015	213	*	Promoter (<=1kb)	15	45021219	45060025	38807	1	140691	uc001zuf.2	-204	ENSG00000185880	TRIM69	tripartite motif containing 69
chr15	45462588	45462800	213	*	Intron (uc010uen.2/90525, intron 5 of 5)	15	45464031	45470504	6474	2	90525	uc010ues.1	7704	ENSG00000138606	SHF	Src homology 2 domain containing F
chr15	47763816	47764028	213	*	Intron (uc001zvw.3/80031, intron 3 of 19)	15	48009584	48066420	56837	1	80031	uc010bek.3	-245556	ENSG00000137872	SEMA6D	semaphorin 6D
chr15	48177727	48177939	213	*	Distal Intergenic	15	48010686	48066420	55735	1	80031	uc001zwc.3	167041	ENSG00000137872	SEMA6D	semaphorin 6D
chr15	48732837	48733049	213	*	Intron (uc010beo.2/2200, intron 13 of 29)	15	48700503	48760299	59797	2	2200	uc010beo.2	27250	ENSG00000166147	FBN1	fibrillin 1
chr15	49093163	49093375	213	*	Intron (uc001zwy.3/22995, intron 2 of 25)	15	49030135	49103343	73209	2	22995	uc001zwy.3	9968	ENSG00000103995	CEP152	centrosomal protein 152
chr15	49657745	49657957	213	*	Intron (uc001zxl.2/196951, intron 13 of 15)	15	49715375	49779523	64149	1	2252	uc001zxn.3	-57418	ENSG00000140285	FGF7	fibroblast growth factor 7
chr15	49658202	49658414	213	*	Intron (uc001zxl.2/196951, intron 13 of 15)	15	49715375	49779523	64149	1	2252	uc001zxn.3	-56961	ENSG00000140285	FGF7	fibroblast growth factor 7
chr15	52264052	52264264	213	*	Promoter (<=1kb)	15	52230222	52263958	33737	2	123169	uc010bfd.3	-94	ENSG00000166477	LEO1	LEO1 homolog, Paf1/RNA polymerase II complex component
chr15	52313676	52313888	213	*	Intron (uc002abp.3/5597, intron 1 of 5)	15	52311411	52358462	47052	1	5597	uc002abp.3	2265	ENSG00000069956	MAPK6	mitogen-activated protein kinase 6
chr15	52623472	52623684	213	*	Intron (uc010ugd.1/4644, intron 4 of 11)	15	52622550	52632591	10042	2	4644	uc002abz.1	8907	ENSG00000197535	MYO5A	myosin VA
chr15	52847925	52848137	213	*	Intron (uc002acd.1/10776, intron 2 of 2)	15	52839432	52861213	21782	2	10776	uc002acd.1	13076	ENSG00000128989	ARPP19	cAMP regulated phosphoprotein 19
chr15	53001922	53002134	213	*	Distal Intergenic	15	52876942	52970953	94012	2	56204	uc010bfg.1	-30969	ENSG00000047346	ATOSA	atos homolog A
chr15	53853615	53853827	213	*	Intron (uc002acj.2/256764, intron 18 of 19)	15	53805938	53833300	27363	2	256764	uc031qsd.1	-20315	ENSG00000166415	WDR72	WD repeat domain 72
chr15	53951172	53951384	213	*	Intron (uc002acj.2/256764, intron 14 of 19)	15	53805938	54051859	245922	2	256764	uc002acj.2	100475	ENSG00000166415	WDR72	WD repeat domain 72
chr15	55062265	55062477	213	*	Distal Intergenic	15	54901540	54920806	19267	1	440279	uc002acm.3	160725	ENSG00000137766	UNC13C	unc-13 homolog C
chr15	55582502	55582714	213	*	Promoter (<=1kb)	15	55495164	55582013	86850	2	5873	uc002acr.3	-489	ENSG00000069974	RAB27A	RAB27A, member RAS oncogene family
chr15	55818719	55818931	213	*	Distal Intergenic	15	55722506	55800432	77927	2	161582	uc002add.3	-18287	ENSG00000256061	DNAAF4	dynein axonemal assembly factor 4
chr15	57011214	57011426	213	*	Intron (uc002adu.3/54816, intron 1 of 21)	15	56991558	56999348	7791	2	54816	uc002adx.3	-11866	ENSG00000137871	ZNF280D	zinc finger protein 280D
chr15	57472254	57472466	213	*	Intron (uc010ugm.1/6938, intron 6 of 18)	15	57511655	57580714	69060	1	6938	uc002aee.3	-39189	ENSG00000140262	TCF12	transcription factor 12
chr15	57656963	57657175	213	*	Distal Intergenic	15	57668703	57842925	174223	1	84952	uc002aeg.3	-11528	ENSG00000128849	CGNL1	cingulin like 1
chr15	57737989	57738201	213	*	Intron (uc002aeg.3/84952, intron 4 of 18)	15	57668703	57842925	174223	1	84952	uc010bfw.3	69286	ENSG00000128849	CGNL1	cingulin like 1
chr15	57979377	57979589	213	*	Intron (uc002aek.3/100820829, intron 10 of 11)	15	57972896	58009755	36860	1	81488	uc002aes.3	6481	ENSG00000255529	POLR2M	RNA polymerase II subunit M
chr15	57981179	57981391	213	*	Intron (uc002aek.3/100820829, intron 10 of 11)	15	57972896	58009755	36860	1	81488	uc002aes.3	8283	ENSG00000255529	POLR2M	RNA polymerase II subunit M
chr15	57982056	57982268	213	*	Intron (uc002aek.3/100820829, intron 10 of 11)	15	57972896	58009755	36860	1	81488	uc002aes.3	9160	ENSG00000255529	POLR2M	RNA polymerase II subunit M
chr15	58064599	58064811	213	*	Distal Intergenic	15	57998901	58009755	10855	1	81488	uc010ugu.2	65698	ENSG00000255529	POLR2M	RNA polymerase II subunit M
chr15	58562227	58562439	213	*	Intron (uc010ugw.2/8854, intron 1 of 12)	15	58245622	58571462	325841	2	8854	uc010ugw.2	9023	ENSG00000128918	ALDH1A2	aldehyde dehydrogenase 1 family member A2
chr15	59150654	59150866	213	*	Distal Intergenic	15	59171244	59186781	15538	2	79811	uc002afn.3	35915	ENSG00000137776	SLTM	SAFB like transcription modulator
chr15	59152334	59152546	213	*	Distal Intergenic	15	59171244	59186781	15538	2	79811	uc002afn.3	34235	ENSG00000137776	SLTM	SAFB like transcription modulator
chr15	59397075	59397287	213	*	Promoter (<=1kb)	15	59397284	59417237	19954	1	9133	uc031qsi.1	0	ENSG00000157456	CCNB2	cyclin B2
chr15	59640506	59640718	213	*	Intron (uc002aga.4/4643, intron 1 of 27)	15	59428168	59665071	236904	2	4643	uc002aga.4	24353	ENSG00000157483	MYO1E	myosin IE
chr15	59713514	59713726	213	*	Distal Intergenic	15	59730372	59752749	22378	1	145773	uc010uha.2	-16646	ENSG00000157470	FAM81A	family with sequence similarity 81 member A
chr15	59821163	59821375	213	*	Distal Intergenic	15	59903982	59912210	8229	1	9245	uc002agd.3	-82607	ENSG00000140297	GCNT3	glucosaminyl (N-acetyl) transferase 3, mucin type
chr15	59969232	59969444	213	*	Intron (uc010uhb.2/663, intron 5 of 9)	15	59955062	59981125	26064	2	663	uc010uhb.2	11681	ENSG00000140299	BNIP2	BCL2 interacting protein 2
chr15	60110596	60110808	213	*	Distal Intergenic	15	59955062	59981642	26581	2	663	uc010uhc.2	-128954	ENSG00000140299	BNIP2	BCL2 interacting protein 2
chr15	60472065	60472277	213	*	Distal Intergenic	15	60296421	60328408	31988	1	27023	uc010bgh.1	175644	ENSG00000171956	FOXB1	forkhead box B1
chr15	60619165	60619377	213	*	Distal Intergenic	15	60639350	60690185	50836	2	302	uc002agk.3	70808	ENSG00000182718	ANXA2	annexin A2
chr15	60800287	60800499	213	*	Intron (uc002ags.1/uc002ags.1, intron 2 of 5)	15	60743294	60771359	28066	2	79664	uc010bgk.4	-28928	ENSG00000128915	ICE2	interactor of little elongation complex ELL subunit 2
chr15	61327207	61327419	213	*	Intron (uc002agx.3/6095, intron 1 of 10)	15	60780483	61521502	741020	2	6095	uc002agx.3	194083	ENSG00000069667	RORA	RAR related orphan receptor A
chr15	63381568	63381780	213	*	Distal Intergenic	15	63413999	63422026	8028	1	114294	uc002alv.3	-32219	ENSG00000103642	LACTB	lactamase beta
chr15	63450212	63450424	213	*	Promoter (<=1kb)	15	63445539	63449741	4203	2	51065	uc002aly.3	-471	ENSG00000185088	RPS27L	ribosomal protein S27 like
chr15	63807310	63807522	213	*	Intron (uc010uii.2/9960, intron 1 of 8)	15	63796710	63886839	90130	1	9960	uc010uik.3	10600	ENSG00000140455	USP3	ubiquitin specific peptidase 3
chr15	64569989	64570201	213	*	Intron (uc002ane.3/53944, intron 1 of 12)	15	64457716	64592922	135207	2	53944	uc002ane.3	22721	ENSG00000169118	CSNK1G1	casein kinase 1 gamma 1
chr15	64648664	64648876	213	*	Promoter (<=1kb)	15	64457932	64648442	190511	2	53944	uc002anh.1	-222	ENSG00000169118	CSNK1G1	casein kinase 1 gamma 1
chr15	64673659	64673871	213	*	Promoter (<=1kb)	15	64657211	64673702	16492	2	9768	uc002ank.3	0	ENSG00000166803	PCLAF	PCNA clamp associated factor
chr15	64722274	64722486	213	*	Intron (uc002anm.3/9325, intron 11 of 12)	15	64680003	64747502	67500	1	9325	uc002anm.3	42271	ENSG00000103671	TRIP4	thyroid hormone receptor interactor 4
chr15	64821316	64821528	213	*	Intron (uc002ann.3/23060, intron 1 of 8)	15	64791619	64978266	186648	1	23060	uc002ann.3	29697	ENSG00000180357	ZNF609	zinc finger protein 609
chr15	65109134	65109346	213	*	Intron (uc002anr.2/80119, intron 6 of 7)	15	65107833	65113480	5648	2	80119	uc002anr.2	4134	ENSG00000140451	PIF1	PIF1 5'-to-3' DNA helicase
chr15	65481483	65481695	213	*	Distal Intergenic	15	65449024	65477563	28540	2	10845	uc010bhg.1	-3920	ENSG00000166855	CLPX	caseinolytic mitochondrial matrix peptidase chaperone subunit X
chr15	65735541	65735753	213	*	Distal Intergenic	15	65673825	65715410	41586	2	57722	uc002aou.1	-20131	ENSG00000103742	IGDCC4	immunoglobulin superfamily DCC subclass member 4
chr15	65737637	65737849	213	*	Distal Intergenic	15	65737998	65759561	21564	2	54878	uc010bhi.3	21712	ENSG00000074603	DPP8	dipeptidyl peptidase 8
chr15	66063518	66063730	213	*	Intron (uc002aph.3/10260, intron 1 of 31)	15	65952957	66084631	131675	2	10260	uc002aph.3	20901	ENSG00000174485	DENND4A	DENN domain containing 4A
chr15	66094118	66094330	213	*	Distal Intergenic	15	66007413	66084631	77219	2	10260	uc010ujj.1	-9487	ENSG00000174485	DENND4A	DENN domain containing 4A
chr15	66155020	66155232	213	*	Distal Intergenic	15	66161797	66184329	22533	1	8766	uc002apk.3	-6565	ENSG00000103769	RAB11A	RAB11A, member RAS oncogene family
chr15	66696910	66697122	213	*	Intron (uc010bhq.3/5604, intron 1 of 10)	15	66694220	66783882	89663	1	5604	uc010ujp.2	2690	ENSG00000169032	MAP2K1	mitogen-activated protein kinase kinase 1
chr15	66999777	66999989	213	*	Promoter (<=1kb)	15	67000930	67074337	73408	1	4091	uc002aqg.3	-941	ENSG00000137834	SMAD6	SMAD family member 6
chr15	67547707	67547919	213	*	Promoter (<=1kb)	15	67493013	67547536	54524	2	79719	uc010uju.3	-171	ENSG00000103591	AAGAB	alpha and gamma adaptin binding protein
chr15	68145865	68146077	213	*	Distal Intergenic	15	68112042	68126174	14133	1	390598	uc031qsn.1	33823	ENSG00000188779	SKOR1	SKI family transcriptional corepressor 1
chr15	68481095	68481307	213	*	Distal Intergenic	15	68483043	68498448	15406	2	91860	uc002arb.3	17141	ENSG00000129007	CALML4	calmodulin like 4
chr15	68482377	68482589	213	*	Distal Intergenic	15	68483043	68498448	15406	2	91860	uc002arb.3	15859	ENSG00000129007	CALML4	calmodulin like 4
chr15	68498623	68498835	213	*	Promoter (<=1kb)	15	68483043	68498448	15406	2	91860	uc010bhz.3	-175	ENSG00000129007	CALML4	calmodulin like 4
chr15	68878594	68878806	213	*	Intron (uc002arj.4/10391, intron 1 of 11)	15	68871308	69020144	148837	1	10391	uc002arj.4	7286	ENSG00000103647	CORO2B	coronin 2B
chr15	69217514	69217726	213	*	Intron (uc021spl.1/100313884, intron 1 of 1)	15	69222839	69239150	16312	1	246777	uc002arn.2	-5113	ENSG00000258484	SPESP1	sperm equatorial segment protein 1
chr15	69747094	69747306	213	*	Promoter (1-2kb)	15	69745159	69747884	2726	1	6176	uc002ase.1	1935	ENSG00000137818	RPLP1	ribosomal protein lateral stalk subunit P1
chr15	70055077	70055289	213	*	Distal Intergenic	15	70127573	70135306	7734	1	414926	uc002asj.3	-72284	ENSG00000245750	LINC00593	long intergenic non-protein coding RNA 593
chr15	70340138	70340350	213	*	Distal Intergenic	15	70358353	70366946	8594	2	7090	uc010bim.1	26596	ENSG00000140332	TLE3	TLE family member 3, transcriptional corepressor
chr15	70442780	70442992	213	*	Distal Intergenic	15	70340543	70390256	49714	2	7090	uc010bil.1	-52524	ENSG00000140332	TLE3	TLE family member 3, transcriptional corepressor
chr15	70489096	70489308	213	*	Distal Intergenic	15	70340543	70390256	49714	2	7090	uc010bil.1	-98840	ENSG00000140332	TLE3	TLE family member 3, transcriptional corepressor
chr15	71104448	71104660	213	*	Distal Intergenic	15	71145618	71342436	196819	1	54839	uc002asu.3	-40958	ENSG00000137821	LRRC49	leucine rich repeat containing 49
chr15	71126216	71126428	213	*	Intron (uc002ass.3/55323, intron 2 of 2)	15	71145618	71342436	196819	1	54839	uc002asu.3	-19190	ENSG00000137821	LRRC49	leucine rich repeat containing 49
chr15	71355698	71355910	213	*	Distal Intergenic	15	71402583	71407839	5257	2	196993	uc002ata.2	51929	ENSG00000225362	CT62	cancer/testis associated 62
chr15	72565128	72565340	213	*	Promoter (1-2kb)	15	72533522	72563628	30107	2	56965	uc002auc.3	-1500	ENSG00000137817	PARP6	poly(ADP-ribose) polymerase family member 6
chr15	73345726	73345938	213	*	Promoter (<=1kb)	15	73344825	73597547	252723	1	4756	uc010ukz.2	901	ENSG00000067141	NEO1	neogenin 1
chr15	73679609	73679821	213	*	Distal Intergenic	15	73612200	73661605	49406	2	10021	uc002avp.3	-18004	ENSG00000138622	HCN4	hyperpolarization activated cyclic nucleotide gated potassium channel 4
chr15	73898606	73898818	213	*	Intron (uc002avr.3/27020, intron 1 of 7)	15	73852344	73925753	73410	2	27020	uc002avr.3	26935	ENSG00000156642	NPTN	neuroplastin
chr15	74378626	74378838	213	*	Distal Intergenic	15	74362198	74374891	12694	2	342096	uc002axa.1	-3735	ENSG00000159289	GOLGA6A	golgin A6 family member A
chr15	75191355	75191567	213	*	Distal Intergenic	15	75192328	75199462	7135	2	57184	uc002azh.4	7895	ENSG00000178761	FAM219B	family with sequence similarity 219 member B
chr15	75197172	75197384	213	*	Intron (uc002azh.4/57184, intron 3 of 4)	15	75192328	75199462	7135	2	57184	uc002azh.4	2078	ENSG00000178761	FAM219B	family with sequence similarity 219 member B
chr15	75247164	75247376	213	*	Distal Intergenic	15	75247443	75249775	2333	2	54913	uc002azj.1	2399	ENSG00000178718	RPP25	ribonuclease P and MRP subunit p25
chr15	75544748	75544960	213	*	Distal Intergenic	15	75550899	75565796	14898	1	653641	uc002azs.2	-5939	ENSG00000167195	GOLGA6C	golgin A6 family member C
chr15	75655534	75655746	213	*	Intron (uc002baf.4/4123, intron 6 of 25)	15	75648133	75660968	12836	2	4123	uc002baf.4	5222	ENSG00000140400	MAN2C1	mannosidase alpha class 2C member 1
chr15	75823023	75823235	213	*	Intron (uc002bal.3/5780, intron 1 of 12)	15	75759462	75871625	112164	2	5780	uc002bal.3	48390	ENSG00000169410	PTPN9	protein tyrosine phosphatase non-receptor type 9
chr15	75865889	75866101	213	*	Intron (uc002bal.3/5780, intron 1 of 12)	15	75759462	75871625	112164	2	5780	uc002bal.3	5524	ENSG00000169410	PTPN9	protein tyrosine phosphatase non-receptor type 9
chr15	76064170	76064382	213	*	Distal Intergenic	15	76054556	76054656	101	2	100423035	uc021sqr.1	-9514	ENSG00000284385	MIR4313	microRNA 4313
chr15	76221660	76221872	213	*	Intron (uc002bbj.2/26263, intron 5 of 5)	15	76225024	76225471	448	2	692224	uc002bbm.1	3599
chr15	76731874	76732086	213	*	Intron (uc010bkr.3/49855, intron 9 of 14)	15	76640538	76646992	6455	2	49855	uc031qsw.1	-84882	ENSG00000140386	SCAPER	S-phase cyclin A associated protein in the ER
chr15	77234484	77234696	213	*	Intron (uc002bcd.3/5955, intron 3 of 6)	15	77223962	77242601	18640	1	5955	uc031qsx.1	10522	ENSG00000117906	RCN2	reticulocalbin 2
chr15	77241151	77241363	213	*	Intron (uc002bcd.3/5955, intron 6 of 6)	15	77223962	77242601	18640	1	5955	uc031qsx.1	17189	ENSG00000117906	RCN2	reticulocalbin 2
chr15	77761034	77761246	213	*	Intron (uc002bcr.3/10363, intron 5 of 10)	15	77713243	77777945	64703	1	10363	uc002bcs.3	47791	ENSG00000140382	HMG20A	high mobility group 20A
chr15	77768260	77768472	213	*	Intron (uc002bcr.3/10363, intron 7 of 10)	15	77713243	77777945	64703	1	10363	uc002bcs.3	55017	ENSG00000140382	HMG20A	high mobility group 20A
chr15	77991905	77992117	213	*	Distal Intergenic	15	77905369	77988475	83107	2	84894	uc002bcu.1	-3430	ENSG00000169783	LINGO1	leucine rich repeat and Ig domain containing 1
chr15	78533164	78533376	213	*	Distal Intergenic	15	78473097	78527049	53953	2	23205	uc010umy.2	-6115	ENSG00000103740	ACSBG1	acyl-CoA synthetase bubblegum family member 1
chr15	78753832	78754044	213	*	Intron (uc002bdq.3/3658, intron 2 of 7)	15	78730518	78793798	63281	1	3658	uc010unb.1	23314	ENSG00000136381	IREB2	iron responsive element binding protein 2
chr15	78774622	78774834	213	*	Intron (uc002bdr.2/3658, intron 10 of 21)	15	78799906	78820606	20701	1	123688	uc002bdt.3	-25072	ENSG00000188266	HYKK	hydroxylysine kinase
chr15	78872627	78872839	213	*	Intron (uc002bdy.3/1138, intron 1 of 5)	15	78857862	78887611	29750	1	1138	uc002bdy.3	14765	ENSG00000169684	CHRNA5	cholinergic receptor nicotinic alpha 5 subunit
[truncated: 4,106 more rows]

## Sheet: Day-5 RAW
seqnames	start	end	width	strand	annotation	geneChr	geneStart	geneEnd	geneLength	geneStrand	geneId	transcriptId	distanceToTSS	ENSEMBL	SYMBOL	GENENAME
chr1	3022160	3022320	161	*	Intron (uc001akc.3/63976, intron 1 of 16)	1	3044539	3044599	61	1	100422968	uc021oez.1	-22219	ENSG00000283572	MIR4251	microRNA 4251
chr1	3269199	3269359	161	*	Intron (uc001akc.3/63976, intron 3 of 16)	1	3371147	3397677	26531	1	27237	uc001akg.4	-101788	ENSG00000130762	ARHGEF16	Rho guanine nucleotide exchange factor 16
chr1	4436026	4436186	161	*	Distal Intergenic	1	4472111	4484744	12634	1	284661	uc001alj.2	-35925	ENSG00000235054	LINC01777	long intergenic non-protein coding RNA 1777
chr1	5025733	5025874	142	*	Distal Intergenic	1	4715105	4843851	128747	1	55966	uc001aln.3	310628	ENSG00000196581	AJAP1	adherens junctions associated protein 1
chr1	5080099	5080259	161	*	Distal Intergenic	1	4715105	4843851	128747	1	55966	uc001aln.3	364994	ENSG00000196581	AJAP1	adherens junctions associated protein 1
chr1	6259034	6259172	139	*	Promoter (<=1kb)	1	6245080	6259679	14600	2	6146	uc001amd.3	507	ENSG00000116251	RPL22	ribosomal protein L22
chr1	6299486	6299646	161	*	Exon (uc001amm.3/uc001amm.3, exon 2 of 2)	1	6281253	6296044	14792	2	23463	uc001aml.3	-3442	ENSG00000116237	ICMT	isoprenylcysteine carboxyl methyltransferase
chr1	6920171	6920331	161	*	Intron (uc001aoh.3/23261, intron 3 of 3)	1	6845384	7829766	984383	1	23261	uc001aoi.3	74787	ENSG00000171735	CAMTA1	calmodulin binding transcription activator 1
chr1	7459193	7459262	70	*	Intron (uc001aoi.3/23261, intron 5 of 22)	1	7732054	7805082	73029	1	23261	uc010nzv.1	-272792	ENSG00000171735	CAMTA1	calmodulin binding transcription activator 1
chr1	8078898	8079055	158	*	Intron (uc001aoz.3/54206, intron 1 of 3)	1	8073487	8075752	2266	2	54206	uc001apa.1	-3146	ENSG00000116285	ERRFI1	ERBB receptor feedback inhibitor 1
chr1	8080194	8080330	137	*	Intron (uc001aoz.3/54206, intron 1 of 3)	1	8073487	8075752	2266	2	54206	uc001apa.1	-4442	ENSG00000116285	ERRFI1	ERBB receptor feedback inhibitor 1
chr1	8088028	8088188	161	*	Promoter (1-2kb)	1	8071779	8086393	14615	2	54206	uc001aoz.3	-1635	ENSG00000116285	ERRFI1	ERBB receptor feedback inhibitor 1
chr1	8156831	8156920	90	*	Distal Intergenic	1	8071779	8086393	14615	2	54206	uc001aoz.3	-70438	ENSG00000116285	ERRFI1	ERBB receptor feedback inhibitor 1
chr1	8181525	8181585	61	*	Distal Intergenic	1	8071779	8086393	14615	2	54206	uc001aoz.3	-95132	ENSG00000116285	ERRFI1	ERBB receptor feedback inhibitor 1
chr1	8215598	8215758	161	*	Distal Intergenic	1	8071779	8086393	14615	2	54206	uc001aoz.3	-129205	ENSG00000116285	ERRFI1	ERBB receptor feedback inhibitor 1
chr1	8242605	8242675	71	*	Distal Intergenic	1	8384390	8404227	19838	1	50651	uc001apb.3	-141715	ENSG00000162426	SLC45A1	solute carrier family 45 member 1
chr1	8319586	8319746	161	*	Distal Intergenic	1	8384390	8404227	19838	1	50651	uc001apb.3	-64644	ENSG00000162426	SLC45A1	solute carrier family 45 member 1
chr1	8327105	8327252	148	*	Distal Intergenic	1	8384390	8404227	19838	1	50651	uc001apb.3	-57138	ENSG00000162426	SLC45A1	solute carrier family 45 member 1
chr1	8470279	8470439	161	*	Intron (uc001apd.3/473, intron 2 of 12)	1	8412464	8483747	71284	2	473	uc001apd.3	13308	ENSG00000142599	RERE	arginine-glutamic acid dipeptide repeats
chr1	8540976	8541136	161	*	Intron (uc001ape.3/473, intron 11 of 23)	1	8420172	8585844	165673	2	473	uc010nzx.1	44708	ENSG00000142599	RERE	arginine-glutamic acid dipeptide repeats
chr1	8742767	8742817	51	*	Intron (uc001ape.3/473, intron 2 of 23)	1	8525030	8813897	288868	2	473	uc001aph.1	71080	ENSG00000142599	RERE	arginine-glutamic acid dipeptide repeats
chr1	8779143	8779303	161	*	Intron (uc001ape.3/473, intron 2 of 23)	1	8525030	8813897	288868	2	473	uc001aph.1	34594	ENSG00000142599	RERE	arginine-glutamic acid dipeptide repeats
chr1	8849742	8849832	91	*	Intron (uc001ape.3/473, intron 2 of 23)	1	8412464	8877699	465236	2	473	uc001ape.3	27867	ENSG00000142599	RERE	arginine-glutamic acid dipeptide repeats
chr1	8881259	8881397	139	*	Distal Intergenic	1	8412464	8877699	465236	2	473	uc001apf.3	-3560	ENSG00000142599	RERE	arginine-glutamic acid dipeptide repeats
chr1	8975654	8975814	161	*	Distal Intergenic	1	9005893	9012710	6818	1	765	uc021ofu.2	-30079	ENSG00000131686	CA6	carbonic anhydrase 6
chr1	9069429	9069440	12	*	Intron (uc009vmo.1/155184, intron 9 of 11)	1	9063359	9086404	23046	2	155184	uc009vmo.1	16964	ENSG00000197241	SLC2A7	solute carrier family 2 member 7
chr1	9111521	9111681	161	*	Intron (uc010nzz.2/6518, intron 1 of 9)	1	9097005	9109319	12315	2	6518	uc010nzy.2	-2202	ENSG00000142583	SLC2A5	solute carrier family 2 member 5
chr1	9313268	9313356	89	*	Intron (uc001apt.3/9563, intron 3 of 4)	1	9294863	9331394	36532	1	9563	uc001apt.3	18405	ENSG00000049239	H6PD	hexose-6-phosphate dehydrogenase/glucose 1-dehydrogenase
chr1	9821113	9821252	140	*	Intron (uc001aqh.3/22883, intron 2 of 18)	1	9789079	9793604	4526	2	22883	uc001aqf.3	-27509	ENSG00000171603	CLSTN1	calsyntenin 1
chr1	9919329	9919489	161	*	Intron (uc001aqk.1/56998, intron 5 of 5)	1	9789079	9884550	95472	2	22883	uc010oag.2	-34779	ENSG00000171603	CLSTN1	calsyntenin 1
chr1	9950416	9950496	81	*	Intron (uc001aqk.1/56998, intron 1 of 5)	1	9908334	9970316	61983	2	56998	uc001aqk.1	19820	ENSG00000178585	CTNNBIP1	catenin beta interacting protein 1
chr1	9982438	9982581	144	*	Distal Intergenic	1	9908334	9970316	61983	2	56998	uc001aql.1	-12122	ENSG00000178585	CTNNBIP1	catenin beta interacting protein 1
chr1	10168377	10168537	161	*	Intron (uc001aqr.4/10277, intron 6 of 26)	1	10231014	10241296	10283	1	10277	uc001aqu.3	-62477	ENSG00000130939	UBE4B	ubiquitination factor E4B
chr1	10407662	10407782	121	*	Intron (uc001aqw.4/23095, intron 33 of 46)	1	10459085	10480201	21117	1	5226	uc001arc.3	-51303	ENSG00000142657	PGD	phosphogluconate dehydrogenase
chr1	10588558	10588655	98	*	Promoter (<=1kb)	1	10588312	10690815	102504	1	5195	uc009vmw.3	246	ENSG00000142655	PEX14	peroxisomal biogenesis factor 14
chr1	10590107	10590170	64	*	Promoter (1-2kb)	1	10588312	10690815	102504	1	5195	uc009vmw.3	1795	ENSG00000142655	PEX14	peroxisomal biogenesis factor 14
chr1	10639596	10639738	143	*	Intron (uc009vmu.1/5195, intron 3 of 4)	1	10588312	10690815	102504	1	5195	uc009vmw.3	51284	ENSG00000142655	PEX14	peroxisomal biogenesis factor 14
chr1	11780621	11780781	161	*	Downstream (<=300bp)	1	11796142	11810828	14687	1	57085	uc001ast.3	-15361	ENSG00000177674	AGTRAP	angiotensin II receptor associated protein
chr1	12309378	12309538	161	*	Exon (uc001atv.3/55187, exon 6 of 70)	1	12290113	12572098	281986	1	55187	uc001atw.3	19265	ENSG00000048707	VPS13D	vacuolar protein sorting 13 homolog D
chr1	12517053	12517188	136	*	Intron (uc001atv.3/55187, intron 66 of 69)	1	12469884	12572098	102215	1	55187	uc010obd.2	47169	ENSG00000048707	VPS13D	vacuolar protein sorting 13 homolog D
chr1	12777416	12777553	138	*	Promoter (1-2kb)	1	12776118	12788726	12609	1	126767	uc009vnn.1	1298	ENSG00000188984	AADACL3	arylacetamide deacetylase like 3
chr1	14050509	14050669	161	*	Intron (uc001avg.3/7799, intron 2 of 7)	1	14031350	14151574	120225	1	7799	uc001avi.3	19159	ENSG00000116731	PRDM2	PR/SET domain 2
chr1	14085696	14085822	127	*	Intron (uc001avg.3/7799, intron 6 of 7)	1	14075856	14151574	75719	1	7799	uc009vof.3	9840	ENSG00000116731	PRDM2	PR/SET domain 2
chr1	14091149	14091286	138	*	Intron (uc001avg.3/7799, intron 6 of 7)	1	14075856	14151574	75719	1	7799	uc009vof.3	15293	ENSG00000116731	PRDM2	PR/SET domain 2
chr1	14406622	14406782	161	*	Distal Intergenic	1	14075856	14151574	75719	1	7799	uc009vof.3	330766	ENSG00000116731	PRDM2	PR/SET domain 2
chr1	14647118	14647252	135	*	Distal Intergenic	1	14925213	15394651	469439	1	23254	uc009vog.1	-277961	ENSG00000189337	KAZN	kazrin, periplakin interacting protein
chr1	14838379	14838470	92	*	Distal Intergenic	1	14925213	15394651	469439	1	23254	uc009vog.1	-86743	ENSG00000189337	KAZN	kazrin, periplakin interacting protein
chr1	15052197	15052357	161	*	Intron (uc009vog.1/23254, intron 1 of 7)	1	14925213	15444544	519332	1	23254	uc001avm.4	126984	ENSG00000189337	KAZN	kazrin, periplakin interacting protein
chr1	15523452	15523599	148	*	Intron (uc001avw.4/55092, intron 1 of 3)	1	15480229	15546974	66746	1	55092	uc001avy.3	43223	ENSG00000171729	TMEM51	transmembrane protein 51
chr1	15991045	15991205	161	*	Distal Intergenic	1	15986364	15988217	1854	1	6248	uc010obn.2	4681	ENSG00000215695	RSC1A1	regulator of solute carriers 1
chr1	16007728	16007869	142	*	Distal Intergenic	1	16010827	16061264	50438	1	23207	uc010obo.2	-2958	ENSG00000116786	PLEKHM2	pleckstrin homology and RUN domain containing M2
chr1	16135621	16135740	120	*	Promoter (1-2kb)	1	16133657	16134194	538	2	440567	uc009vol.1	-1427	ENSG00000233954	UQCRHL	ubiquinol-cytochrome c reductase hinge protein like
chr1	16661263	16661386	124	*	Intron (uc001ayg.3/54455, intron 1 of 9)	1	16576559	16678948	102390	2	54455	uc001ayg.3	17562	ENSG00000037637	FBXO42	F-box protein 42
chr1	16675451	16675495	45	*	Intron (uc001ayg.3/54455, intron 1 of 9)	1	16576559	16678948	102390	2	54455	uc001ayg.3	3453	ENSG00000037637	FBXO42	F-box protein 42
chr1	16689964	16690124	161	*	Distal Intergenic	1	16693525	16722607	29083	1	26099	uc010ocb.2	-3401	ENSG00000055070	SZRD1	SUZ RNA binding domain containing 1
chr1	16886258	16886418	161	*	Distal Intergenic	1	16875409	16875482	74	1	100500876	uc021ogu.1	10849	ENSG00000263811	MIR3675	microRNA 3675
chr1	17223290	17223450	161	*	Intron (uc009voy.1/9696, intron 1 of 8)	1	17248445	17299474	51030	1	9696	uc001azt.2	-24995	ENSG00000058453	CROCC	ciliary rootlet coiled-coil, rootletin
chr1	17848012	17848093	82	*	Promoter (1-2kb)	1	17846827	17909697	62871	1	55160	uc031pli.1	1185	ENSG00000074964	ARHGEF10L	Rho guanine nucleotide exchange factor 10 like
chr1	17865207	17865280	74	*	Promoter (1-2kb)	1	17866330	18016673	150344	1	55160	uc009vpe.1	-1050	ENSG00000074964	ARHGEF10L	Rho guanine nucleotide exchange factor 10 like
chr1	18336159	18336294	136	*	Distal Intergenic	1	18434240	18704977	270738	1	84966	uc001bau.2	-97946	ENSG00000117154	IGSF21	immunoglobin superfamily member 21
chr1	18686767	18686881	115	*	Promoter (<=1kb)	1	18687861	18704977	17117	1	84966	uc001bav.2	-980	ENSG00000117154	IGSF21	immunoglobin superfamily member 21
chr1	18746316	18746469	154	*	Distal Intergenic	1	18687861	18704977	17117	1	84966	uc001bav.2	58455	ENSG00000117154	IGSF21	immunoglobin superfamily member 21
chr1	18968910	18969070	161	*	Intron (uc001bay.3/5081, intron 4 of 7)	1	18957500	19075360	117861	1	5081	uc010oct.2	11410	ENSG00000009709	PAX7	paired box 7
chr1	19292480	19292606	127	*	Distal Intergenic	1	19230774	19282826	52053	2	126917	uc001bbd.2	-9654	ENSG00000169991	IFFO2	intermediate filament family orphan 2
chr1	19727728	19727876	149	*	Intron (uc010ocz.2/832, intron 2 of 8)	1	19665267	19811201	145935	2	832	uc010ocz.2	83325	ENSG00000077549	CAPZB	capping actin protein of muscle Z-line subunit beta
chr1	20086262	20086412	151	*	Intron (uc001bcn.3/255104, intron 6 of 15)	1	20008735	20125837	117103	2	255104	uc001bco.1	39425	ENSG00000162542	TMCO4	transmembrane and coiled-coil domains 4
chr1	20275749	20275822	74	*	Distal Intergenic	1	20246800	20250110	3311	2	30814	uc001bct.1	-25639	ENSG00000188784	PLA2G2E	phospholipase A2 group IIE
chr1	21025057	21025217	161	*	Promoter (<=1kb)	1	20990507	21024981	34475	2	57576	uc009vpx.3	-76	ENSG00000117245	KIF17	kinesin family member 17
chr1	21210410	21210551	142	*	Intron (uc010odi.2/8672, intron 8 of 25)	1	21132785	21299592	166808	2	8672	uc010odi.2	89041	ENSG00000075151	EIF4G3	eukaryotic translation initiation factor 4 gamma 3
chr1	21262314	21262448	135	*	Intron (uc010odi.2/8672, intron 3 of 25)	1	21132785	21299592	166808	2	8672	uc010odi.2	37144	ENSG00000075151	EIF4G3	eukaryotic translation initiation factor 4 gamma 3
chr1	21272623	21272783	161	*	Intron (uc010odi.2/8672, intron 2 of 25)	1	21132785	21299592	166808	2	8672	uc010odi.2	26809	ENSG00000075151	EIF4G3	eukaryotic translation initiation factor 4 gamma 3
chr1	21319398	21319558	161	*	Intron (uc009vpz.3/8672, intron 2 of 29)	1	21132785	21299592	166808	2	8672	uc010odi.2	-19806	ENSG00000075151	EIF4G3	eukaryotic translation initiation factor 4 gamma 3
chr1	21320836	21320976	141	*	Intron (uc009vpz.3/8672, intron 2 of 29)	1	21132785	21299592	166808	2	8672	uc010odi.2	-21244	ENSG00000075151	EIF4G3	eukaryotic translation initiation factor 4 gamma 3
chr1	21476405	21476551	147	*	Intron (uc001bee.3/8672, intron 2 of 34)	1	21267738	21501251	233514	2	8672	uc001beh.3	24700	ENSG00000075151	EIF4G3	eukaryotic translation initiation factor 4 gamma 3
chr1	21538682	21538842	161	*	Distal Intergenic	1	21132785	21503381	370597	2	8672	uc001bef.3	-35301	ENSG00000075151	EIF4G3	eukaryotic translation initiation factor 4 gamma 3
chr1	22052637	22052744	108	*	Promoter (1-2kb)	1	22004792	22051612	46821	2	84196	uc001bfa.3	-1025	ENSG00000090686	USP48	ubiquitin specific peptidase 48
chr1	22270913	22271065	153	*	Distal Intergenic	1	22148737	22263750	115014	2	3339	uc009vqd.3	-7163	ENSG00000142798	HSPG2	heparan sulfate proteoglycan 2
chr1	22371242	22371371	130	*	Distal Intergenic	1	22379120	22413359	34240	1	998	uc009vqg.1	-7749	ENSG00000070831	CDC42	cell division cycle 42
chr1	22417503	22417633	131	*	Intron (uc001bfq.3/998, intron 6 of 6)	1	22379120	22419436	40317	1	998	uc010ods.2	38383	ENSG00000070831	CDC42	cell division cycle 42
chr1	22555979	22556068	90	*	Distal Intergenic	1	22443798	22470385	26588	2	54361	uc010odt.2	-85594	ENSG00000162552	WNT4	Wnt family member 4
chr1	22826637	22826789	153	*	Promoter (1-2kb)	1	22828069	22838627	10559	1	9923	uc001bfv.1	-1280	ENSG00000184677	ZBTB40	zinc finger and BTB domain containing 40
chr1	23426668	23426809	142	*	Intron (uc001bgk.2/7798, intron 3 of 4)	1	23370798	23370865	68	1	100422866	uc021oid.1	55870	ENSG00000263793	MIR3115	microRNA 3115
chr1	23440572	23440653	82	*	Intron (uc001bgk.2/7798, intron 1 of 4)	1	23410516	23495517	85002	2	7798	uc001bgk.2	54864	ENSG00000169641	LUZP1	leucine zipper protein 1
chr1	23888723	23888881	159	*	Distal Intergenic	1	23884421	23886285	1865	2	3399	uc001bhh.4	-2438	ENSG00000117318	ID3	inhibitor of DNA binding 3
chr1	24230454	24230546	93	*	Intron (uc001bif.3/1269, intron 1 of 1)	1	24200460	24239817	39358	2	1269	uc001bif.3	9271	ENSG00000188822	CNR2	cannabinoid receptor 2
chr1	24613319	24613433	115	*	Distal Intergenic	1	24645812	24681808	35997	1	57822	uc001bix.3	-32379	ENSG00000158055	GRHL3	grainyhead like transcription factor 3
chr1	24701825	24701985	161	*	Promoter (1-2kb)	1	24683489	24700300	16812	2	90529	uc010oej.2	-1525	ENSG00000001460	STPG1	sperm tail PG-rich repeat containing 1
chr1	24833822	24833982	161	*	Promoter (<=1kb)	1	24834084	24863510	29427	1	11123	uc021ojg.1	-102	ENSG00000117602	RCAN3	RCAN family member 3
chr1	24867606	24867747	142	*	Distal Intergenic	1	24882567	24935818	53252	1	400746	uc001bjk.2	-14820	ENSG00000184454	NCMAP	non-compact myelin associated protein
chr1	24870696	24870856	161	*	Distal Intergenic	1	24882567	24935818	53252	1	400746	uc001bjk.2	-11711	ENSG00000184454	NCMAP	non-compact myelin associated protein
chr1	25052050	25052168	119	*	Distal Intergenic	1	25071760	25170815	99056	1	25932	uc001bjo.2	-19592	ENSG00000169504	CLIC4	chloride intracellular channel 4
chr1	25066431	25066591	161	*	Distal Intergenic	1	25071760	25170815	99056	1	25932	uc001bjo.2	-5169	ENSG00000169504	CLIC4	chloride intracellular channel 4
chr1	25531477	25531605	129	*	Distal Intergenic	1	25548767	25559013	10247	2	25949	uc001bjt.1	27408	ENSG00000117614	SYF2	SYF2 pre-mRNA splicing factor
chr1	25813201	25813287	87	*	Intron (uc001bkk.3/55219, intron 8 of 10)	1	25757388	25826698	69311	1	55219	uc009vrv.3	55813	ENSG00000204178	MACO1	macoilin 1
chr1	26051575	26051698	124	*	Intron (uc001bkm.2/57134, intron 2 of 11)	1	26126667	26144713	18047	1	57190	uc021ojk.1	-74969	ENSG00000162430	SELENON	selenoprotein N
chr1	26420043	26420184	142	*	Distal Intergenic	1	26437656	26452039	14384	1	149420	uc010oew.2	-17472	ENSG00000175087	PDIK1L	PDLIM1 interacting kinase 1 like
chr1	26658326	26658434	109	*	Intron (uc001bmd.4/55057, intron 14 of 19)	1	26662957	26664968	2012	2	55057	uc001bmf.3	6534	ENSG00000176092	CRYBG2	crystallin beta-gamma domain containing 2
chr1	26685545	26685685	141	*	Distal Intergenic	1	26648350	26680621	32272	2	55057	uc001bmd.4	-4924	ENSG00000176092	CRYBG2	crystallin beta-gamma domain containing 2
chr1	26945254	26945392	139	*	Distal Intergenic	1	26881033	26881084	52	1	100302190	uc021ojp.1	64221	ENSG00000238705	MIR1976	microRNA 1976
chr1	27018780	27018940	161	*	Distal Intergenic	1	27022522	27102198	79677	1	8289	uc001bmt.1	-3582	ENSG00000117713	ARID1A	AT-rich interaction domain 1A
chr1	27317216	27317366	151	*	Intron (uc021ojq.1/uc021ojq.1, intron 1 of 1)	1	27320195	27327377	7183	1	388610	uc001bnj.4	-2829	ENSG00000253368	TRNP1	TMF1 regulated nuclear protein 1
chr1	27325980	27326062	83	*	Intron (uc021ojq.1/uc021ojq.1, intron 1 of 1)	1	27320195	27327377	7183	1	388610	uc001bnj.4	5785	ENSG00000253368	TRNP1	TMF1 regulated nuclear protein 1
chr1	27339412	27339572	161	*	Promoter (<=1kb)	1	27331511	27339333	7823	2	115572	uc010ofj.2	-79	ENSG00000158246	TENT5B	terminal nucleotidyltransferase 5B
chr1	27384820	27384980	161	*	Intron (uc021ojq.1/uc021ojq.1, intron 1 of 1)	1	27331511	27339333	7823	2	115572	uc010ofj.2	-45487	ENSG00000158246	TENT5B	terminal nucleotidyltransferase 5B
chr1	27481726	27481886	161	*	Promoter (<=1kb)	1	27431942	27481621	49680	2	6548	uc001bnn.3	-105	ENSG00000090020	SLC9A1	solute carrier family 9 member A1
chr1	28263912	28264072	161	*	Intron (uc001bpf.3/27293, intron 1 of 6)	1	28261504	28285663	24160	1	27293	uc010ofr.2	2408	ENSG00000130768	SMPDL3B	sphingomyelin phosphodiesterase acid like 3B
chr1	28575624	28575784	161	*	Distal Intergenic	1	28585963	28609002	23040	1	83667	uc001bps.3	-10179	ENSG00000130766	SESN2	sestrin 2
chr1	28700895	28701030	136	*	Intron (uc001bpu.3/65979, intron 1 of 5)	1	28696093	28826881	130789	1	65979	uc001bpx.3	4802	ENSG00000204138	PHACTR4	phosphatase and actin regulator 4
chr1	28726368	28726491	124	*	Intron (uc001bpu.3/65979, intron 1 of 5)	1	28696093	28826881	130789	1	65979	uc001bpx.3	30275	ENSG00000204138	PHACTR4	phosphatase and actin regulator 4
chr1	28837747	28837859	113	*	Intron (uc001bqa.2/1104, intron 3 of 12)	1	28832455	28837404	4950	1	8420	uc001bqd.3	5292	ENSG00000242125	SNHG3	small nucleolar RNA host gene 3
chr1	28903742	28903894	153	*	Promoter (1-2kb)	1	28905255	28905334	80	2	692212	uc001bqq.1	1440	ENSG00000221539	SNORD99	small nucleolar RNA, C/D box 99
chr1	28928212	28928371	160	*	Distal Intergenic	1	28919007	28921088	2082	1	115273	uc001bqv.3	9205	ENSG00000188060	RAB42	RAB42, member RAS oncogene family
chr1	28929454	28929590	137	*	Distal Intergenic	1	28919007	28921088	2082	1	115273	uc001bqv.3	10447	ENSG00000188060	RAB42	RAB42, member RAS oncogene family
chr1	29062584	29062706	123	*	Promoter (<=1kb)	1	29063133	29096287	33155	1	51441	uc021okf.1	-427	ENSG00000198492	YTHDF2	YTH N6-methyladenosine RNA binding protein 2
chr1	29282775	29282893	119	*	Intron (uc001brg.2/2035, intron 1 of 20)	1	29313943	29442315	128373	1	2035	uc021okg.1	-31050	ENSG00000159023	EPB41	erythrocyte membrane protein band 4.1
chr1	29609601	29609747	147	*	Intron (uc001bru.3/10076, intron 12 of 30)	1	29646722	29653325	6604	1	10076	uc001brx.3	-36975	ENSG00000060656	PTPRU	protein tyrosine phosphatase receptor type U
chr1	29828175	29828335	161	*	Distal Intergenic	1	29646722	29653325	6604	1	10076	uc001brx.3	181453	ENSG00000060656	PTPRU	protein tyrosine phosphatase receptor type U
chr1	30294555	30294694	140	*	Distal Intergenic	1	29646722	29653325	6604	1	10076	uc001brx.3	647833	ENSG00000060656	PTPRU	protein tyrosine phosphatase receptor type U
chr1	30454502	30454662	161	*	Distal Intergenic	1	31191619	31199593	7975	1	100129196	uc001bsb.1	-736957	ENSG00000186056	MATN1-AS1	MATN1 antisense RNA 1
chr1	30479149	30479309	161	*	Distal Intergenic	1	31191619	31199593	7975	1	100129196	uc001bsb.1	-712310	ENSG00000186056	MATN1-AS1	MATN1 antisense RNA 1
chr1	30682298	30682398	101	*	Distal Intergenic	1	31191619	31199593	7975	1	100129196	uc001bsb.1	-509221	ENSG00000186056	MATN1-AS1	MATN1 antisense RNA 1
chr1	31282496	31282613	118	*	Distal Intergenic	1	31205315	31230683	25369	2	7805	uc001bsc.2	-51813	ENSG00000162511	LAPTM5	lysosomal protein transmembrane 5
chr1	31568285	31568445	161	*	Distal Intergenic	1	31404353	31538763	134411	2	9698	uc010ogb.1	-29522	ENSG00000134644	PUM1	pumilio RNA binding family member 1
chr1	31584275	31584435	161	*	Distal Intergenic	1	31404353	31538763	134411	2	9698	uc010ogb.1	-45512	ENSG00000134644	PUM1	pumilio RNA binding family member 1
chr1	32444495	32444655	161	*	Distal Intergenic	1	32479295	32509482	30188	1	10657	uc001bua.2	-34640	ENSG00000121774	KHDRBS1	KH RNA binding domain containing, signal transduction associated 1
chr1	32604672	32604832	161	*	Intron (uc001bug.3/23633, intron 1 of 13)	1	32608580	32642168	33589	1	23633	uc010ogy.2	-3748	ENSG00000025800	KPNA6	karyopherin subunit alpha 6
chr1	33098551	33098692	142	*	Intron (uc001bvo.1/339487, intron 1 of 1)	1	33065773	33116185	50413	2	339487	uc001bvo.1	17493	ENSG00000176261	ZBTB8OS	zinc finger and BTB domain containing 8 opposite strand
chr1	33531061	33531138	78	*	Distal Intergenic	1	33546714	33585995	39282	1	113451	uc001bwr.3	-15576	ENSG00000142920	AZIN2	antizyme inhibitor 2
chr1	33900810	33900871	62	*	Distal Intergenic	1	33832717	33896615	63899	2	1912	uc001bxi.1	-4195	ENSG00000134686	PHC2	polyhomeotic homolog 2
chr1	34861749	34861905	157	*	Distal Intergenic	1	34642553	34684731	42179	1	84970	uc001bxt.3	219196	ENSG00000142698	C1orf94	chromosome 1 open reading frame 94
chr1	35436048	35436203	156	*	Distal Intergenic	1	35441300	35444307	3008	2	653160	uc021olf.1	8104	ENSG00000241014	GPR199P	G protein-coupled receptor 199, pseudogene
chr1	35639067	35639178	112	*	Distal Intergenic	1	35649201	35658743	9543	2	6421	uc001bys.3	19565	ENSG00000116560	SFPQ	splicing factor proline and glutamine rich
chr1	35859327	35859463	137	*	Exon (uc001byt.3/9202, exon 18 of 30)	1	35824526	35887545	63020	1	9202	uc009vuv.3	34801	ENSG00000146463	ZMYM4	zinc finger MYM-type containing 4
chr1	36001019	36001132	114	*	Intron (uc001byx.3/79932, intron 2 of 20)	1	35932209	36023003	90795	2	79932	uc010ohx.1	21871	ENSG00000142687	KIAA0319L	KIAA0319 like
chr1	36877601	36877761	161	*	Distal Intergenic	1	36859031	36863493	4463	2	84967	uc001cao.1	-14108	ENSG00000181817	LSM10	LSM10, U7 small nuclear RNA associated
chr1	37138946	37139094	149	*	Distal Intergenic	1	36931644	36948915	17272	2	1441	uc001cax.2	-190031	ENSG00000119535	CSF3R	colony stimulating factor 3 receptor
chr1	37176708	37176753	46	*	Distal Intergenic	1	36931644	36948915	17272	2	1441	uc001cax.2	-227793	ENSG00000119535	CSF3R	colony stimulating factor 3 receptor
chr1	37313583	37313718	136	*	Intron (uc001caz.2/2899, intron 9 of 15)	1	37261128	37499844	238717	2	2899	uc001caz.2	186126	ENSG00000163873	GRIK3	glutamate ionotropic receptor kainate type subunit 3
chr1	37508930	37509039	110	*	Distal Intergenic	1	37270219	37499844	229626	2	2899	uc001cba.1	-9086	ENSG00000163873	GRIK3	glutamate ionotropic receptor kainate type subunit 3
chr1	37517875	37517992	118	*	Distal Intergenic	1	37270219	37499844	229626	2	2899	uc001cba.1	-18031	ENSG00000163873	GRIK3	glutamate ionotropic receptor kainate type subunit 3
chr1	37700568	37700717	150	*	Distal Intergenic	1	37627164	37627235	72	1	100422898	uc021oll.1	73404	ENSG00000264698	MIR4255	microRNA 4255
chr1	37732883	37732957	75	*	Distal Intergenic	1	37627164	37627235	72	1	100422898	uc021oll.1	105719	ENSG00000264698	MIR4255	microRNA 4255
chr1	38736359	38736484	126	*	Distal Intergenic	1	38674706	38680439	5734	2	339442	uc021olp.1	-55920	ENSG00000237290	LINC01343	long intergenic non-protein coding RNA 1343
chr1	38974119	38974277	159	*	Distal Intergenic	1	38674706	38680439	5734	2	339442	uc021olp.1	-293680	ENSG00000237290	LINC01343	long intergenic non-protein coding RNA 1343
chr1	39302552	39302570	19	*	Distal Intergenic	1	39303869	39325495	21627	2	64121	uc001ccq.3	22925	ENSG00000116954	RRAGC	Ras related GTP binding C
chr1	39397224	39397384	161	*	Intron (uc001ccu.1/54933, intron 1 of 7)	1	39351479	39395185	43707	2	54933	uc010oio.1	-2039	ENSG00000158315	RHBDL2	rhomboid like 2
chr1	39517840	39517920	81	*	Distal Intergenic	1	39491967	39500308	8342	1	4725	uc001ccy.3	25873	ENSG00000168653	NDUFS5	NADH:ubiquinone oxidoreductase subunit S5
chr1	39573221	39573381	161	*	Intron (uc001cdc.2/23499, intron 1 of 61)	1	39587985	39901433	313449	1	23499	uc001cda.1	-14604	ENSG00000127603	MACF1	microtubule actin crosslinking factor 1
chr1	39597805	39597866	62	*	Intron (uc001cdc.2/23499, intron 1 of 61)	1	39587985	39901433	313449	1	23499	uc001cda.1	9820	ENSG00000127603	MACF1	microtubule actin crosslinking factor 1
chr1	39608403	39608415	13	*	Intron (uc001cdc.2/23499, intron 1 of 61)	1	39587985	39901433	313449	1	23499	uc001cda.1	20418	ENSG00000127603	MACF1	microtubule actin crosslinking factor 1
chr1	39620549	39620659	111	*	Intron (uc001cdc.2/23499, intron 1 of 61)	1	39587985	39901433	313449	1	23499	uc001cda.1	32564	ENSG00000127603	MACF1	microtubule actin crosslinking factor 1
chr1	39636392	39636552	161	*	Intron (uc001cdc.2/23499, intron 1 of 61)	1	39670423	39748740	78318	1	23499	uc010oit.1	-33871	ENSG00000127603	MACF1	microtubule actin crosslinking factor 1
chr1	39644354	39644478	125	*	Intron (uc001cdc.2/23499, intron 1 of 61)	1	39670423	39748740	78318	1	23499	uc010oit.1	-25945	ENSG00000127603	MACF1	microtubule actin crosslinking factor 1
chr1	39649486	39649635	150	*	Intron (uc001cdc.2/23499, intron 1 of 61)	1	39670423	39748740	78318	1	23499	uc010oit.1	-20788	ENSG00000127603	MACF1	microtubule actin crosslinking factor 1
chr1	39657837	39657997	161	*	Intron (uc001cdc.2/23499, intron 1 of 61)	1	39670423	39748740	78318	1	23499	uc010oit.1	-12426	ENSG00000127603	MACF1	microtubule actin crosslinking factor 1
chr1	39696257	39696333	77	*	Intron (uc001cdc.2/23499, intron 1 of 61)	1	39670423	39748740	78318	1	23499	uc010oit.1	25834	ENSG00000127603	MACF1	microtubule actin crosslinking factor 1
chr1	39731957	39732117	161	*	Intron (uc001cdc.2/23499, intron 5 of 61)	1	39765882	39790406	24525	1	23499	uc009vvq.1	-33765	ENSG00000127603	MACF1	microtubule actin crosslinking factor 1
chr1	40343749	40343890	142	*	Intron (uc001cek.3/54802, intron 1 of 5)	1	40306706	40349177	42472	2	54802	uc001cek.3	5287	ENSG00000043514	TRIT1	tRNA isopentenyltransferase 1
chr1	40443034	40443160	127	*	Distal Intergenic	1	40420784	40435628	14845	1	84879	uc010ojc.2	22250	ENSG00000168389	MFSD2A	major facilitator superfamily domain containing 2A
chr1	40480980	40481140	161	*	Distal Intergenic	1	40506255	40525833	19579	1	10487	uc010ojd.1	-25115	ENSG00000131236	CAP1	cyclase associated actin cytoskeleton regulatory protein 1
chr1	40573374	40573534	161	*	Distal Intergenic	1	40538382	40563142	24761	2	5538	uc010ojg.1	-10232	ENSG00000131238	PPT1	palmitoyl-protein thioesterase 1
chr1	40607945	40608090	146	*	Distal Intergenic	1	40627041	40706593	79553	1	6018	uc001cfc.4	-18951	ENSG00000117000	RLF	RLF zinc finger
chr1	40858021	40858181	161	*	Promoter (<=1kb)	1	40859017	40888998	29982	1	64744	uc021oma.1	-836	ENSG00000084070	SMAP2	small ArfGAP2
chr1	40875225	40875360	136	*	Intron (uc010ojh.2/64744, intron 3 of 7)	1	40879645	40888998	9354	1	64744	uc010ojj.2	-4285	ENSG00000084070	SMAP2	small ArfGAP2
chr1	41198290	41198431	142	*	Intron (uc010ojm.1/4802, intron 1 of 4)	1	41204508	41237276	32769	1	4802	uc001cge.3	-6077	ENSG00000066136	NFYC	nuclear transcription factor Y subunit gamma
chr1	41600963	41601109	147	*	Intron (uc010ojr.2/22955, intron 2 of 8)	1	41492871	41625605	132735	2	22955	uc010ojr.2	24496	ENSG00000010803	SCMH1	Scm polycomb group protein homolog 1
chr1	41952166	41952295	130	*	Promoter (1-2kb)	1	41944446	41950344	5899	2	1907	uc001cgx.3	-1822	ENSG00000127129	EDN2	endothelin 2
chr1	42085620	42085780	161	*	Intron (uc001cgz.4/59269, intron 3 of 8)	1	41972036	42050989	78954	2	59269	uc001cgy.3	-34631	ENSG00000127124	HIVEP3	HIVEP zinc finger 3
chr1	42278171	42278331	161	*	Intron (uc001cgz.4/59269, intron 1 of 8)	1	41972036	42384496	412461	2	59269	uc001cgz.4	106165	ENSG00000127124	HIVEP3	HIVEP zinc finger 3
chr1	42336215	42336305	91	*	Intron (uc001cgz.4/59269, intron 1 of 8)	1	41972036	42384496	412461	2	59269	uc001cgz.4	48191	ENSG00000127124	HIVEP3	HIVEP zinc finger 3
chr1	42366433	42366593	161	*	Intron (uc001cgz.4/59269, intron 1 of 8)	1	41972036	42384496	412461	2	59269	uc001cgz.4	17903	ENSG00000127124	HIVEP3	HIVEP zinc finger 3
chr1	42420490	42420639	150	*	Intron (uc001chb.2/59269, intron 1 of 3)	1	41972036	42384496	412461	2	59269	uc001cha.4	-35994	ENSG00000127124	HIVEP3	HIVEP zinc finger 3
chr1	43474547	43474600	54	*	Distal Intergenic	1	43391046	43424847	33802	2	6513	uc001cik.2	-49700	ENSG00000117394	SLC2A1	solute carrier family 2 member 1
chr1	43557162	43557264	103	*	Distal Intergenic	1	43613594	43622067	8474	1	440585	uc009vwo.3	-56330	ENSG00000186973	FAM183A	family with sequence similarity 183 member A
chr1	43619551	43619642	92	*	Intron (uc009vwo.3/440585, intron 3 of 3)	1	43613594	43622067	8474	1	440585	uc009vwo.3	5957	ENSG00000186973	FAM183A	family with sequence similarity 183 member A
chr1	44177313	44177468	156	*	Intron (uc009vwu.1/6487, intron 1 of 7)	1	44173204	44396837	223634	1	6487	uc009vxb.4	4109	ENSG00000126091	ST3GAL3	ST3 beta-galactoside alpha-2,3-sialyltransferase 3
chr1	44287785	44287945	161	*	Intron (uc009vwu.1/6487, intron 5 of 7)	1	44201904	44396837	194934	1	6487	uc001ckl.4	85881	ENSG00000126091	ST3GAL3	ST3 beta-galactoside alpha-2,3-sialyltransferase 3
chr1	44353681	44353841	161	*	Intron (uc009vwu.1/6487, intron 7 of 7)	1	44398992	44402912	3921	1	9048	uc001cks.3	-45151	ENSG00000117407	ARTN	artemin
chr1	44619834	44619994	161	*	Distal Intergenic	1	44584522	44600809	16288	1	128209	uc001clp.3	35312	ENSG00000171872	KLF17	KLF transcription factor 17
chr1	44636094	44636254	161	*	Distal Intergenic	1	44679125	44681197	2073	1	55929	uc010okq.1	-42871	ENSG00000178028	DMAP1	DNA methyltransferase 1 associated protein 1
chr1	44784113	44784225	113	*	Intron (uc010okv.2/79033, intron 2 of 6)	1	44686742	44818597	131856	2	79033	uc010okv.2	34372	ENSG00000117419	ERI3	ERI1 exoribonuclease family member 3
chr1	44793720	44793824	105	*	Intron (uc010okv.2/79033, intron 1 of 6)	1	44686742	44818597	131856	2	79033	uc010okv.2	24773	ENSG00000117419	ERI3	ERI1 exoribonuclease family member 3
chr1	44894861	44895021	161	*	Intron (uc001clv.1/55182, intron 2 of 14)	1	44889496	45117396	227901	1	55182	uc010oky.1	5365	ENSG00000187147	RNF220	ring finger protein 220
chr1	45772807	45772955	149	*	Distal Intergenic	1	45769582	45771291	1710	1	400752	uc010olk.2	3225	ENSG00000281912	LINC01144	long intergenic non-protein coding RNA 1144
chr1	45825551	45825711	161	*	Intron (uc009vxr.1/10420, intron 3 of 8)	1	45794914	45806142	11229	2	4595	uc010oll.2	-19409	ENSG00000132781	MUTYH	mutY DNA glycosylase
chr1	46334690	46334846	157	*	Intron (uc001cov.3/23139, intron 3 of 28)	1	46330050	46496962	166913	1	23139	uc001coy.1	4640	ENSG00000086015	MAST2	microtubule associated serine/threonine kinase 2
chr1	46374535	46374658	124	*	Intron (uc001cov.3/23139, intron 4 of 28)	1	46379260	46496433	117174	1	23139	uc001coz.1	-4602	ENSG00000086015	MAST2	microtubule associated serine/threonine kinase 2
chr1	47222171	47222245	75	*	Distal Intergenic	1	47140831	47184736	43906	2	9813	uc001cqk.4	-37435	ENSG00000159658	EFCAB14	EF-hand calcium binding domain 14
chr1	47696356	47696467	112	*	Promoter (<=1kb)	1	47681963	47695443	13481	2	6886	uc001cqx.2	-913	ENSG00000162367	TAL1	TAL bHLH transcription factor 1, erythroid differentiation factor
chr1	47925903	47926063	161	*	Distal Intergenic	1	47901689	47906363	4675	1	2306	uc001crm.3	24214	ENSG00000186564	FOXD2	forkhead box D2
chr1	48027339	48027499	161	*	Distal Intergenic	1	47901689	47906363	4675	1	2306	uc001crm.3	125650	ENSG00000186564	FOXD2	forkhead box D2
chr1	48360670	48360830	161	*	Intron (uc021ong.1/388630, intron 2 of 6)	1	48226200	48462562	236363	2	388630	uc021ong.1	101732	ENSG00000269113	TRABD2B	TraB domain containing 2B
chr1	48931686	48931718	33	*	Intron (uc001crr.2/54558, intron 1 of 12)	1	48761044	48937876	176833	2	54558	uc001crr.2	6158	ENSG00000132122	SPATA6	spermatogenesis associated 6
chr1	49349674	49349834	161	*	Intron (uc001cru.2/84871, intron 5 of 13)	1	49193540	49242547	49008	2	79656	uc001crx.4	-107127	ENSG00000162373	BEND5	BEN domain containing 5
chr1	50614298	50614378	81	*	Intron (uc001cry.3/1996, intron 2 of 6)	1	50575479	50667540	92062	1	1996	uc010omz.2	38819	ENSG00000162374	ELAVL4	ELAV like RNA binding protein 4
chr1	50629508	50629668	161	*	Intron (uc001cry.3/1996, intron 2 of 6)	1	50575479	50667540	92062	1	1996	uc010omz.2	54029	ENSG00000162374	ELAVL4	ELAV like RNA binding protein 4
chr1	50771611	50771771	161	*	Distal Intergenic	1	50883223	50887304	4082	2	63950	uc010ona.2	115533	ENSG00000142700	DMRTA2	DMRT like family A2
chr1	50859545	50859674	130	*	Distal Intergenic	1	50883223	50887304	4082	2	63950	uc010ona.2	27630	ENSG00000142700	DMRTA2	DMRT like family A2
chr1	50995223	50995367	145	*	Intron (uc010onc.1/11124, intron 8 of 11)	1	50906935	51078170	171236	2	11124	uc010onc.1	82803	ENSG00000185104	FAF1	Fas associated factor 1
chr1	51031316	51031435	120	*	Intron (uc010onc.1/11124, intron 6 of 11)	1	50906935	51078170	171236	2	11124	uc010onc.1	46735	ENSG00000185104	FAF1	Fas associated factor 1
chr1	51052443	51052603	161	*	Intron (uc010onc.1/11124, intron 2 of 11)	1	50906935	51078170	171236	2	11124	uc010onc.1	25567	ENSG00000185104	FAF1	Fas associated factor 1
chr1	51071275	51071435	161	*	Intron (uc010onc.1/11124, intron 1 of 11)	1	50906935	51078170	171236	2	11124	uc010onc.1	6735	ENSG00000185104	FAF1	Fas associated factor 1
chr1	51076598	51076742	145	*	Promoter (1-2kb)	1	50906935	51078170	171236	2	11124	uc010onc.1	1428	ENSG00000185104	FAF1	Fas associated factor 1
chr1	51110908	51111037	130	*	Intron (uc009vyw.1/11124, intron 7 of 15)	1	50906935	51078170	171236	2	11124	uc010onc.1	-32738	ENSG00000185104	FAF1	Fas associated factor 1
chr1	51124259	51124373	115	*	Intron (uc009vyw.1/11124, intron 7 of 15)	1	50906935	51078170	171236	2	11124	uc010onc.1	-46089	ENSG00000185104	FAF1	Fas associated factor 1
chr1	51259391	51259472	82	*	Intron (uc009vyw.1/11124, intron 3 of 15)	1	50906935	51425525	518591	2	11124	uc009vyw.1	166053	ENSG00000185104	FAF1	Fas associated factor 1
chr1	51528867	51529027	161	*	Distal Intergenic	1	51567906	51613754	45849	1	284546	uc001csh.3	-38879	ENSG00000204006	C1orf185	chromosome 1 open reading frame 185
chr1	52039780	52039940	161	*	Distal Intergenic	1	52042851	52254891	212041	1	114883	uc001css.4	-2911	ENSG00000117859	OSBPL9	oxysterol binding protein like 9
chr1	52086941	52087037	97	*	Intron (uc001css.4/114883, intron 4 of 25)	1	52082546	52254891	172346	1	114883	uc009vza.3	4395	ENSG00000117859	OSBPL9	oxysterol binding protein like 9
chr1	52088222	52088372	151	*	Intron (uc001css.4/114883, intron 4 of 25)	1	52082546	52254891	172346	1	114883	uc009vza.3	5676	ENSG00000117859	OSBPL9	oxysterol binding protein like 9
chr1	52155455	52155615	161	*	Intron (uc001css.4/114883, intron 6 of 25)	1	52195486	52254891	59406	1	114883	uc001csy.3	-39871	ENSG00000117859	OSBPL9	oxysterol binding protein like 9
chr1	52471348	52471508	161	*	Distal Intergenic	1	52373628	52456436	82809	2	5865	uc001cth.3	-14912	ENSG00000169213	RAB3B	RAB3B, member RAS oncogene family
chr1	52892198	52892334	137	*	Intron (uc001ctx.2/23318, intron 28 of 29)	1	52870219	52883992	13774	1	84950	uc001ctw.4	21979	ENSG00000134748	PRPF38A	pre-mRNA processing factor 38A
chr1	53128403	53128531	129	*	Intron (uc001cug.1/348378, intron 3 of 4)	1	53099066	53135339	36274	1	348378	uc001cuh.3	29337	ENSG00000182183	SHISAL2A	shisa like 2A
chr1	53321792	53321952	161	*	Intron (uc001cuk.2/440590, intron 2 of 13)	1	53308183	53360247	52065	1	440590	uc001cul.2	13609	ENSG00000203995	ZYG11A	zyg-11 family member A, cell cycle regulator
chr1	53509108	53509252	145	*	Intron (uc001cur.2/6342, intron 14 of 15)	1	53527724	53551174	23451	1	127435	uc001cuv.3	-18472	ENSG00000174348	PODN	podocan
chr1	53864008	53864138	131	*	Distal Intergenic	1	53904043	53905693	1651	2	163742	uc009vzj.3	41555	ENSG00000236253	SLC25A3P1	solute carrier family 25 member 3 pseudogene 1
chr1	54018099	54018259	161	*	Intron (uc001cvr.1/148979, intron 3 of 9)	1	53925072	53933158	8087	1	63948	uc001cvq.1	93027	ENSG00000143006	DMRTB1	DMRT like family B with proline rich C-terminal 1
chr1	54408314	54408470	157	*	Intron (uc001cwh.3/51668, intron 1 of 5)	1	54387234	54411288	24055	2	51668	uc001cwh.3	2818	ENSG00000081870	HSPB11	heat shock protein family B (small) member 11
chr1	54535864	54536024	161	*	Intron (uc001cwt.1/127428, intron 3 of 4)	1	54519752	54519827	76	1	100616315	uc021ons.1	16112	ENSG00000283749	MIR4781	microRNA 4781
chr1	54550547	54550707	161	*	Intron (uc001cwt.1/127428, intron 3 of 4)	1	54519752	54519827	76	1	100616315	uc021ons.1	30795	ENSG00000283749	MIR4781	microRNA 4781
chr1	54601195	54601355	161	*	Distal Intergenic	1	54604668	54618679	14012	2	200008	uc001cwv.2	17324	ENSG00000157211	CDCP2	CUB domain containing protein 2
chr1	54673589	54673703	115	*	Intron (uc001cxa.4/51253, intron 3 of 6)	1	54665840	54684056	18217	1	51253	uc009vzp.3	7749	ENSG00000116221	MRPL37	mitochondrial ribosomal protein L37
chr1	55035594	55035746	153	*	Intron (uc001cxj.2/26027, intron 1 of 14)	1	55013807	55100417	86611	1	26027	uc001cxm.2	21787	ENSG00000162390	ACOT11	acyl-CoA thioesterase 11
chr1	55076623	55076762	140	*	Intron (uc001cxm.2/26027, intron 15 of 16)	1	55074850	55089200	14351	2	338094	uc001cxn.3	12438	ENSG00000162391	FAM151A	family with sequence similarity 151 member A
chr1	55370369	55370526	158	*	Distal Intergenic	1	55315300	55352921	37622	2	1718	uc001cyc.1	-17448	ENSG00000116133	DHCR24	24-dehydrocholesterol reductase
chr1	55403282	55403393	112	*	Distal Intergenic	1	55446465	55457966	11502	1	199964	uc001cyd.3	-43072	ENSG00000143001	TMEM61	transmembrane protein 61
chr1	55421211	55421347	137	*	Distal Intergenic	1	55446465	55457966	11502	1	199964	uc001cyd.3	-25118	ENSG00000143001	TMEM61	transmembrane protein 61
chr1	55546822	55546959	138	*	Intron (uc001cyg.4/23358, intron 56 of 64)	1	55505895	55530526	24632	1	255738	uc010oom.2	40927	ENSG00000169174	PCSK9	proprotein convertase subtilisin/kexin type 9
chr1	55606268	55606423	156	*	Intron (uc001cyg.4/23358, intron 21 of 64)	1	55532032	55680763	148732	2	23358	uc001cyg.4	74340	ENSG00000162402	USP24	ubiquitin specific peptidase 24
chr1	55868467	55868540	74	*	Distal Intergenic	1	55691314	55691396	83	1	100616272	uc021ony.1	177153	ENSG00000265822	MIR4422	microRNA 4422
chr1	55894782	55894942	161	*	Distal Intergenic	1	55691314	55691396	83	1	100616272	uc021ony.1	203468	ENSG00000265822	MIR4422	microRNA 4422
chr1	55996451	55996611	161	*	Distal Intergenic	1	55691314	55691396	83	1	100616272	uc021ony.1	305137	ENSG00000265822	MIR4422	microRNA 4422
chr1	56145580	56145602	23	*	Intron (uc001cyi.1/uc001cyi.1, intron 2 of 2)	1	55691314	55691396	83	1	100616272	uc021ony.1	454266	ENSG00000265822	MIR4422	microRNA 4422
chr1	56662541	56662701	161	*	Distal Intergenic	1	56960419	57045257	84839	2	8613	uc001cyj.2	382556	ENSG00000162407	PLPP3	phospholipid phosphatase 3
chr1	56757176	56757335	160	*	Distal Intergenic	1	56960419	57045257	84839	2	8613	uc001cyj.2	287922	ENSG00000162407	PLPP3	phospholipid phosphatase 3
chr1	56836362	56836519	158	*	Distal Intergenic	1	56960419	57045257	84839	2	8613	uc001cyj.2	208738	ENSG00000162407	PLPP3	phospholipid phosphatase 3
chr1	56841192	56841297	106	*	Distal Intergenic	1	56960419	57045257	84839	2	8613	uc001cyj.2	203960	ENSG00000162407	PLPP3	phospholipid phosphatase 3
chr1	56842549	56842687	139	*	Distal Intergenic	1	56960419	57045257	84839	2	8613	uc001cyj.2	202570	ENSG00000162407	PLPP3	phospholipid phosphatase 3
chr1	56986030	56986179	150	*	Intron (uc001cyj.2/8613, intron 4 of 5)	1	56960419	57045257	84839	2	8613	uc001cyj.2	59078	ENSG00000162407	PLPP3	phospholipid phosphatase 3
chr1	57021186	57021333	148	*	Intron (uc001cyj.2/8613, intron 1 of 5)	1	56960419	57045257	84839	2	8613	uc001cyj.2	23924	ENSG00000162407	PLPP3	phospholipid phosphatase 3
chr1	57030392	57030552	161	*	Intron (uc001cyj.2/8613, intron 1 of 5)	1	56960419	57045257	84839	2	8613	uc001cyj.2	14705	ENSG00000162407	PLPP3	phospholipid phosphatase 3
chr1	57047186	57047346	161	*	Promoter (1-2kb)	1	56960419	57045257	84839	2	8613	uc001cyj.2	-1929	ENSG00000162407	PLPP3	phospholipid phosphatase 3
chr1	57098665	57098821	157	*	Distal Intergenic	1	57110990	57181008	70019	1	5563	uc001cyk.4	-12169	ENSG00000162409	PRKAA2	protein kinase AMP-activated catalytic subunit alpha 2
chr1	57400233	57400393	161	*	Intron (uc001cyp.3/732, intron 9 of 11)	1	57394883	57431688	36806	2	732	uc001cyp.3	31295	ENSG00000021852	C8B	complement C8 beta chain
chr1	57590463	57590531	69	*	Intron (uc001cyq.1/1600, intron 3 of 13)	1	57394883	57431688	36806	2	732	uc010ooo.2	-158775	ENSG00000021852	C8B	complement C8 beta chain
chr1	57631695	57631855	161	*	Intron (uc001cyq.1/1600, intron 1 of 13)	1	57463579	57756838	293260	2	1600	uc001cyq.1	124983	ENSG00000173406	DAB1	DAB adaptor protein 1
chr1	57637958	57638093	136	*	Intron (uc001cyq.1/1600, intron 1 of 13)	1	57463579	57756838	293260	2	1600	uc001cyq.1	118745	ENSG00000173406	DAB1	DAB adaptor protein 1
chr1	57671782	57671877	96	*	Intron (uc001cyq.1/1600, intron 1 of 13)	1	57463579	57756838	293260	2	1600	uc001cyq.1	84961	ENSG00000173406	DAB1	DAB adaptor protein 1
chr1	57935901	57936048	148	*	Intron (uc001cys.1/1600, intron 3 of 16)	1	57476353	57888872	412520	2	1600	uc009vzx.1	-47029	ENSG00000173406	DAB1	DAB adaptor protein 1
chr1	57955436	57955596	161	*	Intron (uc001cys.1/1600, intron 3 of 16)	1	57476353	57888872	412520	2	1600	uc009vzx.1	-66564	ENSG00000173406	DAB1	DAB adaptor protein 1
chr1	57983404	57983467	64	*	Intron (uc001cys.1/1600, intron 3 of 16)	1	57476353	57888872	412520	2	1600	uc009vzx.1	-94532	ENSG00000173406	DAB1	DAB adaptor protein 1
chr1	58004465	58004622	158	*	Intron (uc001cys.1/1600, intron 3 of 16)	1	57476353	57888872	412520	2	1600	uc009vzx.1	-115593	ENSG00000173406	DAB1	DAB adaptor protein 1
chr1	58144049	58144192	144	*	Intron (uc001cys.1/1600, intron 2 of 16)	1	57476353	57888872	412520	2	1600	uc009vzx.1	-255177	ENSG00000173406	DAB1	DAB adaptor protein 1
chr1	58150441	58150508	68	*	Intron (uc001cys.1/1600, intron 2 of 16)	1	57476353	57888872	412520	2	1600	uc009vzx.1	-261569	ENSG00000173406	DAB1	DAB adaptor protein 1
chr1	58225851	58226011	161	*	Intron (uc001cys.1/1600, intron 2 of 16)	1	57476353	57888872	412520	2	1600	uc009vzx.1	-336979	ENSG00000173406	DAB1	DAB adaptor protein 1
chr1	58297397	58297557	161	*	Intron (uc001cys.1/1600, intron 2 of 16)	1	57476353	57888872	412520	2	1600	uc009vzx.1	-408525	ENSG00000173406	DAB1	DAB adaptor protein 1
chr1	58298309	58298469	161	*	Intron (uc001cys.1/1600, intron 2 of 16)	1	57476353	57888872	412520	2	1600	uc009vzx.1	-409437	ENSG00000173406	DAB1	DAB adaptor protein 1
chr1	58323503	58323663	161	*	Intron (uc001cys.1/1600, intron 2 of 16)	1	57463579	58716211	1252633	2	1600	uc001cys.1	392548	ENSG00000173406	DAB1	DAB adaptor protein 1
chr1	58851003	58851135	133	*	Intron (uc001cyt.1/1600, intron 3 of 20)	1	57463579	58716211	1252633	2	1600	uc001cys.1	-134792	ENSG00000173406	DAB1	DAB adaptor protein 1
chr1	58861154	58861278	125	*	Intron (uc001cyt.1/1600, intron 3 of 20)	1	58939504	59004982	65479	2	115209	uc001cyx.1	143704	ENSG00000162600	OMA1	OMA1 zinc metallopeptidase
chr1	59120079	59120239	161	*	Distal Intergenic	1	59120411	59134578	14168	2	114803	uc001cza.3	14339	ENSG00000162601	MYSM1	Myb like, SWIRM and MPN domains 1
chr1	59314428	59314585	158	*	Intron (uc001czf.2/100131060, intron 1 of 3)	1	59250823	59365384	114562	1	100131060	uc010oop.1	63605		LINC01135	long intergenic non-protein coding RNA 1135
chr1	59328763	59328923	161	*	Intron (uc001czf.2/100131060, intron 1 of 3)	1	59250823	59365384	114562	1	100131060	uc010oop.1	77940		LINC01135	long intergenic non-protein coding RNA 1135
chr1	59479441	59479543	103	*	Distal Intergenic	1	59597608	59612479	14872	2	729467	uc010ooq.2	132936	ENSG00000224609	HSD52	uncharacterized LOC729467
chr1	59491007	59491167	161	*	Distal Intergenic	1	59597608	59612479	14872	2	729467	uc010ooq.2	121312	ENSG00000224609	HSD52	uncharacterized LOC729467
chr1	59545341	59545498	158	*	Distal Intergenic	1	59597608	59612479	14872	2	729467	uc010ooq.2	66981	ENSG00000224609	HSD52	uncharacterized LOC729467
chr1	59556161	59556292	132	*	Distal Intergenic	1	59597608	59612479	14872	2	729467	uc010ooq.2	56187	ENSG00000224609	HSD52	uncharacterized LOC729467
chr1	59616885	59616995	111	*	Distal Intergenic	1	59597608	59612479	14872	2	729467	uc010ooq.2	-4406	ENSG00000224609	HSD52	uncharacterized LOC729467
chr1	59851068	59851220	153	*	Intron (uc001czg.2/55277, intron 4 of 8)	1	59775750	60228402	452653	1	55277	uc001czl.4	75318	ENSG00000172456	FGGY	FGGY carbohydrate kinase domain containing
chr1	60061587	60061717	131	*	Intron (uc001czg.2/55277, intron 7 of 8)	1	59981301	60228402	247102	1	55277	uc001czm.5	80286	ENSG00000172456	FGGY	FGGY carbohydrate kinase domain containing
chr1	60463825	60463985	161	*	Intron (uc001czr.1/127795, intron 2 of 3)	1	60454824	60474495	19672	2	127795	uc001czr.1	10510	ENSG00000162598	C1orf87	chromosome 1 open reading frame 87
chr1	61039422	61039564	143	*	Distal Intergenic	1	60454824	60539442	84619	2	127795	uc001czs.2	-499980	ENSG00000162598	C1orf87	chromosome 1 open reading frame 87
chr1	61145260	61145410	151	*	Intron (uc001czt.1/uc001czt.1, intron 4 of 5)	1	61542946	61928460	385515	1	4774	uc001czy.3	-397536	ENSG00000162599	NFIA	nuclear factor I A
chr1	61440533	61440659	127	*	Distal Intergenic	1	61542946	61928460	385515	1	4774	uc001czy.3	-102287	ENSG00000162599	NFIA	nuclear factor I A
chr1	61473343	61473503	161	*	Distal Intergenic	1	61542946	61928460	385515	1	4774	uc001czy.3	-69443	ENSG00000162599	NFIA	nuclear factor I A
chr1	61524227	61524308	82	*	Distal Intergenic	1	61542946	61928460	385515	1	4774	uc001czy.3	-18638	ENSG00000162599	NFIA	nuclear factor I A
chr1	61701540	61701653	114	*	Intron (uc001czy.3/4774, intron 2 of 10)	1	61547980	61928460	380481	1	4774	uc001czw.3	153560	ENSG00000162599	NFIA	nuclear factor I A
chr1	61714190	61714350	161	*	Intron (uc001czy.3/4774, intron 2 of 10)	1	61869748	61928460	58713	1	4774	uc001czx.3	-155398	ENSG00000162599	NFIA	nuclear factor I A
chr1	61761499	61761648	150	*	Intron (uc001czy.3/4774, intron 3 of 10)	1	61869748	61928460	58713	1	4774	uc001czx.3	-108100	ENSG00000162599	NFIA	nuclear factor I A
chr1	61818949	61819064	116	*	Intron (uc001czy.3/4774, intron 5 of 10)	1	61869748	61928460	58713	1	4774	uc001czx.3	-50684	ENSG00000162599	NFIA	nuclear factor I A
chr1	61948100	61948225	126	*	Distal Intergenic	1	61872234	61928460	56227	1	4774	uc009wae.3	75866	ENSG00000162599	NFIA	nuclear factor I A
chr1	62188590	62188746	157	*	Intron (uc001czz.1/83941, intron 2 of 6)	1	62146719	62191095	44377	2	83941	uc001czz.1	2349	ENSG00000162604	TM2D1	TM2 domain containing 1
chr1	62218557	62218697	141	*	Intron (uc009waf.1/10207, intron 1 of 35)	1	62208149	62629591	421443	1	10207	uc001dab.3	10408	ENSG00000132849	PATJ	PATJ crumbs cell polarity complex component
chr1	62417442	62417602	161	*	Promoter (<=1kb)	1	62417926	62583006	165081	1	10207	uc010oot.2	-324	ENSG00000132849	PATJ	PATJ crumbs cell polarity complex component
chr1	62499411	62499552	142	*	Intron (uc009waf.1/10207, intron 29 of 35)	1	62439040	62580582	141543	1	10207	uc010oou.1	60371	ENSG00000132849	PATJ	PATJ crumbs cell polarity complex component
chr1	62506213	62506351	139	*	Intron (uc009waf.1/10207, intron 30 of 35)	1	62439040	62580582	141543	1	10207	uc010oou.1	67173	ENSG00000132849	PATJ	PATJ crumbs cell polarity complex component
chr1	62530554	62530714	161	*	Intron (uc009waf.1/10207, intron 31 of 35)	1	62439040	62580582	141543	1	10207	uc010oou.1	91514	ENSG00000132849	PATJ	PATJ crumbs cell polarity complex component
chr1	63002697	63002808	112	*	Promoter (1-2kb)	1	62923209	63001303	78095	2	85440	uc010oov.1	-1394	ENSG00000116641	DOCK7	dedicator of cytokinesis 7
chr1	63059589	63059714	126	*	Intron (uc001dan.4/85440, intron 14 of 48)	1	63063158	63071976	8819	1	27329	uc001das.2	-3444	ENSG00000132855	ANGPTL3	angiopoietin like 3
chr1	63087764	63087858	95	*	Intron (uc001dan.4/85440, intron 12 of 48)	1	63063158	63071976	8819	1	27329	uc001das.2	24606	ENSG00000132855	ANGPTL3	angiopoietin like 3
chr1	63194769	63194895	127	*	Distal Intergenic	1	63049776	63154039	104264	2	85440	uc009wah.2	-40730	ENSG00000116641	DOCK7	dedicator of cytokinesis 7
chr1	63244064	63244182	119	*	Distal Intergenic	1	63249777	63330941	81165	1	84938	uc001dat.3	-5595	ENSG00000125703	ATG4C	autophagy related 4C cysteine peptidase
chr1	63428244	63428404	161	*	Distal Intergenic	1	63249777	63330941	81165	1	84938	uc001dau.3	178467	ENSG00000125703	ATG4C	autophagy related 4C cysteine peptidase
chr1	63456905	63457058	154	*	Distal Intergenic	1	63249777	63330941	81165	1	84938	uc001dau.3	207128	ENSG00000125703	ATG4C	autophagy related 4C cysteine peptidase
chr1	63577961	63578078	118	*	Distal Intergenic	1	63624754	63782901	158148	2	199899	uc001daw.2	204823	ENSG00000224209	LINC00466	long intergenic non-protein coding RNA 466
chr1	63765179	63765317	139	*	Intron (uc001daw.2/199899, intron 3 of 11)	1	63624754	63782901	158148	2	199899	uc001daw.2	17584	ENSG00000224209	LINC00466	long intergenic non-protein coding RNA 466
chr1	64128588	64128684	97	*	Distal Intergenic	1	64088887	64125916	37030	1	5236	uc010ooz.2	39701	ENSG00000079739	PGM1	phosphoglucomutase 1
chr1	64157766	64157875	110	*	Distal Intergenic	1	64088887	64125916	37030	1	5236	uc010ooz.2	68879	ENSG00000079739	PGM1	phosphoglucomutase 1
chr1	64211893	64212053	161	*	Distal Intergenic	1	64239690	64609052	369363	1	4919	uc001dbi.4	-27637	ENSG00000185483	ROR1	receptor tyrosine kinase like orphan receptor 1
chr1	64240946	64241051	106	*	Promoter (1-2kb)	1	64239690	64647179	407490	1	4919	uc001dbj.3	1256	ENSG00000185483	ROR1	receptor tyrosine kinase like orphan receptor 1
chr1	64246362	64246522	161	*	Intron (uc001dbi.4/4919, intron 1 of 6)	1	64239690	64647179	407490	1	4919	uc001dbj.3	6672	ENSG00000185483	ROR1	receptor tyrosine kinase like orphan receptor 1
chr1	64270559	64270719	161	*	Intron (uc001dbi.4/4919, intron 1 of 6)	1	64239690	64647179	407490	1	4919	uc001dbj.3	30869	ENSG00000185483	ROR1	receptor tyrosine kinase like orphan receptor 1
chr1	64302064	64302083	20	*	Intron (uc001dbi.4/4919, intron 1 of 6)	1	64239690	64647179	407490	1	4919	uc001dbj.3	62374	ENSG00000185483	ROR1	receptor tyrosine kinase like orphan receptor 1
chr1	64309597	64309740	144	*	Intron (uc001dbi.4/4919, intron 1 of 6)	1	64239690	64647179	407490	1	4919	uc001dbj.3	69907	ENSG00000185483	ROR1	receptor tyrosine kinase like orphan receptor 1
chr1	64323973	64324099	127	*	Intron (uc001dbi.4/4919, intron 1 of 6)	1	64239690	64647179	407490	1	4919	uc001dbj.3	84283	ENSG00000185483	ROR1	receptor tyrosine kinase like orphan receptor 1
chr1	64342775	64342908	134	*	Intron (uc001dbi.4/4919, intron 1 of 6)	1	64239690	64647179	407490	1	4919	uc001dbj.3	103085	ENSG00000185483	ROR1	receptor tyrosine kinase like orphan receptor 1
chr1	64357179	64357284	106	*	Intron (uc001dbi.4/4919, intron 1 of 6)	1	64239690	64647179	407490	1	4919	uc001dbj.3	117489	ENSG00000185483	ROR1	receptor tyrosine kinase like orphan receptor 1
chr1	64512003	64512107	105	*	Intron (uc001dbi.4/4919, intron 2 of 6)	1	64669490	64710027	40538	1	148581	uc001dbn.1	-157383	ENSG00000177414	UBE2U	ubiquitin conjugating enzyme E2 U
chr1	64577940	64578083	144	*	Intron (uc001dbi.4/4919, intron 4 of 6)	1	64669490	64710027	40538	1	148581	uc001dbn.1	-91407	ENSG00000177414	UBE2U	ubiquitin conjugating enzyme E2 U
chr1	64794325	64794332	8	*	Distal Intergenic	1	64669490	64710027	40538	1	148581	uc001dbn.1	124835	ENSG00000177414	UBE2U	ubiquitin conjugating enzyme E2 U
chr1	64809171	64809321	151	*	Distal Intergenic	1	64936476	65158741	222266	1	57685	uc001dbo.1	-127155	ENSG00000158966	CACHD1	cache domain containing 1
chr1	64824610	64824743	134	*	Distal Intergenic	1	64936476	65158741	222266	1	57685	uc001dbo.1	-111733	ENSG00000158966	CACHD1	cache domain containing 1
chr1	64959705	64959706	2	*	Intron (uc001dbo.1/57685, intron 1 of 26)	1	64971597	65158741	187145	1	57685	uc001dbp.1	-11891	ENSG00000158966	CACHD1	cache domain containing 1
chr1	64989707	64989804	98	*	Intron (uc001dbo.1/57685, intron 1 of 26)	1	64971597	65158741	187145	1	57685	uc001dbp.1	18110	ENSG00000158966	CACHD1	cache domain containing 1
chr1	65064118	65064278	161	*	Intron (uc001dbo.1/57685, intron 3 of 26)	1	65045530	65045604	75	1	100616338	uc021ooh.1	18588	ENSG00000264470	MIR4794	microRNA 4794
chr1	65108784	65108913	130	*	Intron (uc001dbo.1/57685, intron 8 of 26)	1	65130349	65158741	28393	1	57685	uc010opa.1	-21436	ENSG00000158966	CACHD1	cache domain containing 1
chr1	65166864	65166962	99	*	Distal Intergenic	1	65130349	65158741	28393	1	57685	uc010opa.1	36515	ENSG00000158966	CACHD1	cache domain containing 1
chr1	65364287	65364445	159	*	Intron (uc001dbu.1/3716, intron 1 of 24)	1	65298906	65311323	12418	2	3716	uc009wal.1	-52964	ENSG00000162434	JAK1	Janus kinase 1
chr1	65383323	65383416	94	*	Intron (uc001dbu.1/3716, intron 1 of 24)	1	65298906	65432187	133282	2	3716	uc001dbu.1	48771	ENSG00000162434	JAK1	Janus kinase 1
chr1	65492177	65492337	161	*	Distal Intergenic	1	65523438	65523525	88	2	100500854	uc021ook.1	31188	ENSG00000265996	MIR3671	microRNA 3671
chr1	65643229	65643389	161	*	Intron (uc001dby.3/205, intron 2 of 5)	1	65613850	65697828	83979	1	205	uc001dca.3	29379	ENSG00000162433	AK4	adenylate kinase 4
chr1	65701684	65701822	139	*	Distal Intergenic	1	65720148	65858548	138401	1	9829	uc001dcc.1	-18326	ENSG00000116675	DNAJC6	DnaJ heat shock protein family (Hsp40) member C6
chr1	65726620	65726718	99	*	Intron (uc001dcc.1/9829, intron 1 of 11)	1	65730377	65881552	151176	1	9829	uc001dcd.2	-3659	ENSG00000116675	DNAJC6	DnaJ heat shock protein family (Hsp40) member C6
chr1	65883510	65883659	150	*	Distal Intergenic	1	65886131	66096095	209965	1	3953	uc001dcg.3	-2472	ENSG00000116678	LEPR	leptin receptor
chr1	65975810	65975893	84	*	Intron (uc001dcg.3/3953, intron 2 of 19)	1	65991372	66091917	100546	1	3953	uc021ool.1	-15479	ENSG00000116678	LEPR	leptin receptor
chr1	66724249	66724369	121	*	Intron (uc001dcn.3/5142, intron 6 of 16)	1	66797793	66840262	42470	1	5142	uc001dcq.3	-73424	ENSG00000184588	PDE4B	phosphodiesterase 4B
chr1	66736963	66737123	161	*	Intron (uc001dcn.3/5142, intron 7 of 16)	1	66797793	66840262	42470	1	5142	uc001dcq.3	-60670	ENSG00000184588	PDE4B	phosphodiesterase 4B
chr1	66789732	66789824	93	*	Intron (uc001dcn.3/5142, intron 7 of 16)	1	66797793	66840262	42470	1	5142	uc001dcq.3	-7969	ENSG00000184588	PDE4B	phosphodiesterase 4B
chr1	66890363	66890523	161	*	Distal Intergenic	1	66820070	66840262	20193	1	5142	uc009was.3	70293	ENSG00000184588	PDE4B	phosphodiesterase 4B
chr1	67006471	67006631	161	*	Intron (uc001dcr.3/84251, intron 1 of 24)	1	66999825	67210768	210944	1	84251	uc001dcr.3	6646	ENSG00000118473	SGIP1	SH3GL interacting endocytic adaptor 1
chr1	67404444	67404515	72	*	Intron (uc001dda.5/57708, intron 3 of 4)	1	67395926	67454302	58377	1	57708	uc001ddj.1	8518	ENSG00000198160	MIER1	MIER1 transcriptional regulator
chr1	67485323	67485425	103	*	Intron (uc001ddk.2/23169, intron 10 of 11)	1	67473197	67518730	45534	2	23169	uc010oph.2	33305	ENSG00000116704	SLC35D1	solute carrier family 35 member D1
chr1	67563143	67563275	133	*	Intron (uc001ddm.2/400757, intron 5 of 7)	1	67557859	67600654	42796	2	400757	uc001ddm.2	37379	ENSG00000203963	C1orf141	chromosome 1 open reading frame 141
chr1	67869607	67869767	161	*	Distal Intergenic	1	67873493	67896123	22631	2	26135	uc001ddv.3	26356	ENSG00000142864	SERBP1	SERPINE1 mRNA binding protein 1
chr1	68082391	68082512	122	*	Distal Intergenic	1	68150860	68154021	3162	1	1647	uc001ddz.2	-68348	ENSG00000116717	GADD45A	growth arrest and DNA damage inducible alpha
chr1	68215539	68215699	161	*	Intron (uc001dea.2/55970, intron 2 of 3)	1	68150860	68154021	3162	1	1647	uc009wbd.2	64679	ENSG00000116717	GADD45A	growth arrest and DNA damage inducible alpha
chr1	68306250	68306410	161	*	Intron (uc001deb.2/100289178, intron 1 of 9)	1	68167149	68299155	132007	2	55970	uc001dea.2	-7095	ENSG00000172380	GNG12	G protein subunit gamma 12
chr1	68489733	68489823	91	*	Intron (uc001deb.2/100289178, intron 1 of 9)	1	68511645	68516481	4837	2	9077	uc001ded.3	26658	ENSG00000162595	DIRAS3	DIRAS family GTPase 3
chr1	68594045	68594164	120	*	Intron (uc001deb.2/100289178, intron 8 of 9)	1	68649201	68649293	93	2	100302279	uc021oos.1	55129	ENSG00000221203	MIR1262	microRNA 1262
chr1	68607252	68607372	121	*	Intron (uc001deb.2/100289178, intron 9 of 9)	1	68649201	68649293	93	2	100302279	uc021oos.1	41921	ENSG00000221203	MIR1262	microRNA 1262
chr1	68627936	68628084	149	*	Intron (uc001deb.2/100289178, intron 9 of 9)	1	68649201	68649293	93	2	100302279	uc021oos.1	21209	ENSG00000221203	MIR1262	microRNA 1262
chr1	68684370	68684517	148	*	Intron (uc001dee.3/79971, intron 1 of 11)	1	68564142	68698284	134143	2	79971	uc001dee.3	13767	ENSG00000116729	WLS	Wnt ligand secretion mediator
chr1	68699015	68699134	120	*	Promoter (<=1kb)	1	68659539	68698284	38746	2	79971	uc001deh.2	-731	ENSG00000116729	WLS	Wnt ligand secretion mediator
chr1	68773289	68773419	131	*	Distal Intergenic	1	68659539	68698284	38746	2	79971	uc001deh.2	-75005	ENSG00000116729	WLS	Wnt ligand secretion mediator
chr1	68850248	68850365	118	*	Distal Intergenic	1	68894507	68915642	21136	2	6121	uc001dei.1	65277	ENSG00000116745	RPE65	retinoid isomerohydrolase RPE65
chr1	69542471	69542579	109	*	Distal Intergenic	1	70032868	70340687	307820	1	57554	uc001deo.1	-490289	ENSG00000033122	LRRC7	leucine rich repeat containing 7
chr1	69543052	69543166	115	*	Distal Intergenic	1	70032868	70340687	307820	1	57554	uc001deo.1	-489702	ENSG00000033122	LRRC7	leucine rich repeat containing 7
chr1	69559262	69559367	106	*	Distal Intergenic	1	70032868	70340687	307820	1	57554	uc001deo.1	-473501	ENSG00000033122	LRRC7	leucine rich repeat containing 7
chr1	69709978	69710078	101	*	Distal Intergenic	1	70032868	70340687	307820	1	57554	uc001deo.1	-322790	ENSG00000033122	LRRC7	leucine rich repeat containing 7
chr1	69750318	69750394	77	*	Distal Intergenic	1	70032868	70340687	307820	1	57554	uc001deo.1	-282474	ENSG00000033122	LRRC7	leucine rich repeat containing 7
chr1	70155891	70156018	128	*	Intron (uc001deo.1/57554, intron 2 of 7)	1	70225858	70589171	363314	1	57554	uc001dep.3	-69840	ENSG00000033122	LRRC7	leucine rich repeat containing 7
chr1	70557659	70557819	161	*	Intron (uc001dep.3/57554, intron 23 of 24)	1	70502127	70589171	87045	1	57554	uc001deq.3	55532	ENSG00000033122	LRRC7	leucine rich repeat containing 7
chr1	70606791	70606851	61	*	Distal Intergenic	1	70610485	70671361	60877	2	55631	uc001der.2	64510	ENSG00000066557	LRRC40	leucine rich repeat containing 40
chr1	70718407	70718537	131	*	Distal Intergenic	1	70695961	70717701	21741	1	9295	uc001dev.3	22446	ENSG00000116754	SRSF11	serine and arginine rich splicing factor 11
chr1	70886144	70886278	135	*	Intron (uc009wbl.2/1491, intron 3 of 8)	1	70876901	70905534	28634	1	1491	uc010oqq.2	9243	ENSG00000116761	CTH	cystathionine gamma-lyase
chr1	71012471	71012631	161	*	Distal Intergenic	1	70876901	70905534	28634	1	1491	uc010oqq.2	135570	ENSG00000116761	CTH	cystathionine gamma-lyase
chr1	71022364	71022499	136	*	Distal Intergenic	1	70876901	70905534	28634	1	1491	uc010oqq.2	145463	ENSG00000116761	CTH	cystathionine gamma-lyase
chr1	71290258	71290418	161	*	Distal Intergenic	1	71512189	71532865	20677	1	100132618	uc001dfr.3	-221771		ZRANB2-AS1	ZRANB2 antisense RNA 1
chr1	71555646	71555806	161	*	Intron (uc001dfu.2/100852410, intron 1 of 3)	1	71547007	71703406	156400	1	100852410	uc001dfu.2	8639		ZRANB2-DT	ZRANB2 divergent transcript
chr1	71632418	71632537	120	*	Intron (uc001dfu.2/100852410, intron 2 of 3)	1	71547007	71703406	156400	1	100852410	uc001dfu.2	85411		ZRANB2-DT	ZRANB2 divergent transcript
chr1	71777214	71777341	128	*	Distal Intergenic	1	71547007	71703406	156400	1	100852410	uc001dfu.2	230207		ZRANB2-DT	ZRANB2 divergent transcript
chr1	71928689	71928760	72	*	Intron (uc001dfv.3/257194, intron 6 of 6)	1	72259915	72302695	42781	2	100852409	uc031pmw.1	373935	ENSG00000228853	NEGR1-IT1	NEGR1 intronic transcript 1
chr1	71956273	71956415	143	*	Intron (uc001dfv.3/257194, intron 6 of 6)	1	72259915	72302695	42781	2	100852409	uc031pmw.1	346280	ENSG00000228853	NEGR1-IT1	NEGR1 intronic transcript 1
chr1	72058719	72058797	79	*	Intron (uc001dfv.3/257194, intron 5 of 6)	1	72259915	72302695	42781	2	100852409	uc031pmw.1	243898	ENSG00000228853	NEGR1-IT1	NEGR1 intronic transcript 1
chr1	72328578	72328640	63	*	Intron (uc001dfv.3/257194, intron 2 of 6)	1	72259915	72302695	42781	2	100852409	uc031pmw.1	-25883	ENSG00000228853	NEGR1-IT1	NEGR1 intronic transcript 1
chr1	72374840	72374927	88	*	Intron (uc001dfv.3/257194, intron 2 of 6)	1	72259915	72302695	42781	2	100852409	uc031pmw.1	-72145	ENSG00000228853	NEGR1-IT1	NEGR1 intronic transcript 1
chr1	72385583	72385722	140	*	Intron (uc001dfv.3/257194, intron 2 of 6)	1	72259915	72302695	42781	2	100852409	uc031pmw.1	-82888	ENSG00000228853	NEGR1-IT1	NEGR1 intronic transcript 1
chr1	72471866	72472026	161	*	Intron (uc001dfv.3/257194, intron 1 of 6)	1	71868625	72566614	697990	2	257194	uc001dfv.3	94588	ENSG00000172260	NEGR1	neuronal growth regulator 1
chr1	72500531	72500602	72	*	Intron (uc001dfv.3/257194, intron 1 of 6)	1	71868625	72566614	697990	2	257194	uc001dfv.3	66012	ENSG00000172260	NEGR1	neuronal growth regulator 1
chr1	72643504	72643658	155	*	Intron (uc001dfw.3/257194, intron 1 of 6)	1	71868625	72566614	697990	2	257194	uc001dfv.3	-76890	ENSG00000172260	NEGR1	neuronal growth regulator 1
chr1	73013253	73013259	7	*	Distal Intergenic	1	71868625	72748405	879781	2	257194	uc010oqs.2	-264848	ENSG00000172260	NEGR1	neuronal growth regulator 1
chr1	73136708	73136868	161	*	Distal Intergenic	1	71868625	72748405	879781	2	257194	uc010oqs.2	-388303	ENSG00000172260	NEGR1	neuronal growth regulator 1
chr1	73225731	73225875	145	*	Distal Intergenic	1	71868625	72748405	879781	2	257194	uc010oqs.2	-477326	ENSG00000172260	NEGR1	neuronal growth regulator 1
chr1	73303530	73303669	140	*	Distal Intergenic	1	71868625	72748405	879781	2	257194	uc010oqs.2	-555125	ENSG00000172260	NEGR1	neuronal growth regulator 1
chr1	73312384	73312544	161	*	Distal Intergenic	1	71868625	72748405	879781	2	257194	uc010oqs.2	-563979	ENSG00000172260	NEGR1	neuronal growth regulator 1
chr1	73452271	73452349	79	*	Distal Intergenic	1	71868625	72748405	879781	2	257194	uc010oqs.2	-703866	ENSG00000172260	NEGR1	neuronal growth regulator 1
chr1	73506562	73506722	161	*	Distal Intergenic	1	71868625	72748405	879781	2	257194	uc010oqs.2	-758157	ENSG00000172260	NEGR1	neuronal growth regulator 1
chr1	73508257	73508376	120	*	Distal Intergenic	1	71868625	72748405	879781	2	257194	uc010oqs.2	-759852	ENSG00000172260	NEGR1	neuronal growth regulator 1
chr1	73608251	73608411	161	*	Distal Intergenic	1	71868625	72748405	879781	2	257194	uc010oqs.2	-859846	ENSG00000172260	NEGR1	neuronal growth regulator 1
chr1	74045377	74045501	125	*	Distal Intergenic	1	74491702	74663871	172170	2	127255	uc001dfy.4	618370	ENSG00000162620	LRRIQ3	leucine rich repeats and IQ motif containing 3
chr1	74125360	74125520	161	*	Distal Intergenic	1	74491702	74663871	172170	2	127255	uc001dfy.4	538351	ENSG00000162620	LRRIQ3	leucine rich repeats and IQ motif containing 3
chr1	74167632	74167792	161	*	Distal Intergenic	1	74491702	74663871	172170	2	127255	uc001dfy.4	496079	ENSG00000162620	LRRIQ3	leucine rich repeats and IQ motif containing 3
chr1	74415252	74415357	106	*	Distal Intergenic	1	74491702	74663871	172170	2	127255	uc001dfy.4	248514	ENSG00000162620	LRRIQ3	leucine rich repeats and IQ motif containing 3
chr1	74780455	74780603	149	*	Intron (uc001dgc.2/100526835, intron 7 of 18)	1	74701071	75010116	309046	1	51086	uc001dgf.2	79384	ENSG00000116783	TNNI3K	TNNI3 interacting kinase
chr1	74834092	74834186	95	*	Intron (uc001dgc.2/100526835, intron 15 of 18)	1	74701071	75010116	309046	1	51086	uc001dgf.2	133021	ENSG00000116783	TNNI3K	TNNI3 interacting kinase
chr1	74954975	74955113	139	*	Intron (uc001dge.2/100526835, intron 24 of 26)	1	75055011	75100538	45528	2	127254	uc001dgi.4	145425	ENSG00000178965	ERICH3	glutamate rich 3
chr1	74959395	74959553	159	*	Intron (uc001dge.2/100526835, intron 25 of 26)	1	75055011	75100538	45528	2	127254	uc001dgi.4	140985	ENSG00000178965	ERICH3	glutamate rich 3
chr1	74972130	74972290	161	*	Intron (uc001dge.2/100526835, intron 25 of 26)	1	75055011	75100538	45528	2	127254	uc001dgi.4	128248	ENSG00000178965	ERICH3	glutamate rich 3
chr1	74989888	74990029	142	*	Intron (uc001dge.2/100526835, intron 25 of 26)	1	75055011	75100538	45528	2	127254	uc001dgi.4	110509	ENSG00000178965	ERICH3	glutamate rich 3
chr1	75095060	75095145	86	*	Intron (uc001dgg.3/127254, intron 7 of 14)	1	75055011	75100538	45528	2	127254	uc001dgi.4	5393	ENSG00000178965	ERICH3	glutamate rich 3
chr1	75195882	75195947	66	*	Intron (uc001dgj.3/1429, intron 1 of 8)	1	75198836	75232360	33525	1	127253	uc001dgn.3	-2889	ENSG00000162623	TYW3	tRNA-yW synthesizing protein 3 homolog
chr1	75218970	75219130	161	*	Intron (uc001dgn.3/127253, intron 5 of 5)	1	75171172	75199092	27921	2	1429	uc001dgm.3	-19878	ENSG00000116791	CRYZ	crystallin zeta
chr1	75265155	75265315	161	*	Distal Intergenic	1	75171172	75199092	27921	2	1429	uc001dgm.3	-66063	ENSG00000116791	CRYZ	crystallin zeta
chr1	75321987	75322135	149	*	Distal Intergenic	1	75171172	75199092	27921	2	1429	uc001dgm.3	-122895	ENSG00000116791	CRYZ	crystallin zeta
chr1	75327965	75328125	161	*	Distal Intergenic	1	75171172	75199092	27921	2	1429	uc001dgm.3	-128873	ENSG00000116791	CRYZ	crystallin zeta
chr1	75549915	75550008	94	*	Distal Intergenic	1	75594119	75627218	33100	1	431707	uc001dgo.3	-44111	ENSG00000162624	LHX8	LIM homeobox 8
chr1	76095761	76095895	135	*	Intron (uc010oqz.1/204962, intron 1 of 22)	1	75672075	76081694	409620	2	204962	uc010ora.2	-14067	ENSG00000137968	SLC44A5	solute carrier family 44 member 5
chr1	76185615	76185775	161	*	Intron (uc001dgv.3/uc001dgv.3, intron 2 of 4)	1	76190043	76205795	15753	1	34	uc010orc.1	-4268	ENSG00000117054	ACADM	acyl-CoA dehydrogenase medium chain
chr1	76231540	76231656	117	*	Distal Intergenic	1	76211491	76227055	15565	1	34	uc009wbs.1	20049	ENSG00000117054	ACADM	acyl-CoA dehydrogenase medium chain
chr1	76237640	76237741	102	*	Distal Intergenic	1	76251879	76260775	8897	1	5876	uc001dgy.2	-14138	ENSG00000137955	RABGGTB	Rab geranylgeranyltransferase subunit beta
chr1	76514101	76514261	161	*	Distal Intergenic	1	76540389	77042892	502504	1	256435	uc001dhg.4	-26128	ENSG00000184005	ST6GALNAC3	ST6 N-acetylgalactosaminide alpha-2,6-sialyltransferase 3
chr1	76703971	76704115	145	*	Intron (uc001dhg.4/256435, intron 1 of 3)	1	76540389	77096669	556281	1	256435	uc010orh.1	163582	ENSG00000184005	ST6GALNAC3	ST6 N-acetylgalactosaminide alpha-2,6-sialyltransferase 3
chr1	76716137	76716223	87	*	Intron (uc001dhg.4/256435, intron 1 of 3)	1	76540389	77096669	556281	1	256435	uc010orh.1	175748	ENSG00000184005	ST6GALNAC3	ST6 N-acetylgalactosaminide alpha-2,6-sialyltransferase 3
chr1	76762135	76762265	131	*	Intron (uc001dhg.4/256435, intron 1 of 3)	1	76540389	77096669	556281	1	256435	uc010orh.1	221746	ENSG00000184005	ST6GALNAC3	ST6 N-acetylgalactosaminide alpha-2,6-sialyltransferase 3
chr1	76780555	76780715	161	*	Intron (uc001dhg.4/256435, intron 2 of 3)	1	76540389	77096669	556281	1	256435	uc010orh.1	240166	ENSG00000184005	ST6GALNAC3	ST6 N-acetylgalactosaminide alpha-2,6-sialyltransferase 3
[truncated: 16,725 more rows]

## Sheet: BRG1_Day-5 WT RAW
seqnames	start	end	width	strand	annotation	geneChr	geneStart	geneEnd	geneLength	geneStrand	geneId	transcriptId	distanceToTSS	ENSEMBL	SYMBOL	GENENAME
[truncated: 20,493 more rows]

[truncated: 1 more sheets: BRG1_Day-5 KO RAW]
